# Supplementary material for: YAP-driven malignant reprogramming of oral epithelial stem cells at single cell resolution
Source: Nat Commun. 2025 Jan 8;16:498. doi: 10.1038/s41467-024-55660-6 (PMC11711616; doi:10.1038/s41467-024-55660-6)
Supplement: Supplementary file 8 — Supplementary Data 6 [file 41467_2024_55660_MOESM8_ESM.xlsx]

## Sheet: c0 - CD8 TRM
	p_val	avg_log2FC	pct.1	pct.2	p_val_adj	cluster	gene
Ccl5	0	2.82957	0.915	0.381	0	0	Ccl5
Cd8b1	0	2.44443	0.941	0.079	0	0	Cd8b1
Nkg7	0	2.19951	0.98	0.231	0	0	Nkg7
Ms4a4b	0	1.87174	0.989	0.338	0	0	Ms4a4b
Gzmb	0	1.86806	0.632	0.12	0	0	Gzmb
Cd8a	0	1.81552	0.85	0.071	0	0	Cd8a
Trbc2	0	1.80504	0.974	0.335	0	0	Trbc2
Gzmc	3.10018e-146	1.79119	0.228	0.061	5.33479e-142	0	Gzmc
Cd3d	0	1.78256	0.988	0.316	0	0	Cd3d
Cxcr6	0	1.63725	0.876	0.217	0	0	Cxcr6
Cd3g	0	1.61865	0.984	0.321	0	0	Cd3g
Hcst	0	1.56462	0.956	0.492	0	0	Hcst
Klrd1	0	1.50352	0.819	0.184	0	0	Klrd1
Ccl1	2.36268e-193	1.49576	0.209	0.036	4.0657e-189	0	Ccl1
Ctsw	0	1.45839	0.918	0.213	0	0	Ctsw
Gzma	9.83707e-278	1.42751	0.34	0.07	1.69276e-273	0	Gzma
Ifng	0	1.37385	0.604	0.113	0	0	Ifng
Trac	0	1.35834	0.92	0.253	0	0	Trac
Cd3e	0	1.34461	0.922	0.259	0	0	Cd3e
Rpl13a	0	1.33285	1	0.978	0	0	Rpl13a
Trbc1	0	1.32649	0.605	0.238	0	0	Trbc1
Rps15a	0	1.27812	1	0.995	0	0	Rps15a
Thy1	0	1.27615	0.838	0.226	0	0	Thy1
Ctla2a	0	1.24618	0.923	0.348	0	0	Ctla2a
Gimap4	0	1.16493	0.754	0.174	0	0	Gimap4
Klrc1	0	1.10822	0.669	0.101	0	0	Klrc1
Ly6c2	1.77329e-303	1.08356	0.807	0.483	3.05148e-299	0	Ly6c2
Lck	0	1.07694	0.824	0.244	0	0	Lck
Ltb	0	1.07315	0.938	0.471	0	0	Ltb
Serpinb6b	0	1.05484	0.621	0.15	0	0	Serpinb6b
Gm8369	0	1.01976	0.662	0.117	0	0	Gm8369
Fasl	0	1.0022	0.621	0.092	0	0	Fasl
Sh2d2a	0	1.00088	0.721	0.209	0	0	Sh2d2a
Gramd3	0	0.985994	0.674	0.185	0	0	Gramd3
Dusp2	0	0.983837	0.836	0.467	0	0	Dusp2
Rac2	0	0.983499	0.989	0.761	0	0	Rac2
Dnajc15	0	0.980943	0.785	0.374	0	0	Dnajc15
Tmsb10	0	0.969573	1	0.909	0	0	Tmsb10
Pdcd1	0	0.9464	0.508	0.123	0	0	Pdcd1
Rgs16	0	0.940022	0.411	0.079	0	0	Rgs16
Cd28	0	0.932823	0.712	0.227	0	0	Cd28
Ms4a6b	0	0.922491	0.912	0.552	0	0	Ms4a6b
Gimap1	0	0.921598	0.74	0.222	0	0	Gimap1
Rpl27	0	0.917735	1	0.99	0	0	Rpl27
Themis	0	0.912745	0.583	0.082	0	0	Themis
Ptpn22	0	0.895005	0.786	0.3	0	0	Ptpn22
Cd52	0	0.894267	1	0.991	0	0	Cd52
Rpl17	0	0.882992	1	0.997	0	0	Rpl17
Epsti1	0	0.87725	0.786	0.416	0	0	Epsti1
Itk	0	0.874453	0.714	0.22	0	0	Itk
Ptpn18	0	0.871667	0.944	0.694	0	0	Ptpn18
Klrk1	0	0.867152	0.733	0.277	0	0	Klrk1
Rpl36	0	0.864686	1	0.987	0	0	Rpl36
Gimap6	0	0.863979	0.633	0.169	0	0	Gimap6
2022-09-01	0	0.853387	0.855	0.343	0	0	2022-09-01
Rps18	0	0.83626	0.999	0.957	0	0	Rps18
Mbnl1	0	0.831175	0.938	0.619	0	0	Mbnl1
Ets1	0	0.830201	0.923	0.408	0	0	Ets1
AW112010	0	0.825148	0.987	0.708	0	0	AW112010
Ptprcap	0	0.822209	0.883	0.345	0	0	Ptprcap
Rps13	0	0.817241	1	0.997	0	0	Rps13
Klrc2	0	0.811783	0.532	0.094	0	0	Klrc2
Cd2	0	0.809562	0.817	0.314	0	0	Cd2
Rps11	0	0.798291	1	0.994	0	0	Rps11
H2-Q7	0	0.797384	0.962	0.678	0	0	H2-Q7
Satb1	0	0.797117	0.64	0.207	0	0	Satb1
Dusp5	3.46083e-250	0.796479	0.816	0.548	5.95539e-246	0	Dusp5
Gimap3	0	0.792836	0.605	0.161	0	0	Gimap3
Eif3h	0	0.790031	0.969	0.836	0	0	Eif3h
Gm19585	0	0.789524	0.59	0.147	0	0	Gm19585
Rps27	0	0.785185	1	0.999	0	0	Rps27
Cd6	0	0.784024	0.638	0.186	0	0	Cd6
Rpl18a	0	0.783518	1	0.999	0	0	Rpl18a
Cst7	0	0.780922	0.568	0.142	0	0	Cst7
Prf1	0	0.777731	0.487	0.075	0	0	Prf1
Serpinb9	0	0.773147	0.556	0.146	0	0	Serpinb9
Lgals1	1.24869e-295	0.772752	0.996	0.837	2.14875e-291	0	Lgals1
Rpl11	0	0.767489	1	0.985	0	0	Rpl11
Rpl5	0	0.765702	1	0.934	0	0	Rpl5
Rpl38	0	0.762517	1	0.996	0	0	Rpl38
Pdcd4	0	0.759197	0.785	0.361	0	0	Pdcd4
Rpl24	0	0.755322	1	0.991	0	0	Rpl24
Rps7	0	0.737462	1	0.994	0	0	Rps7
Rpl12	0	0.733218	1	0.965	0	0	Rpl12
Ablim1	0	0.732447	0.707	0.268	0	0	Ablim1
Rpl32	0	0.728967	1	0.991	0	0	Rpl32
Rpl3	0	0.726484	1	0.94	0	0	Rpl3
Eef2	0	0.725397	0.993	0.92	0	0	Eef2
Stk17b	1.10753e-279	0.725266	0.943	0.757	1.90584e-275	0	Stk17b
Rpl18	0	0.72453	1	0.989	0	0	Rpl18
Rpl21	0	0.724436	1	0.984	0	0	Rpl21
Rpl4	0	0.721008	0.999	0.923	0	0	Rpl4
Skap1	0	0.718952	0.744	0.287	0	0	Skap1
Rps10	0	0.718464	1	0.998	0	0	Rps10
Shisa5	0	0.711191	0.958	0.758	0	0	Shisa5
Rpsa	0	0.706948	1	0.996	0	0	Rpsa
Rack1	0	0.703661	1	0.972	0	0	Rack1
Lat	0	0.700597	0.673	0.229	0	0	Lat
Stat4	0	0.70014	0.607	0.202	0	0	Stat4
Rpl34	0	0.699414	1	1	0	0	Rpl34
Rpl37a	0	0.698962	1	1	0	0	Rpl37a
Rps26	0	0.698185	1	0.985	0	0	Rps26
Cd226	0	0.697543	0.509	0.148	0	0	Cd226
Rpl30	0	0.695827	1	0.997	0	0	Rpl30
Gng2	2.94547e-262	0.691737	0.808	0.535	5.06857e-258	0	Gng2
Vps37b	7.80951e-290	0.689581	0.753	0.37	1.34386e-285	0	Vps37b
Gimap7	0	0.688804	0.419	0.078	0	0	Gimap7
Gas5	8.86367e-275	0.688523	0.933	0.754	1.52526e-270	0	Gas5
Rps24	0	0.684295	1	1	0	0	Rps24
Rpl39	0	0.679609	1	0.998	0	0	Rpl39
4930523C07Rik	1.1634e-245	0.675288	0.77	0.437	2.00198e-241	0	4930523C07Rik
Rpl27a	0	0.673842	1	0.997	0	0	Rpl27a
Uqcrh	0	0.671819	0.99	0.95	0	0	Uqcrh
Arap2	5.09728e-282	0.665309	0.515	0.181	8.7714e-278	0	Arap2
Akap13	2.69635e-261	0.664601	0.942	0.749	4.63987e-257	0	Akap13
Rpl37	0	0.661881	1	1	0	0	Rpl37
Eif3f	0	0.661454	0.974	0.873	0	0	Eif3f
Rps14	0	0.660992	1	0.998	0	0	Rps14
Klk8	0	0.66008	0.525	0.148	0	0	Klk8
Eif3e	3.1926e-258	0.659293	0.881	0.661	5.49382e-254	0	Eif3e
Naca	0	0.658395	0.997	0.951	0	0	Naca
Rpl7a	0	0.657018	0.999	0.969	0	0	Rpl7a
S100a4	3.1546e-195	0.65212	0.974	0.809	5.42844e-191	0	S100a4
Rpl19	0	0.644805	1	0.998	0	0	Rpl19
Lag3	0	0.644612	0.32	0.052	0	0	Lag3
Bhlhe40	6.41514e-198	0.638203	0.831	0.618	1.10392e-193	0	Bhlhe40
Nrgn	7.05005e-177	0.637891	0.234	0.052	1.21317e-172	0	Nrgn
Rpl10a	0	0.63783	1	0.962	0	0	Rpl10a
Gimap5	0	0.635318	0.525	0.13	0	0	Gimap5
Rps3	0	0.63384	1	0.996	0	0	Rps3
Rps21	0	0.631825	1	0.998	0	0	Rps21
Rpl6	0	0.62722	1	0.995	0	0	Rpl6
Itga1	3.41865e-286	0.625753	0.442	0.129	5.8828e-282	0	Itga1
Uhrf2	1.00529e-208	0.622043	0.617	0.312	1.72989e-204	0	Uhrf2
Rps23	0	0.619325	1	0.996	0	0	Rps23
Tle5	2.88107e-244	0.616695	0.848	0.582	4.95774e-240	0	Tle5
Rps3a1	0	0.615198	1	0.991	0	0	Rps3a1
Itga4	6.92673e-158	0.613845	0.521	0.269	1.19195e-153	0	Itga4
Pfdn5	9.79668e-306	0.612924	0.989	0.941	1.68581e-301	0	Pfdn5
Rpl9	0	0.612107	1	0.997	0	0	Rpl9
B4galnt1	2.87991e-226	0.611326	0.628	0.32	4.95575e-222	0	B4galnt1
Serbp1	6.31281e-266	0.610311	0.965	0.81	1.08631e-261	0	Serbp1
Icos	0	0.607673	0.769	0.275	0	0	Icos
Rps5	0	0.606043	1	0.991	0	0	Rps5
Rps4x	0	0.598873	1	0.993	0	0	Rps4x
Rps6	0	0.598681	1	0.975	0	0	Rps6
Rps15	0	0.597873	1	0.981	0	0	Rps15
Cd96	0	0.595395	0.489	0.137	0	0	Cd96
Rpl7	0	0.595308	1	0.995	0	0	Rpl7
Cd82	1.47379e-174	0.594948	0.691	0.422	2.53611e-170	0	Cd82
Rpl13	0	0.586919	1	0.998	0	0	Rpl13
Nsa2	5.2907e-212	0.586356	0.908	0.774	9.10424e-208	0	Nsa2
Arl6ip1	9.56126e-230	0.586047	0.882	0.693	1.6453e-225	0	Arl6ip1
Rpl29	6.47848e-297	0.585049	0.998	0.942	1.11482e-292	0	Rpl29
Spn	6.39734e-247	0.581259	0.562	0.229	1.10085e-242	0	Spn
Neurl3	2.54147e-99	0.58047	0.692	0.521	4.37337e-95	0	Neurl3
Rpl22	0	0.577325	1	0.954	0	0	Rpl22
Rpl23	0	0.577036	1	0.999	0	0	Rpl23
Nop53	7.71697e-197	0.57495	0.777	0.538	1.32794e-192	0	Nop53
Limd2	9.72651e-184	0.574577	0.679	0.4	1.67374e-179	0	Limd2
Eef1d	1.17847e-211	0.572896	0.855	0.641	2.02791e-207	0	Eef1d
Rpl8	0	0.571396	1	0.989	0	0	Rpl8
Bcl2a1b	1.39665e-156	0.569339	0.898	0.68	2.40336e-152	0	Bcl2a1b
Ctla2b	4.7924e-250	0.567575	0.554	0.21	8.24676e-246	0	Ctla2b
Sms	9.40996e-231	0.566944	0.604	0.276	1.61927e-226	0	Sms
Gzmk	0	0.565247	0.274	0.025	0	0	Gzmk
Rpl14	1.85579e-298	0.563845	1	0.945	3.19344e-294	0	Rpl14
Rpl22l1	2.50063e-208	0.562528	0.96	0.836	4.30308e-204	0	Rpl22l1
Rplp0	1.2692e-302	0.561685	1	0.998	2.18404e-298	0	Rplp0
Slc25a4	1.23751e-175	0.56089	0.688	0.425	2.12951e-171	0	Slc25a4
Sytl3	4.13358e-302	0.560459	0.616	0.213	7.11306e-298	0	Sytl3
2410006H16Rik	1.04652e-143	0.559186	0.8	0.603	1.80086e-139	0	2410006H16Rik
Ptprc	1.77967e-227	0.558351	0.986	0.935	3.06245e-223	0	Ptprc
Rpl15	1.75723e-279	0.556335	1	0.976	3.02384e-275	0	Rpl15
Vgll4	1.17363e-199	0.551322	0.66	0.349	2.01958e-195	0	Vgll4
Eef1a1	0	0.548339	1	0.998	0	0	Eef1a1
Runx2	2.14791e-233	0.547541	0.525	0.213	3.69613e-229	0	Runx2
Supt4a	3.24502e-175	0.545719	0.8	0.614	5.58403e-171	0	Supt4a
Cnn2	4.77256e-177	0.540947	0.758	0.504	8.21262e-173	0	Cnn2
Ndfip1	9.94578e-215	0.533038	0.917	0.691	1.71147e-210	0	Ndfip1
Rps16	0	0.532953	1	0.999	0	0	Rps16
Gm10260	9.79746e-207	0.531653	0.965	0.812	1.68595e-202	0	Gm10260
Cox17	2.37807e-147	0.526527	0.874	0.778	4.09218e-143	0	Cox17
Ybx3	5.66965e-157	0.526168	0.626	0.374	9.75633e-153	0	Ybx3
Npm1	1.52228e-210	0.525346	0.989	0.888	2.61954e-206	0	Npm1
Rpl26	0	0.524592	1	0.987	0	0	Rpl26
Zfp36l2	8.162e-107	0.52376	0.887	0.756	1.40452e-102	0	Zfp36l2
Atp5h	3.0294e-243	0.521999	0.985	0.922	5.213e-239	0	Atp5h
Bcl11b	1.43585e-240	0.521886	0.545	0.202	2.47081e-236	0	Bcl11b
Rnf138	2.83086e-177	0.521118	0.51	0.238	4.87134e-173	0	Rnf138
Il2rg	8.91857e-187	0.521044	0.831	0.548	1.53471e-182	0	Il2rg
Rpl36a	9.57347e-214	0.519192	0.998	0.933	1.6474e-209	0	Rpl36a
Rpl35a	0	0.51643	1	0.997	0	0	Rpl35a
Cd247	2.83211e-298	0.514782	0.481	0.137	4.87349e-294	0	Cd247
Abracl	5.27704e-163	0.51475	0.874	0.75	9.08074e-159	0	Abracl
Grap	4.14532e-244	0.513672	0.519	0.19	7.13327e-240	0	Grap
Tbc1d10c	3.2753e-243	0.513358	0.528	0.2	5.63613e-239	0	Tbc1d10c
Rps8	5.02321e-274	0.513245	1	0.997	8.64395e-270	0	Rps8
Grap2	2.21165e-218	0.513086	0.514	0.204	3.80581e-214	0	Grap2
Dennd4a	3.69183e-126	0.509598	0.748	0.537	6.3529e-122	0	Dennd4a
Sh2d1a	3.70617e-293	0.508406	0.411	0.102	6.37759e-289	0	Sh2d1a
Ugcg	2.66718e-160	0.507649	0.543	0.281	4.58969e-156	0	Ugcg
Eef1g	4.83135e-175	0.507611	0.881	0.707	8.31379e-171	0	Eef1g
Anxa6	1.45061e-170	0.506646	0.693	0.413	2.49622e-166	0	Anxa6
Wdr95	0	0.506572	0.318	0.027	0	0	Wdr95
Myh9	9.34341e-124	0.506383	0.895	0.795	1.60781e-119	0	Myh9
Crot	1.41817e-208	0.505768	0.425	0.155	2.44039e-204	0	Crot
Jak1	5.68647e-169	0.504929	0.832	0.643	9.78528e-165	0	Jak1
Eef1b2	1.85351e-220	0.504814	0.997	0.949	3.18953e-216	0	Eef1b2
Smad7	7.5728e-150	0.502388	0.769	0.512	1.30313e-145	0	Smad7
Rps19	4.32617e-233	0.498719	1	0.996	7.44447e-229	0	Rps19
Ifngr1	3.12886e-159	0.497465	0.843	0.632	5.38414e-155	0	Ifngr1
Itgb1	1.05852e-75	0.497195	0.668	0.537	1.8215e-71	0	Itgb1
Arhgdib	5.54175e-184	0.496254	0.986	0.936	9.53624e-180	0	Arhgdib
Rpl36al	2.85698e-220	0.495711	0.994	0.907	4.9163e-216	0	Rpl36al
Cd69	8.15907e-125	0.494831	0.808	0.565	1.40401e-120	0	Cd69
Rpl23a	1.79555e-246	0.49243	0.999	0.98	3.08979e-242	0	Rpl23a
Sp100	1.26725e-140	0.490949	0.701	0.47	2.18068e-136	0	Sp100
Rplp2	1.07836e-293	0.486498	1	0.994	1.85565e-289	0	Rplp2
Itgal	6.69629e-139	0.482946	0.611	0.367	1.1523e-134	0	Itgal
H2-K1	1.85196e-206	0.4828	1	0.963	3.18685e-202	0	H2-K1
Nol7	1.50839e-141	0.482	0.768	0.57	2.59564e-137	0	Nol7
Grcc10	3.2875e-135	0.48136	0.777	0.59	5.65713e-131	0	Grcc10
Cd27	2.02637e-256	0.479728	0.401	0.11	3.48697e-252	0	Cd27
Il2rb	7.46793e-260	0.479539	0.665	0.258	1.28508e-255	0	Il2rb
Rpl35	6.92092e-216	0.477701	1	0.981	1.19095e-211	0	Rpl35
Bola2	1.63141e-128	0.476434	0.736	0.548	2.80732e-124	0	Bola2
Snrpg	8.82802e-176	0.47623	0.938	0.807	1.51913e-171	0	Snrpg
Fau	0	0.476047	1	1	0	0	Fau
Eif3m	4.84036e-128	0.471583	0.744	0.568	8.32928e-124	0	Eif3m
Mrps16	4.73512e-136	0.47156	0.609	0.382	8.1482e-132	0	Mrps16
Krtcap2	3.12941e-135	0.470981	0.78	0.582	5.38509e-131	0	Krtcap2
Cd37	1.86603e-130	0.467769	0.654	0.414	3.21107e-126	0	Cd37
Saraf	2.92797e-139	0.467108	0.687	0.448	5.03845e-135	0	Saraf
Tnfrsf18	1.68275e-202	0.466849	0.622	0.28	2.89567e-198	0	Tnfrsf18
Il18r1	6.31046e-191	0.462831	0.563	0.242	1.0859e-186	0	Il18r1
Cxcr3	5.04856e-237	0.461826	0.339	0.084	8.68756e-233	0	Cxcr3
Gstp3	1.58209e-243	0.460851	0.407	0.118	2.72245e-239	0	Gstp3
Selplg	2.12785e-129	0.460207	0.84	0.678	3.6616e-125	0	Selplg
Cblb	3.11262e-144	0.459125	0.484	0.24	5.3562e-140	0	Cblb
Atxn1	4.04609e-169	0.458318	0.442	0.187	6.96251e-165	0	Atxn1
Zap70	8.97811e-224	0.457284	0.465	0.164	1.54495e-219	0	Zap70
S100a13	3.24675e-133	0.454802	0.827	0.691	5.58701e-129	0	S100a13
Gimap9	2.0062e-188	0.453861	0.44	0.167	3.45228e-184	0	Gimap9
Sh3kbp1	9.60866e-138	0.452096	0.599	0.357	1.65346e-133	0	Sh3kbp1
Cox7a2l	1.32186e-145	0.451077	0.913	0.798	2.27466e-141	0	Cox7a2l
Gm10076	3.47429e-213	0.450941	1	0.993	5.97856e-209	0	Gm10076
Gmfg	9.22934e-135	0.44727	0.917	0.779	1.58819e-130	0	Gmfg
Psmb1	5.97939e-145	0.443887	0.89	0.784	1.02893e-140	0	Psmb1
Rora	1.73802e-164	0.442396	0.615	0.295	2.99078e-160	0	Rora
Sumo2	1.98621e-153	0.442222	0.899	0.735	3.41787e-149	0	Sumo2
Il18rap	5.60767e-129	0.440024	0.437	0.212	9.64969e-125	0	Il18rap
Rpl41	8.33222e-252	0.438552	1	1	1.43381e-247	0	Rpl41
Lsp1	9.76543e-148	0.437651	0.938	0.765	1.68043e-143	0	Lsp1
Tnfaip3	2.96361e-117	0.433843	0.874	0.716	5.09978e-113	0	Tnfaip3
Inpp4b	9.93838e-213	0.43328	0.45	0.155	1.7102e-208	0	Inpp4b
Ostf1	5.01803e-115	0.427575	0.914	0.856	8.63502e-111	0	Ostf1
Uba52	5.67923e-132	0.427514	0.996	0.969	9.77281e-128	0	Uba52
Rinl	2.45398e-153	0.427469	0.533	0.262	4.22282e-149	0	Rinl
Btf3	4.76482e-166	0.427206	0.983	0.945	8.19931e-162	0	Btf3
Dkkl1	1.35326e-159	0.425973	0.252	0.068	2.32868e-155	0	Dkkl1
Otulin	1.41224e-103	0.425714	0.534	0.334	2.43019e-99	0	Otulin
Ndufa13	9.71723e-142	0.424066	0.919	0.816	1.67214e-137	0	Ndufa13
Csnk2b	3.72825e-98	0.422876	0.69	0.545	6.41558e-94	0	Csnk2b
Ppp1r12a	1.03147e-97	0.419162	0.671	0.493	1.77495e-93	0	Ppp1r12a
Rps28	6.00179e-182	0.418436	1	0.998	1.03279e-177	0	Rps28
Tomm20	2.8433e-113	0.416688	0.797	0.644	4.89275e-109	0	Tomm20
Pde7a	1.19619e-188	0.415905	0.396	0.138	2.05841e-184	0	Pde7a
Polr1d	6.16351e-110	0.413861	0.797	0.672	1.06062e-105	0	Polr1d
Rnf125	3.54729e-176	0.413322	0.462	0.186	6.10418e-172	0	Rnf125
2022-09-06	3.61656e-165	0.411826	0.474	0.207	6.22338e-161	0	2022-09-06
Arhgef1	2.30254e-121	0.411763	0.615	0.383	3.9622e-117	0	Arhgef1
Gtf2i	1.39222e-150	0.409175	0.369	0.146	2.39573e-146	0	Gtf2i
Rbl2	7.24493e-135	0.407316	0.463	0.223	1.24671e-130	0	Rbl2
Atp5g2	1.02457e-123	0.406759	0.938	0.8	1.76308e-119	0	Atp5g2
Npm3	7.26277e-121	0.405439	0.478	0.258	1.24978e-116	0	Npm3
Rps20	1.94893e-171	0.403491	1	0.995	3.35372e-167	0	Rps20
Snrpe	3.6674e-124	0.40321	0.86	0.721	6.31086e-120	0	Snrpe
D16Ertd472e	2.89111e-106	0.402809	0.51	0.294	4.97502e-102	0	D16Ertd472e
Csf1	1.2281e-116	0.400134	0.315	0.126	2.11332e-112	0	Csf1
Leprotl1	5.64509e-111	0.399379	0.679	0.479	9.71408e-107	0	Leprotl1
Prkcq	9.98599e-208	0.398636	0.36	0.106	1.71839e-203	0	Prkcq
Prkch	5.70704e-133	0.396808	0.42	0.194	9.82067e-129	0	Prkch
Serpinb6a	1.98876e-124	0.396744	0.403	0.185	3.42227e-120	0	Serpinb6a
Il21r	2.52735e-124	0.396414	0.416	0.195	4.34906e-120	0	Il21r
Rbm3	4.07005e-126	0.394326	0.985	0.93	7.00374e-122	0	Rbm3
Fkbp3	2.97552e-112	0.392426	0.588	0.351	5.12027e-108	0	Fkbp3
Zdhhc18	5.63913e-126	0.390953	0.486	0.253	9.70382e-122	0	Zdhhc18
Acot7	4.7426e-108	0.390264	0.412	0.212	8.16106e-104	0	Acot7
Rab8a	1.44357e-86	0.388986	0.652	0.493	2.48409e-82	0	Rab8a
Cox20	3.05219e-107	0.387225	0.513	0.299	5.2522e-103	0	Cox20
Ndufa6	7.49517e-96	0.386374	0.838	0.718	1.28977e-91	0	Ndufa6
Rnf166	1.98891e-127	0.386028	0.428	0.206	3.42251e-123	0	Rnf166
Rpl28	1.03373e-147	0.385869	1	0.996	1.77884e-143	0	Rpl28
Peli1	5.41033e-95	0.382435	0.622	0.417	9.31009e-91	0	Peli1
Fyn	1.44089e-116	0.382224	0.518	0.283	2.47948e-112	0	Fyn
Sub1	4.86091e-117	0.381676	0.964	0.916	8.36466e-113	0	Sub1
Cd48	1.70704e-94	0.381138	0.509	0.312	2.93747e-90	0	Cd48
Wipf1	3.90679e-76	0.379968	0.53	0.366	6.7228e-72	0	Wipf1
Tut4	5.37478e-111	0.379515	0.579	0.344	9.24892e-107	0	Tut4
Gpr68	8.874e-145	0.379454	0.386	0.157	1.52704e-140	0	Gpr68
Rpl31	2.4998e-148	0.378013	0.989	0.935	4.30165e-144	0	Rpl31
Chd2	6.74376e-68	0.377378	0.605	0.448	1.16047e-63	0	Chd2
Gabarapl2	2.63465e-76	0.377077	0.666	0.53	4.5337e-72	0	Gabarapl2
H2-Q6	1.08693e-91	0.3763	0.561	0.353	1.87039e-87	0	H2-Q6
Arl6ip5	1.50104e-92	0.375456	0.639	0.452	2.58299e-88	0	Arl6ip5
Rhoh	1.22639e-107	0.373206	0.584	0.356	2.11036e-103	0	Rhoh
Pabpc1	2.66358e-103	0.369795	0.922	0.844	4.58348e-99	0	Pabpc1
Sdf4	4.06482e-64	0.367307	0.658	0.535	6.99475e-60	0	Sdf4
Prrc2b	4.2458e-130	0.366406	0.428	0.199	7.30618e-126	0	Prrc2b
Zc3hav1	7.00279e-77	0.366141	0.567	0.388	1.20504e-72	0	Zc3hav1
Bcl2	1.13855e-92	0.36584	0.344	0.162	1.95922e-88	0	Bcl2
Tesc	2.85701e-156	0.364099	0.333	0.112	4.91635e-152	0	Tesc
Plaat3	3.41496e-119	0.363476	0.595	0.34	5.87647e-115	0	Plaat3
Coro1a	3.57043e-125	0.361319	0.995	0.975	6.14399e-121	0	Coro1a
Ppp1r16b	2.62603e-137	0.360187	0.45	0.201	4.51887e-133	0	Ppp1r16b
Gm2682	1.80999e-203	0.359972	0.276	0.062	3.11462e-199	0	Gm2682
Ikzf1	1.36791e-93	0.359721	0.494	0.293	2.35389e-89	0	Ikzf1
Rsbn1l	5.71269e-89	0.359065	0.597	0.401	9.8304e-85	0	Rsbn1l
Kmt2a	6.20556e-92	0.35804	0.52	0.314	1.06785e-87	0	Kmt2a
Aimp1	1.09797e-72	0.357603	0.603	0.449	1.88939e-68	0	Aimp1
Plcxd2	9.90647e-169	0.357277	0.292	0.084	1.7047e-164	0	Plcxd2
Myl6	9.54256e-121	0.356401	0.999	0.996	1.64208e-116	0	Myl6
Tecpr1	3.19719e-114	0.355016	0.388	0.181	5.50173e-110	0	Tecpr1
Tomm7	2.79352e-101	0.354178	0.902	0.823	4.80709e-97	0	Tomm7
Nmrk1	9.452e-115	0.353991	0.269	0.098	1.6265e-110	0	Nmrk1
1700097N02Rik	1.36934e-133	0.353806	0.354	0.137	2.35635e-129	0	1700097N02Rik
Med10	2.54578e-71	0.353002	0.512	0.353	4.38078e-67	0	Med10
Rapgef6	3.0623e-102	0.350503	0.602	0.369	5.26961e-98	0	Rapgef6
Fam204a	1.29959e-96	0.350495	0.469	0.27	2.23634e-92	0	Fam204a
Elf1	2.98621e-97	0.350071	0.644	0.424	5.13867e-93	0	Elf1
Rps12	8.03568e-153	0.349014	1	0.999	1.38278e-148	0	Rps12
Gpr174	3.61145e-205	0.348946	0.291	0.069	6.21458e-201	0	Gpr174
Camk2n1	2.3657e-172	0.348872	0.263	0.066	4.07089e-168	0	Camk2n1
Xrn2	2.80396e-69	0.348315	0.662	0.508	4.82506e-65	0	Xrn2
Ncl	2.08149e-108	0.348251	0.954	0.831	3.58183e-104	0	Ncl
Ptp4a2	9.44175e-74	0.347899	0.766	0.646	1.62474e-69	0	Ptp4a2
Rasgrp1	3.05206e-120	0.347586	0.39	0.176	5.25198e-116	0	Rasgrp1
Fyb	1.20083e-95	0.346718	0.883	0.717	2.06639e-91	0	Fyb
Ogt	1.29133e-94	0.346331	0.501	0.296	2.22212e-90	0	Ogt
Camk4	1.19511e-167	0.345501	0.338	0.111	2.05655e-163	0	Camk4
Pstpip1	7.63254e-83	0.342321	0.509	0.323	1.31341e-78	0	Pstpip1
Laptm5	2.14203e-99	0.342259	0.991	0.952	3.68601e-95	0	Laptm5
Igflr1	1.95998e-134	0.341017	0.274	0.089	3.37273e-130	0	Igflr1
Id2	1.77092e-78	0.339943	0.921	0.801	3.0474e-74	0	Id2
Tma7	2.40178e-89	0.33847	0.895	0.812	4.13298e-85	0	Tma7
S1pr4	3.08704e-134	0.338271	0.329	0.125	5.31217e-130	0	S1pr4
Zfas1	4.38015e-66	0.338047	0.537	0.371	7.53736e-62	0	Zfas1
Rwdd1	6.69164e-65	0.338005	0.642	0.496	1.1515e-60	0	Rwdd1
Rps2	4.58418e-100	0.33779	0.996	0.949	7.88845e-96	0	Rps2
Gnas	5.91096e-105	0.337162	0.952	0.861	1.01716e-100	0	Gnas
Traf3ip3	2.11266e-117	0.337009	0.389	0.179	3.63546e-113	0	Traf3ip3
Arhgap45	1.14502e-74	0.336932	0.548	0.367	1.97034e-70	0	Arhgap45
Ankrd44	5.62898e-80	0.336303	0.542	0.357	9.68636e-76	0	Ankrd44
Atp5e	1.7673e-120	0.334915	0.995	0.969	3.04117e-116	0	Atp5e
Fam107b	1.56542e-91	0.334504	0.662	0.445	2.69378e-87	0	Fam107b
Dock2	4.03399e-74	0.334488	0.639	0.467	6.94168e-70	0	Dock2
Clint1	1.85193e-64	0.33355	0.638	0.495	3.18681e-60	0	Clint1
Psmb8	2.48873e-108	0.333475	0.986	0.873	4.28261e-104	0	Psmb8
Utrn	2.98371e-105	0.332547	0.414	0.207	5.13437e-101	0	Utrn
F2r	3.28089e-161	0.332049	0.3	0.091	5.64575e-157	0	F2r
Nr4a2	1.88693e-45	0.331858	0.383	0.248	3.24702e-41	0	Nr4a2
Top2b	2.07278e-76	0.331357	0.556	0.37	3.56685e-72	0	Top2b
Gm17745	1.18204e-127	0.330978	0.223	0.064	2.03406e-123	0	Gm17745
Eif3k	1.01739e-84	0.326553	0.906	0.852	1.75073e-80	0	Eif3k
Ubash3a	2.5828e-167	0.326234	0.315	0.096	4.44449e-163	0	Ubash3a
Myl12a	2.26308e-71	0.326068	0.874	0.821	3.89431e-67	0	Myl12a
Celf2	2.55953e-71	0.326058	0.658	0.475	4.40444e-67	0	Celf2
BE692007	2.94701e-153	0.324944	0.252	0.069	5.07121e-149	0	BE692007
Casp3	1.04486e-88	0.323731	0.34	0.168	1.79799e-84	0	Casp3
Hivep2	6.02625e-95	0.322277	0.432	0.229	1.037e-90	0	Hivep2
Dnaja1	3.64801e-97	0.321606	0.914	0.803	6.2775e-93	0	Dnaja1
Slamf7	8.51243e-110	0.321111	0.397	0.186	1.46482e-105	0	Slamf7
Micos13	2.76464e-65	0.318638	0.671	0.533	4.7574e-61	0	Micos13
Mapkapk3	7.86857e-60	0.315945	0.492	0.336	1.35402e-55	0	Mapkapk3
Lax1	3.04918e-153	0.314455	0.274	0.08	5.24703e-149	0	Lax1
Atp5d	3.06466e-81	0.314388	0.907	0.841	5.27366e-77	0	Atp5d
Tacc1	6.41235e-61	0.314368	0.57	0.414	1.10344e-56	0	Tacc1
Gimap8	2.65462e-141	0.313481	0.313	0.108	4.56808e-137	0	Gimap8
Nabp1	4.66045e-60	0.312131	0.501	0.34	8.0197e-56	0	Nabp1
Cnot6l	2.39057e-65	0.311334	0.508	0.339	4.1137e-61	0	Cnot6l
Snrpd2	5.09254e-65	0.311126	0.72	0.586	8.76324e-61	0	Snrpd2
Adam19	2.15546e-76	0.310961	0.411	0.237	3.70912e-72	0	Adam19
Emg1	4.22289e-66	0.310175	0.537	0.373	7.26674e-62	0	Emg1
Btg1	4.8807e-88	0.309507	0.994	0.961	8.39872e-84	0	Btg1
Arl14ep	4.98021e-129	0.309156	0.248	0.079	8.56994e-125	0	Arl14ep
Pld3	3.53712e-79	0.307781	0.47	0.28	6.08667e-75	0	Pld3
Mllt3	3.58095e-115	0.307706	0.32	0.129	6.1621e-111	0	Mllt3
Atp5j2	9.03211e-83	0.307494	0.93	0.859	1.55425e-78	0	Atp5j2
Arhgap9	5.48876e-61	0.307059	0.458	0.307	9.44506e-57	0	Arhgap9
AU020206	1.12041e-61	0.305414	0.472	0.307	1.928e-57	0	AU020206
Tpt1	3.57746e-192	0.305249	1	1	6.15609e-188	0	Tpt1
Rps27a	1.06487e-138	0.305104	1	1	1.83243e-134	0	Rps27a
Ncald	3.42487e-206	0.304612	0.225	0.039	5.89351e-202	0	Ncald
Ctla4	4.85506e-223	0.304522	0.548	0.196	8.35459e-219	0	Ctla4
Tmem71	1.72805e-105	0.304425	0.33	0.145	2.97363e-101	0	Tmem71
Stk24	2.16262e-58	0.303795	0.577	0.424	3.72143e-54	0	Stk24
Fam102a	4.32852e-123	0.30353	0.333	0.132	7.44852e-119	0	Fam102a
Snhg8	2.09057e-61	0.303515	0.584	0.423	3.59745e-57	0	Snhg8
Ccdc88c	3.84394e-96	0.301679	0.423	0.215	6.61466e-92	0	Ccdc88c
Ndufb7	4.30482e-68	0.301113	0.831	0.74	7.40773e-64	0	Ndufb7
Tra2b	1.61812e-51	0.301036	0.741	0.633	2.78445e-47	0	Tra2b
Ctsd	1.05419e-89	0.300553	0.834	0.668	1.81406e-85	0	Ctsd
Snrpf	2.13153e-59	0.300291	0.686	0.548	3.66793e-55	0	Snrpf
Prrc2c	3.42408e-71	0.299977	0.833	0.714	5.89216e-67	0	Prrc2c
2022-09-09	9.36051e-74	0.299965	0.462	0.283	1.61076e-69	0	2022-09-09
Rasal3	1.54912e-96	0.299763	0.369	0.18	2.66573e-92	0	Rasal3
Fnbp1	1.82358e-64	0.299467	0.598	0.425	3.13801e-60	0	Fnbp1
Lamb3	6.9296e-136	0.298606	0.257	0.08	1.19245e-131	0	Lamb3
Edf1	4.71069e-68	0.298216	0.849	0.77	8.10616e-64	0	Edf1
Tmem234	9.67671e-50	0.298049	0.704	0.61	1.66517e-45	0	Tmem234
Mxd4	9.43864e-67	0.295774	0.399	0.235	1.6242e-62	0	Mxd4
Prpf4b	6.20225e-48	0.295764	0.567	0.434	1.06728e-43	0	Prpf4b
Dut	4.30051e-102	0.294624	0.416	0.204	7.40031e-98	0	Dut
Sytl2	4.30906e-129	0.294178	0.273	0.09	7.41503e-125	0	Sytl2
Ndufb10	1.71258e-54	0.292642	0.655	0.53	2.94702e-50	0	Ndufb10
Mrpl58	1.13854e-65	0.292018	0.424	0.265	1.9592e-61	0	Mrpl58
Sugt1	6.9205e-44	0.29169	0.631	0.531	1.19088e-39	0	Sugt1
Rgs3	1.24909e-125	0.290126	0.284	0.101	2.14943e-121	0	Rgs3
Cdc37	8.16727e-55	0.289291	0.656	0.528	1.40542e-50	0	Cdc37
Cd5	5.94396e-140	0.288973	0.423	0.168	1.02284e-135	0	Cd5
Chsy1	5.52257e-83	0.286421	0.321	0.157	9.50324e-79	0	Chsy1
Tmsb4x	8.7523e-95	0.286372	1	1	1.5061e-90	0	Tmsb4x
Zbtb1	1.12814e-74	0.28579	0.361	0.194	1.94131e-70	0	Zbtb1
Cd160	3.49468e-143	0.284596	0.23	0.059	6.01365e-139	0	Cd160
Lpxn	2.68996e-79	0.284251	0.401	0.223	4.62889e-75	0	Lpxn
Ccnd3	7.8109e-46	0.282051	0.54	0.408	1.3441e-41	0	Ccnd3
Mdp1	1.31205e-75	0.280432	0.395	0.224	2.25777e-71	0	Mdp1
Atp5c1	5.26393e-53	0.280145	0.837	0.76	9.05817e-49	0	Atp5c1
Clk1	5.14041e-44	0.279786	0.681	0.575	8.84562e-40	0	Clk1
Kdm2b	1.39627e-73	0.278018	0.408	0.23	2.40269e-69	0	Kdm2b
Sash3	3.61187e-80	0.277391	0.368	0.193	6.2153e-76	0	Sash3
Ech1	4.03808e-51	0.27559	0.494	0.353	6.94872e-47	0	Ech1
Esyt1	2.76314e-57	0.275238	0.49	0.331	4.75481e-53	0	Esyt1
Cct2	5.34825e-51	0.274816	0.68	0.558	9.20327e-47	0	Cct2
Cox4i1	4.49326e-84	0.27355	0.997	0.981	7.73201e-80	0	Cox4i1
Gm15472	3.35324e-119	0.273438	0.276	0.097	5.77026e-115	0	Gm15472
Gramd1a	1.80084e-71	0.273061	0.422	0.25	3.09889e-67	0	Gramd1a
Rps29	2.73695e-104	0.272676	1	1	4.70974e-100	0	Rps29
Ttc14	2.9861e-57	0.27254	0.488	0.332	5.13848e-53	0	Ttc14
Rassf5	3.22448e-67	0.272055	0.422	0.254	5.54868e-63	0	Rassf5
Gm17018	8.24673e-73	0.271006	0.342	0.184	1.4191e-68	0	Gm17018
Aak1	2.47335e-81	0.270977	0.328	0.162	4.25614e-77	0	Aak1
Ndufb11	7.96685e-48	0.270773	0.728	0.64	1.37094e-43	0	Ndufb11
Stk26	4.30423e-108	0.269762	0.283	0.11	7.40671e-104	0	Stk26
Lfng	2.22881e-71	0.269254	0.342	0.184	3.83533e-67	0	Lfng
Cox7c	1.37461e-70	0.269037	0.985	0.96	2.36542e-66	0	Cox7c
Fundc2	1.16024e-50	0.268259	0.466	0.323	1.99653e-46	0	Fundc2
Arhgap15	2.25658e-58	0.267569	0.465	0.302	3.88313e-54	0	Arhgap15
Gna15	3.07111e-73	0.267456	0.404	0.226	5.28477e-69	0	Gna15
Tmem160	2.42642e-47	0.267415	0.687	0.571	4.17538e-43	0	Tmem160
Dusp11	1.26549e-40	0.266289	0.628	0.531	2.17766e-36	0	Dusp11
Tln1	6.9074e-54	0.266285	0.914	0.887	1.18863e-49	0	Tln1
Eif3i	1.82818e-50	0.265889	0.693	0.573	3.14594e-46	0	Eif3i
Stk4	1.0437e-46	0.265871	0.511	0.376	1.796e-42	0	Stk4
Arid5a	2.76764e-37	0.265462	0.46	0.342	4.76256e-33	0	Arid5a
Dnajc1	2.51682e-48	0.265059	0.446	0.305	4.33095e-44	0	Dnajc1
Cntrl	9.73591e-47	0.264609	0.461	0.322	1.67535e-42	0	Cntrl
Il27ra	1.38923e-105	0.263499	0.29	0.114	2.39058e-101	0	Il27ra
Phf20l1	1.35353e-37	0.263494	0.501	0.388	2.32916e-33	0	Phf20l1
Klhl6	2.11502e-52	0.263443	0.39	0.247	3.63952e-48	0	Klhl6
Smap2	4.24467e-45	0.263403	0.596	0.471	7.30423e-41	0	Smap2
H2-Q4	3.51656e-44	0.261693	0.567	0.432	6.0513e-40	0	H2-Q4
H2-T22	1.06742e-60	0.261413	0.5	0.329	1.83681e-56	0	H2-T22
Gldc	3.99373e-177	0.261405	0.148	0.015	6.87241e-173	0	Gldc
Pfn1	3.32944e-67	0.260355	1	0.998	5.7293e-63	0	Pfn1
B3gnt2	2.33603e-45	0.26033	0.489	0.352	4.01985e-41	0	B3gnt2
Stk10	3.13938e-56	0.259357	0.413	0.261	5.40224e-52	0	Stk10
Cox8a	2.40291e-77	0.259347	0.991	0.979	4.13492e-73	0	Cox8a
Ndufv3	2.86782e-44	0.25918	0.709	0.606	4.93494e-40	0	Ndufv3
Rbm39	3.62901e-68	0.258787	0.96	0.913	6.2448e-64	0	Rbm39
Igbp1	2.04278e-48	0.258312	0.407	0.273	3.51521e-44	0	Igbp1
Atp5l	3.75764e-65	0.256501	0.976	0.961	6.46614e-61	0	Atp5l
Cwc15	7.64392e-38	0.256227	0.642	0.545	1.31537e-33	0	Cwc15
Ppp3cc	1.03533e-115	0.256061	0.252	0.085	1.78159e-111	0	Ppp3cc
Rps17	1.92639e-55	0.255214	0.99	0.936	3.31493e-51	0	Rps17
Cbx3	1.36644e-60	0.254145	0.51	0.335	2.35137e-56	0	Cbx3
Tab2	2.02834e-38	0.253349	0.493	0.37	3.49037e-34	0	Tab2
Pglyrp2	1.86626e-121	0.253328	0.242	0.076	3.21146e-117	0	Pglyrp2
Rtraf	5.19987e-44	0.253314	0.698	0.582	8.94793e-40	0	Rtraf
Hip1	2.63117e-48	0.252626	0.32	0.194	4.52772e-44	0	Hip1
Gpr183	5.27053e-49	0.252495	0.683	0.519	9.06953e-45	0	Gpr183
Dnajb14	1.84713e-78	-0.250596	0.051	0.205	3.17854e-74	0	Dnajb14
Aff4	1.28701e-50	-0.250667	0.201	0.352	2.21468e-46	0	Aff4
Rnasel	1.04967e-44	-0.250679	0.082	0.194	1.80627e-40	0	Rnasel
Trem3	7.70273e-94	-0.250792	0.001	0.14	1.32549e-89	0	Trem3
Morrbid	1.17232e-49	-0.250861	0.1	0.227	2.01732e-45	0	Morrbid
Egr2	3.67097e-55	-0.251309	0.031	0.138	6.317e-51	0	Egr2
Mpc1	1.79925e-35	-0.251347	0.423	0.541	3.09614e-31	0	Mpc1
Cyb5r3	4.26573e-53	-0.251365	0.134	0.276	7.34047e-49	0	Cyb5r3
Nr3c1	3.23657e-26	-0.25187	0.316	0.423	5.56949e-22	0	Nr3c1
Agpat5	1.38991e-59	-0.252181	0.106	0.251	2.39176e-55	0	Agpat5
Sh2b2	3.33927e-101	-0.252476	0.002	0.152	5.74622e-97	0	Sh2b2
Fcrla	1.32304e-63	-0.252966	0.003	0.103	2.27669e-59	0	Fcrla
Hsp90aa1	1.1924e-08	-0.253335	0.833	0.855	0.000205188	0	Hsp90aa1
Mtpn	3.57038e-44	-0.253384	0.371	0.517	6.14391e-40	0	Mtpn
Rab31	5.03652e-108	-0.25394	0.005	0.168	8.66685e-104	0	Rab31
Snx2	1.98472e-45	-0.254101	0.184	0.319	3.4153e-41	0	Snx2
Casp6	6.40621e-66	-0.254352	0.063	0.202	1.10238e-61	0	Casp6
Tent5c	2.98281e-32	-0.254376	0.193	0.302	5.13281e-28	0	Tent5c
Id3	4.36216e-41	-0.254972	0.049	0.144	7.50641e-37	0	Id3
Fdps	2.92643e-28	-0.255355	0.169	0.268	5.03579e-24	0	Fdps
Naga	6.64958e-76	-0.256471	0.041	0.185	1.14426e-71	0	Naga
Tnfrsf1b	3.96561e-23	-0.256976	0.275	0.365	6.82403e-19	0	Tnfrsf1b
Vps26a	5.72818e-79	-0.257427	0.103	0.279	9.85706e-75	0	Vps26a
Alcam	1.46784e-44	-0.257675	0.147	0.276	2.52585e-40	0	Alcam
Prcp	9.22318e-89	-0.257983	0.046	0.21	1.58712e-84	0	Prcp
Fndc3b	1.00794e-104	-0.258061	0.01	0.172	1.73447e-100	0	Fndc3b
Hk3	1.22547e-102	-0.258143	0.003	0.156	2.10878e-98	0	Hk3
Wsb1	3.2124e-48	-0.25843	0.244	0.394	5.5279e-44	0	Wsb1
Filip1l	2.09204e-30	-0.258913	0.22	0.33	3.59999e-26	0	Filip1l
Tor3a	2.43416e-54	-0.259211	0.09	0.221	4.18871e-50	0	Tor3a
Sbno2	1.12362e-65	-0.25966	0.123	0.283	1.93352e-61	0	Sbno2
Tifab	2.54825e-105	-0.259909	0.004	0.161	4.38502e-101	0	Tifab
Ctnna1	1.26121e-43	-0.260389	0.198	0.333	2.17028e-39	0	Ctnna1
Trim30d	1.57833e-93	-0.260496	0.015	0.167	2.71599e-89	0	Trim30d
Rheb	1.47649e-44	-0.261067	0.3	0.442	2.54074e-40	0	Rheb
St3gal1	2.99025e-68	-0.261111	0.093	0.246	5.14563e-64	0	St3gal1
Synj1	5.09505e-70	-0.261278	0.112	0.276	8.76755e-66	0	Synj1
Resf1	7.45082e-13	-0.261322	0.479	0.541	1.28214e-08	0	Resf1
Svil	2.71741e-52	-0.261874	0.16	0.304	4.67613e-48	0	Svil
Pim3	1.08274e-43	-0.263564	0.145	0.27	1.86318e-39	0	Pim3
Gsdmd	1.15426e-75	-0.263977	0.106	0.277	1.98625e-71	0	Gsdmd
Csnk1e	5.43827e-82	-0.264112	0.073	0.241	9.35818e-78	0	Csnk1e
Usp18	1.35703e-43	-0.264418	0.04	0.135	2.33518e-39	0	Usp18
Zfhx3	1.25522e-102	-0.264781	0.004	0.157	2.15998e-98	0	Zfhx3
Atp13a2	2.53052e-74	-0.265019	0.063	0.216	4.35452e-70	0	Atp13a2
Camk1	1.05274e-100	-0.265347	0.004	0.155	1.81156e-96	0	Camk1
Pgap2	5.36615e-85	-0.265407	0.044	0.201	9.23408e-81	0	Pgap2
Npepps	6.25268e-61	-0.265554	0.128	0.281	1.07596e-56	0	Npepps
Sqor	5.21178e-110	-0.265653	0.011	0.181	8.96844e-106	0	Sqor
Etv6	5.59751e-77	-0.266238	0.107	0.283	9.6322e-73	0	Etv6
Gm5150	4.37933e-91	-0.266357	0.003	0.141	7.53595e-87	0	Gm5150
Cbl	1.33992e-49	-0.266505	0.258	0.409	2.30573e-45	0	Cbl
Stxbp3	5.92495e-57	-0.266541	0.154	0.305	1.01957e-52	0	Stxbp3
Il18bp	2.08079e-85	-0.267034	0.009	0.144	3.58062e-81	0	Il18bp
Tnfrsf23	5.3162e-65	-0.267311	0.02	0.135	9.14812e-61	0	Tnfrsf23
Pilrb2	3.99095e-113	-0.267611	0.001	0.166	6.86763e-109	0	Pilrb2
Gm34084	5.37117e-96	-0.267646	0.001	0.144	9.24271e-92	0	Gm34084
Bmp2k	3.32797e-66	-0.268125	0.116	0.275	5.72677e-62	0	Bmp2k
Irak2	2.00444e-62	-0.268144	0.145	0.305	3.44924e-58	0	Irak2
Avpi1	3.47854e-43	-0.268229	0.095	0.209	5.98588e-39	0	Avpi1
Uck2	3.10481e-52	-0.268454	0.11	0.242	5.34275e-48	0	Uck2
Atp6v0a1	1.04723e-102	-0.268493	0.009	0.166	1.80207e-98	0	Atp6v0a1
Il10rb	3.36717e-56	-0.268593	0.202	0.359	5.79422e-52	0	Il10rb
Pmepa1	8.60276e-10	-0.269144	0.344	0.384	1.48036e-05	0	Pmepa1
Naip2	5.9292e-95	-0.269666	0.027	0.188	1.0203e-90	0	Naip2
Hsd17b11	1.46817e-97	-0.269694	0.04	0.213	2.52642e-93	0	Hsd17b11
Por	4.25243e-54	-0.269738	0.149	0.292	7.31759e-50	0	Por
Myo1c	5.20727e-97	-0.269789	0.048	0.226	8.96066e-93	0	Myo1c
Atpif1	5.38612e-28	-0.270011	0.506	0.605	9.26843e-24	0	Atpif1
Tnfsf12	3.41556e-107	-0.270094	0.003	0.162	5.87749e-103	0	Tnfsf12
Fam102b	1.9481e-77	-0.270134	0.034	0.175	3.35229e-73	0	Fam102b
Zfp516	5.52798e-117	-0.270235	0.002	0.173	9.51254e-113	0	Zfp516
I830077J02Rik	1.10587e-108	-0.270237	0.001	0.159	1.90298e-104	0	I830077J02Rik
Atp6v0e	3.44496e-49	-0.270281	0.714	0.825	5.92809e-45	0	Atp6v0e
Emb	1.81651e-11	-0.270285	0.755	0.815	3.12586e-07	0	Emb
Adap2	8.71306e-109	-0.270341	0.001	0.161	1.49934e-104	0	Adap2
Hmgcl	2.50008e-82	-0.270452	0.1	0.279	4.30214e-78	0	Hmgcl
Themis2	2.1265e-96	-0.270697	0.02	0.178	3.65928e-92	0	Themis2
Tceal9	2.49346e-39	-0.270862	0.195	0.318	4.29075e-35	0	Tceal9
Pla2g4a	1.68906e-105	-0.271105	0.004	0.161	2.90653e-101	0	Pla2g4a
Retreg1	1.11841e-58	-0.271282	0.141	0.293	1.92456e-54	0	Retreg1
Tcf7l2	3.68093e-100	-0.271384	0.004	0.154	6.33414e-96	0	Tcf7l2
Sgms1	1.01882e-71	-0.271528	0.084	0.242	1.75318e-67	0	Sgms1
Osbpl9	2.03233e-64	-0.271719	0.18	0.349	3.49724e-60	0	Osbpl9
Ikbkb	1.01322e-55	-0.271813	0.217	0.376	1.74354e-51	0	Ikbkb
Tet2	2.34818e-51	-0.272237	0.201	0.35	4.04074e-47	0	Tet2
Dhrs9	6.54545e-79	-0.272258	0.003	0.123	1.12634e-74	0	Dhrs9
Pacsin2	2.31555e-65	-0.272534	0.137	0.296	3.9846e-61	0	Pacsin2
Lgals3bp	1.72925e-08	-0.272832	0.308	0.343	0.00029757	0	Lgals3bp
Pcyt1a	2.2276e-85	-0.272889	0.045	0.204	3.83325e-81	0	Pcyt1a
Pkig	1.2285e-97	-0.272941	0.041	0.214	2.114e-93	0	Pkig
Il1rap	1.11119e-65	-0.273251	0.046	0.177	1.91214e-61	0	Il1rap
Tlr13	7.28578e-116	-0.273519	0.001	0.169	1.25374e-111	0	Tlr13
Grasp	4.0959e-39	-0.273617	0.065	0.161	7.04822e-35	0	Grasp
Gm21188	1.3959e-108	-0.273625	0.001	0.16	2.40206e-104	0	Gm21188
Mcub	1.25957e-105	-0.274407	0.004	0.162	2.16748e-101	0	Mcub
Stom	4.79795e-98	-0.274938	0.008	0.159	8.2563e-94	0	Stom
Irak3	6.78054e-87	-0.275297	0.026	0.176	1.1668e-82	0	Irak3
Ehd1	1.61131e-30	-0.276699	0.345	0.457	2.77274e-26	0	Ehd1
Cd53	2.97288e-40	-0.276955	0.677	0.78	5.11574e-36	0	Cd53
Sypl	5.63678e-83	-0.277138	0.106	0.288	9.69977e-79	0	Sypl
Rala	6.17546e-38	-0.278913	0.333	0.461	1.06267e-33	0	Rala
Rnase4	1.18763e-98	-0.279254	0.013	0.17	2.04367e-94	0	Rnase4
Slc7a8	1.19377e-94	-0.279262	0.003	0.146	2.05424e-90	0	Slc7a8
Herpud1	5.09948e-31	-0.280715	0.231	0.337	8.77519e-27	0	Herpud1
Pik3ap1	6.0505e-60	-0.28149	0.139	0.295	1.04117e-55	0	Pik3ap1
Fndc3a	9.96854e-48	-0.282151	0.243	0.392	1.71539e-43	0	Fndc3a
Arl11	1.65906e-110	-0.282298	0.008	0.175	2.8549e-106	0	Arl11
Arhgap31	5.05518e-48	-0.282481	0.179	0.318	8.69895e-44	0	Arhgap31
Rnpep	6.89053e-84	-0.282519	0.089	0.266	1.18572e-79	0	Rnpep
Rab43	1.35723e-66	-0.283186	0.11	0.266	2.33552e-62	0	Rab43
Zfp608	2.91585e-119	-0.283963	0.004	0.18	5.0176e-115	0	Zfp608
Necap2	2.13431e-60	-0.284236	0.236	0.402	3.67272e-56	0	Necap2
Smim3	7.44572e-66	-0.285149	0.171	0.341	1.28126e-61	0	Smim3
Xdh	3.63941e-59	-0.285453	0.126	0.274	6.2627e-55	0	Xdh
Dock4	1.86724e-115	-0.28587	0.006	0.178	3.21315e-111	0	Dock4
Snx10	7.72847e-60	-0.285947	0.142	0.295	1.32992e-55	0	Snx10
Gdi2	8.27983e-22	-0.286042	0.666	0.714	1.42479e-17	0	Gdi2
Aprt	8.49454e-27	-0.286183	0.617	0.68	1.46174e-22	0	Aprt
Cd93	3.62883e-73	-0.286914	0.021	0.148	6.24449e-69	0	Cd93
Fam49b	1.59112e-47	-0.287163	0.619	0.736	2.738e-43	0	Fam49b
Mapk13	1.58091e-85	-0.288999	0.016	0.157	2.72043e-81	0	Mapk13
Rin2	1.98867e-105	-0.289961	0.009	0.171	3.4221e-101	0	Rin2
Rab1a	5.30738e-63	-0.290821	0.247	0.42	9.13294e-59	0	Rab1a
Ankrd33b	3.26681e-73	-0.291313	0.009	0.128	5.62152e-69	0	Ankrd33b
Gm17056	1.48822e-72	-0.291318	0.06	0.209	2.56092e-68	0	Gm17056
Ralgds	3.8552e-74	-0.291568	0.072	0.226	6.63404e-70	0	Ralgds
Sgpl1	3.6885e-78	-0.291707	0.105	0.276	6.34718e-74	0	Sgpl1
Rab11a	1.80239e-60	-0.291939	0.323	0.494	3.10156e-56	0	Rab11a
Rps27l	2.09895e-15	-0.291983	0.597	0.64	3.61188e-11	0	Rps27l
Cebpa	1.23084e-102	-0.29224	0.007	0.163	2.11803e-98	0	Cebpa
Parp14	1.03753e-20	-0.292362	0.271	0.353	1.78539e-16	0	Parp14
Tm2d2	1.75751e-70	-0.292387	0.162	0.335	3.02432e-66	0	Tm2d2
Arhgap17	9.57932e-57	-0.292409	0.192	0.346	1.64841e-52	0	Arhgap17
Nfkb1	2.3038e-29	-0.292442	0.448	0.557	3.96438e-25	0	Nfkb1
Man2a1	3.05231e-47	-0.292572	0.238	0.38	5.25241e-43	0	Man2a1
Acer3	1.35709e-103	-0.292765	0.034	0.211	2.33528e-99	0	Acer3
Mdm2	1.82784e-41	-0.293072	0.222	0.354	3.14534e-37	0	Mdm2
Tmem106a	7.74654e-109	-0.293301	0.008	0.173	1.33303e-104	0	Tmem106a
Tep1	2.38115e-74	-0.293339	0.063	0.214	4.09748e-70	0	Tep1
Chka	3.50567e-36	-0.293491	0.121	0.227	6.03255e-32	0	Chka
Rhoa	2.89027e-77	-0.293947	0.869	0.948	4.97357e-73	0	Rhoa
Cpne2	6.54593e-104	-0.294561	0.014	0.178	1.12642e-99	0	Cpne2
Igfbp6	2.1985e-86	-0.294762	0.002	0.132	3.78318e-82	0	Igfbp6
Carhsp1	1.31139e-69	-0.294762	0.121	0.284	2.25664e-65	0	Carhsp1
Cflar	4.6216e-30	-0.2949	0.361	0.463	7.95285e-26	0	Cflar
Aldh3b1	4.521e-130	-0.295362	0.003	0.19	7.77974e-126	0	Aldh3b1
Olr1	1.59059e-81	-0.295561	0.005	0.131	2.73709e-77	0	Olr1
Riok3	2.32909e-52	-0.295993	0.382	0.539	4.0079e-48	0	Riok3
Nrp2	1.80441e-86	-0.296069	0.007	0.142	3.10504e-82	0	Nrp2
Sap30	2.93968e-63	-0.296456	0.105	0.254	5.05861e-59	0	Sap30
Nr4a1	1.63992e-22	-0.296545	0.369	0.466	2.82198e-18	0	Nr4a1
Eif5	6.1432e-50	-0.296977	0.579	0.719	1.05712e-45	0	Eif5
Fuca1	2.99888e-58	-0.297016	0.261	0.425	5.16048e-54	0	Fuca1
Mir22hg	2.06637e-83	-0.297704	0.098	0.276	3.55581e-79	0	Mir22hg
Evi2a	1.08872e-51	-0.297905	0.243	0.395	1.87346e-47	0	Evi2a
Ptma	8.71898e-16	-0.29842	0.997	0.95	1.50036e-11	0	Ptma
Sgk3	2.63994e-128	-0.298536	0.01	0.202	4.54281e-124	0	Sgk3
Qsox1	4.45867e-66	-0.298789	0.094	0.243	7.67248e-62	0	Qsox1
Rtp4	1.69902e-50	-0.299068	0.117	0.25	2.92367e-46	0	Rtp4
Stat1	2.05801e-07	-0.299206	0.525	0.552	0.00354142	0	Stat1
AI504432	3.55864e-74	-0.299644	0.068	0.22	6.1237e-70	0	AI504432
Axl	6.67934e-78	-0.299837	0.036	0.179	1.14938e-73	0	Axl
Trps1	1.6859e-44	-0.300045	0.223	0.358	2.90109e-40	0	Trps1
Tiam1	6.47027e-100	-0.300781	0.034	0.207	1.1134e-95	0	Tiam1
Tapbp	8.4383e-38	-0.300912	0.462	0.584	1.45206e-33	0	Tapbp
Slc31a1	3.49383e-90	-0.301065	0.061	0.233	6.01218e-86	0	Slc31a1
Arrdc4	3.25235e-113	-0.301179	0.024	0.206	5.59664e-109	0	Arrdc4
Pdpn	7.24724e-65	-0.301587	0.011	0.119	1.2471e-60	0	Pdpn
Tns3	5.2877e-119	-0.302275	0.004	0.178	9.09908e-115	0	Tns3
Snx3	1.54819e-60	-0.303485	0.431	0.6	2.66412e-56	0	Snx3
Fmnl2	1.25526e-113	-0.30366	0.004	0.173	2.16006e-109	0	Fmnl2
Il10ra	1.00482e-73	-0.303913	0.121	0.293	1.72909e-69	0	Il10ra
Gm14548	1.67839e-112	-0.304169	0.001	0.166	2.88817e-108	0	Gm14548
Camk2d	1.19466e-80	-0.304235	0.109	0.287	2.05577e-76	0	Camk2d
Crtc3	4.73619e-70	-0.304547	0.171	0.345	8.15003e-66	0	Crtc3
Actg1	1.70872e-28	-0.304708	1	1	2.94037e-24	0	Actg1
Trafd1	7.01059e-69	-0.304986	0.128	0.29	1.20638e-64	0	Trafd1
Plxnd1	7.69527e-102	-0.305565	0.036	0.211	1.3242e-97	0	Plxnd1
Noct	2.42697e-89	-0.305847	0.056	0.225	4.17633e-85	0	Noct
Rdh12	6.00112e-58	-0.306241	0.017	0.119	1.03267e-53	0	Rdh12
Lacc1	3.67563e-116	-0.306536	0.008	0.183	6.32503e-112	0	Lacc1
Mapk3	1.65651e-87	-0.307242	0.159	0.358	2.85052e-83	0	Mapk3
M6pr	6.65626e-49	-0.307454	0.348	0.493	1.14541e-44	0	M6pr
Dgat2	1.24643e-119	-0.307578	0.007	0.185	2.14486e-115	0	Dgat2
Tuba1c	4.40649e-96	-0.308402	0.081	0.27	7.58269e-92	0	Tuba1c
Rab32	1.32236e-126	-0.30976	0.006	0.192	2.27551e-122	0	Rab32
Gk	1.14262e-91	-0.310329	0.03	0.187	1.96623e-87	0	Gk
Luzp1	5.14935e-111	-0.310417	0.038	0.227	8.86101e-107	0	Luzp1
Chmp4b	8.50573e-59	-0.310532	0.587	0.735	1.46367e-54	0	Chmp4b
Snx5	1.62491e-27	-0.310731	0.393	0.477	2.79615e-23	0	Snx5
Oas1a	2.54948e-107	-0.311136	0.031	0.21	4.38715e-103	0	Oas1a
Plekho2	2.47609e-77	-0.311254	0.149	0.329	4.26085e-73	0	Plekho2
Tax1bp1	3.62725e-42	-0.311515	0.765	0.85	6.24178e-38	0	Tax1bp1
Spop	3.36123e-75	-0.31174	0.236	0.428	5.784e-71	0	Spop
Oser1	1.51244e-50	-0.312606	0.269	0.417	2.60261e-46	0	Oser1
Kdm6b	3.4154e-52	-0.312757	0.362	0.523	5.87722e-48	0	Kdm6b
Shtn1	4.67241e-116	-0.313178	0.012	0.189	8.04029e-112	0	Shtn1
Dpep2	4.70678e-106	-0.313843	0.003	0.161	8.09942e-102	0	Dpep2
Abcg1	4.57012e-68	-0.314573	0.1	0.254	7.86426e-64	0	Abcg1
Smpdl3a	1.00437e-40	-0.314744	0.247	0.373	1.72832e-36	0	Smpdl3a
Hivep3	8.308e-76	-0.314945	0.037	0.177	1.42964e-71	0	Hivep3
Ubl3	4.84814e-51	-0.315068	0.368	0.519	8.34268e-47	0	Ubl3
Ubc	1.07714e-29	-0.315427	0.872	0.9	1.85354e-25	0	Ubc
Gm50022	5.1962e-115	-0.31597	0.001	0.168	8.94162e-111	0	Gm50022
Gas7	1.01308e-93	-0.316274	0.039	0.205	1.74331e-89	0	Gas7
Hes1	4.16681e-42	-0.316888	0.042	0.135	7.17025e-38	0	Hes1
Klf6	2.15675e-48	-0.317078	0.766	0.859	3.71134e-44	0	Klf6
Gm14636	5.57148e-69	-0.317149	0.012	0.127	9.58739e-65	0	Gm14636
Gapdh	1.016e-33	-0.317719	0.995	0.992	1.74834e-29	0	Gapdh
Ncf4	9.95202e-49	-0.319858	0.52	0.659	1.71254e-44	0	Ncf4
Sdc3	4.54675e-102	-0.320106	0.008	0.164	7.82405e-98	0	Sdc3
Ddit4	4.97135e-46	-0.320134	0.204	0.344	8.5547e-42	0	Ddit4
Vamp8	2.5293e-64	-0.320205	0.576	0.737	4.35243e-60	0	Vamp8
Cnih4	3.6987e-77	-0.320411	0.188	0.376	6.36472e-73	0	Cnih4
Irf2bp2	4.77199e-59	-0.320822	0.303	0.475	8.21164e-55	0	Irf2bp2
Tifa	1.04447e-129	-0.320981	0.004	0.192	1.79732e-125	0	Tifa
Slc6a6	3.12722e-66	-0.321174	0.25	0.423	5.38132e-62	0	Slc6a6
Oasl1	4.59879e-72	-0.321744	0.005	0.119	7.9136e-68	0	Oasl1
Rassf3	8.89093e-104	-0.321788	0.042	0.222	1.52995e-99	0	Rassf3
Itga5	8.78232e-132	-0.322283	0.003	0.192	1.51126e-127	0	Itga5
S100a1	8.03289e-116	-0.322309	0.033	0.224	1.3823e-111	0	S100a1
Slfn2	1.25868e-06	-0.32236	0.924	0.886	0.0216593	0	Slfn2
Klf9	5.21588e-96	-0.322449	0.05	0.227	8.97549e-92	0	Klf9
Pdlim7	1.52228e-116	-0.322691	0.041	0.239	2.61954e-112	0	Pdlim7
AB124611	5.07822e-54	-0.322858	0.165	0.306	8.73859e-50	0	AB124611
Ifih1	2.98246e-66	-0.323875	0.068	0.21	5.13222e-62	0	Ifih1
Tgfb1	6.85716e-41	-0.32421	0.537	0.657	1.17998e-36	0	Tgfb1
Itm2b	8.69891e-23	-0.324324	0.972	0.964	1.49691e-18	0	Itm2b
Itgax	2.69945e-51	-0.324559	0.128	0.259	4.64522e-47	0	Itgax
Mpp7	6.39594e-73	-0.324732	0.07	0.221	1.10061e-68	0	Mpp7
Fkbp2	4.65956e-65	-0.324735	0.261	0.434	8.01817e-61	0	Fkbp2
Cebpd	4.17678e-100	-0.325048	0.023	0.188	7.18741e-96	0	Cebpd
Tcirg1	1.53329e-93	-0.325552	0.074	0.256	2.63849e-89	0	Tcirg1
Nfkbie	4.46477e-65	-0.326448	0.191	0.358	7.68298e-61	0	Nfkbie
Hspa5	8.76674e-14	-0.326917	0.922	0.922	1.50858e-09	0	Hspa5
Mbnl2	9.37932e-61	-0.32705	0.293	0.461	1.61399e-56	0	Mbnl2
Cd40	6.467e-92	-0.327094	0.005	0.146	1.11284e-87	0	Cd40
Tmbim6	2.67915e-72	-0.327173	0.681	0.815	4.61028e-68	0	Tmbim6
Tnfsf13	2.27899e-129	-0.330051	0.002	0.189	3.92168e-125	0	Tnfsf13
F7	1.05955e-87	-0.330146	0.005	0.139	1.82327e-83	0	F7
Myadm	1.04879e-109	-0.330301	0.073	0.278	1.80475e-105	0	Myadm
Mapkapk2	6.96319e-66	-0.330442	0.295	0.473	1.19823e-61	0	Mapkapk2
5031439G07Rik	1.5564e-135	-0.330996	0.018	0.224	2.67825e-131	0	5031439G07Rik
Atp11b	5.56845e-33	-0.332321	0.44	0.546	9.58219e-29	0	Atp11b
Pdia6	9.08482e-43	-0.332518	0.376	0.502	1.56332e-38	0	Pdia6
Atp6ap1	5.64259e-90	-0.332617	0.16	0.36	9.70976e-86	0	Atp6ap1
Samsn1	0.000596204	-0.33279	0.685	0.575	1	0	Samsn1
Rac1	2.23739e-75	-0.332802	0.762	0.857	3.8501e-71	0	Rac1
Emp3	2.51806e-34	-0.333499	0.801	0.819	4.33308e-30	0	Emp3
Flot1	3.70143e-68	-0.333744	0.168	0.337	6.36942e-64	0	Flot1
Slc43a2	1.90946e-103	-0.33396	0.053	0.24	3.2858e-99	0	Slc43a2
Klra2	1.53813e-125	-0.33451	0.004	0.186	2.64681e-121	0	Klra2
Sash1	2.6205e-107	-0.33453	0.004	0.163	4.50936e-103	0	Sash1
Igf1r	7.6433e-114	-0.336151	0.009	0.182	1.31526e-109	0	Igf1r
Erp29	1.50566e-34	-0.336778	0.486	0.569	2.59094e-30	0	Erp29
Rnase6	2.52613e-74	-0.337613	0.005	0.121	4.34697e-70	0	Rnase6
Cd80	1.65942e-97	-0.338461	0.063	0.245	2.85553e-93	0	Cd80
Mt2	3.73238e-07	-0.338991	0.275	0.319	0.00642268	0	Mt2
St8sia4	2.64572e-37	-0.339124	0.171	0.288	4.55275e-33	0	St8sia4
Rab7b	4.3346e-94	-0.340078	0.008	0.154	7.45898e-90	0	Rab7b
Gyg	8.70513e-76	-0.341055	0.123	0.294	1.49798e-71	0	Gyg
P2ry6	3.10956e-131	-0.341965	0.003	0.193	5.35093e-127	0	P2ry6
Ptpre	3.57165e-52	-0.342127	0.29	0.443	6.14609e-48	0	Ptpre
Hacd4	1.93583e-139	-0.342984	0.001	0.2	3.33118e-135	0	Hacd4
Arl4c	2.50102e-42	-0.343746	0.495	0.611	4.30376e-38	0	Arl4c
Nudt4	6.93568e-45	-0.343763	0.165	0.291	1.19349e-40	0	Nudt4
Hmgn2	5.21526e-52	-0.344	0.268	0.423	8.97443e-48	0	Hmgn2
Ifit3	3.79717e-15	-0.34415	0.055	0.103	6.53418e-11	0	Ifit3
Grb2	9.90779e-70	-0.345253	0.523	0.686	1.70493e-65	0	Grb2
Itgae	2.85698e-38	-0.345458	0.073	0.172	4.91629e-34	0	Itgae
Pxdc1	2.40084e-65	-0.346579	0.044	0.172	4.13137e-61	0	Pxdc1
Nfam1	2.60178e-150	-0.346582	0.002	0.214	4.47715e-146	0	Nfam1
Chmp2a	2.02882e-81	-0.346772	0.594	0.77	3.49119e-77	0	Chmp2a
Slfn1	2.20046e-10	-0.346897	0.3	0.345	3.78656e-06	0	Slfn1
Jdp2	9.30231e-94	-0.347138	0.026	0.185	1.60074e-89	0	Jdp2
Gusb	1.36265e-92	-0.34745	0.091	0.276	2.34485e-88	0	Gusb
Ell2	7.75398e-94	-0.347649	0.105	0.299	1.33431e-89	0	Ell2
Arpc1b	2.19124e-93	-0.347991	0.958	0.983	3.77069e-89	0	Arpc1b
Dusp3	3.21012e-129	-0.348251	0.016	0.213	5.52398e-125	0	Dusp3
Pak1	8.28908e-107	-0.348634	0.006	0.167	1.42639e-102	0	Pak1
Gnb2	1.87633e-97	-0.350353	0.754	0.882	3.22879e-93	0	Gnb2
Ccr6	2.18494e-83	-0.350486	0.006	0.135	3.75985e-79	0	Ccr6
Mfsd1	3.28473e-103	-0.350989	0.094	0.295	5.65236e-99	0	Mfsd1
Ms4a8a	6.90502e-103	-0.35149	0.003	0.156	1.18822e-98	0	Ms4a8a
Arl5a	2.86297e-44	-0.353328	0.154	0.279	4.92659e-40	0	Arl5a
Dhrs7	4.22567e-47	-0.353918	0.247	0.383	7.27153e-43	0	Dhrs7
F630028O10Rik	1.55836e-73	-0.354253	0.002	0.115	2.68163e-69	0	F630028O10Rik
Pgd	5.9471e-100	-0.355285	0.136	0.347	1.02338e-95	0	Pgd
Tmbim4	4.21016e-87	-0.356513	0.271	0.476	7.24485e-83	0	Tmbim4
Tubb6	4.95359e-119	-0.356524	0.046	0.248	8.52414e-115	0	Tubb6
Hpgds	1.171e-43	-0.356661	0.027	0.114	2.01505e-39	0	Hpgds
Entpd1	6.10583e-58	-0.358853	0.204	0.362	1.05069e-53	0	Entpd1
Itgb5	1.38438e-119	-0.361358	0.008	0.186	2.38223e-115	0	Itgb5
Gnai2	4.87363e-108	-0.361647	0.958	0.982	8.38654e-104	0	Gnai2
Fgl2	3.65655e-40	-0.361907	0.292	0.427	6.29218e-36	0	Fgl2
Ccdc86	2.87952e-91	-0.361923	0.085	0.265	4.95508e-87	0	Ccdc86
Tmem256	1.09867e-76	-0.363283	0.386	0.577	1.89059e-72	0	Tmem256
Tspan13	6.86687e-54	-0.363973	0.201	0.345	1.18165e-49	0	Tspan13
Fes	9.78115e-136	-0.364211	0.066	0.302	1.68314e-131	0	Fes
Gpr137b	7.85165e-125	-0.364222	0.008	0.194	1.35111e-120	0	Gpr137b
Cd302	1.41726e-128	-0.365282	0.002	0.188	2.43882e-124	0	Cd302
Slc29a3	1.08285e-107	-0.365376	0.051	0.24	1.86336e-103	0	Slc29a3
Txn1	1.56727e-45	-0.365418	0.938	0.958	2.69697e-41	0	Txn1
Gnaq	1.17864e-137	-0.366276	0.043	0.267	2.0282e-133	0	Gnaq
Tnip3	3.19362e-47	-0.366407	0.057	0.164	5.49557e-43	0	Tnip3
Gpr84	2.13435e-112	-0.36659	0.002	0.167	3.67279e-108	0	Gpr84
Myo1e	4.11624e-79	-0.368067	0.157	0.341	7.08323e-75	0	Myo1e
Sirpb1c	1.75528e-143	-0.368152	0.003	0.207	3.02049e-139	0	Sirpb1c
Trim30a	1.02403e-46	-0.368267	0.298	0.438	1.76215e-42	0	Trim30a
Il6ra	4.68099e-145	-0.368988	0.024	0.248	8.05505e-141	0	Il6ra
Ppt1	1.73816e-90	-0.369529	0.155	0.355	2.99102e-86	0	Ppt1
Capg	3.94372e-35	-0.370595	0.767	0.821	6.78636e-31	0	Capg
Dapp1	6.94524e-79	-0.371214	0.167	0.349	1.19514e-74	0	Dapp1
Rab5c	1.38381e-84	-0.371262	0.388	0.587	2.38126e-80	0	Rab5c
Sowahc	7.46806e-124	-0.371418	0.026	0.223	1.2851e-119	0	Sowahc
Rhog	1.40228e-84	-0.3716	0.369	0.569	2.41304e-80	0	Rhog
Dok3	1.54596e-159	-0.37478	0.003	0.227	2.66029e-155	0	Dok3
Fosl2	1.57499e-71	-0.374827	0.294	0.487	2.71024e-67	0	Fosl2
Pgf	5.80443e-62	-0.375295	0.004	0.102	9.98826e-58	0	Pgf
Lat2	5.5284e-101	-0.375376	0.09	0.287	9.51328e-97	0	Lat2
Trim30b	2.13754e-104	-0.376627	0.001	0.155	3.67829e-100	0	Trim30b
H3f3b	5.24694e-74	-0.376754	0.999	0.999	9.02893e-70	0	H3f3b
Pde4b	3.74307e-68	-0.380587	0.327	0.504	6.44108e-64	0	Pde4b
Olfm1	4.29287e-105	-0.381581	0.034	0.212	7.38717e-101	0	Olfm1
Phlda1	1.16052e-44	-0.382025	0.238	0.371	1.99702e-40	0	Phlda1
Slamf9	3.45517e-97	-0.382946	0.003	0.148	5.94566e-93	0	Slamf9
P2ry14	9.64546e-109	-0.385005	0.023	0.199	1.65979e-104	0	P2ry14
Rnf19b	2.15598e-71	-0.385072	0.237	0.415	3.71002e-67	0	Rnf19b
Laptm4a	3.80814e-97	-0.385507	0.225	0.44	6.55304e-93	0	Laptm4a
Nceh1	3.79474e-71	-0.385724	0.107	0.267	6.52998e-67	0	Nceh1
Map4k4	5.76398e-33	-0.387371	0.396	0.502	9.91866e-29	0	Map4k4
Serpinb1a	3.65031e-48	-0.388142	0.06	0.171	6.28145e-44	0	Serpinb1a
Mefv	1.00745e-151	-0.38823	0.003	0.217	1.73362e-147	0	Mefv
Acvrl1	4.39522e-139	-0.388935	0.004	0.204	7.56329e-135	0	Acvrl1
Zbp1	1.32227e-34	-0.389004	0.323	0.439	2.27536e-30	0	Zbp1
Serp1	1.8579e-73	-0.389135	0.366	0.551	3.19708e-69	0	Serp1
Clec12a	5.97713e-119	-0.390996	0.005	0.181	1.02854e-114	0	Clec12a
Sppl2a	7.97732e-80	-0.391178	0.296	0.484	1.37274e-75	0	Sppl2a
Mvp	2.90593e-121	-0.391253	0.149	0.388	5.00052e-117	0	Mvp
Ogfrl1	2.54802e-156	-0.392391	0.015	0.244	4.38464e-152	0	Ogfrl1
Tbc1d9	1.57045e-156	-0.392715	0.003	0.223	2.70243e-152	0	Tbc1d9
Lrrfip2	1.2581e-115	-0.392865	0.149	0.38	2.16494e-111	0	Lrrfip2
Ciita	1.08256e-116	-0.393102	0.011	0.189	1.86288e-112	0	Ciita
Lair1	7.44209e-85	-0.393915	0.047	0.205	1.28063e-80	0	Lair1
Cers6	1.67699e-132	-0.394943	0.06	0.286	2.88577e-128	0	Cers6
Maff	7.1926e-138	-0.395661	0.05	0.277	1.2377e-133	0	Maff
Epb41l2	7.23582e-89	-0.396045	0.199	0.403	1.24514e-84	0	Epb41l2
Scpep1	4.34828e-146	-0.39636	0.029	0.255	7.48251e-142	0	Scpep1
Anxa3	9.00633e-120	-0.397001	0.031	0.226	1.54981e-115	0	Anxa3
Atp6ap2	3.56572e-108	-0.398192	0.185	0.409	6.13588e-104	0	Atp6ap2
Rabgef1	1.42354e-126	-0.3987	0.068	0.29	2.44962e-122	0	Rabgef1
Tcf4	9.9628e-80	-0.398849	0.046	0.196	1.7144e-75	0	Tcf4
Litaf	4.19795e-60	-0.3991	0.486	0.629	7.22383e-56	0	Litaf
Asah1	3.20665e-145	-0.399699	0.056	0.294	5.51801e-141	0	Asah1
Ehd4	2.2356e-97	-0.40025	0.121	0.321	3.84703e-93	0	Ehd4
Myof	6.094e-124	-0.40032	0.015	0.204	1.04866e-119	0	Myof
Ccdc88a	8.45537e-130	-0.401029	0.008	0.2	1.455e-125	0	Ccdc88a
Atp6v1b2	2.13536e-96	-0.402747	0.15	0.353	3.67453e-92	0	Atp6v1b2
Ifit2	5.79496e-14	-0.402786	0.062	0.107	9.97196e-10	0	Ifit2
Jak2	1.49968e-89	-0.403815	0.189	0.392	2.58065e-85	0	Jak2
Pclaf	0.000585949	-0.404696	0.087	0.106	1	0	Pclaf
Vrk1	7.86063e-84	-0.405599	0.141	0.323	1.35266e-79	0	Vrk1
Mtss1	1.61284e-95	-0.40662	0.074	0.256	2.77537e-91	0	Mtss1
Lrpap1	1.32335e-92	-0.406795	0.181	0.382	2.27722e-88	0	Lrpap1
Apobec1	1.47009e-121	-0.407667	0.021	0.211	2.52974e-117	0	Apobec1
Nrg1	2.82524e-111	-0.409489	0.009	0.178	4.86167e-107	0	Nrg1
Pkib	7.85572e-120	-0.410948	0.003	0.178	1.35181e-115	0	Pkib
Cd300a	2.71082e-159	-0.411023	0.003	0.227	4.66478e-155	0	Cd300a
Fam129b	1.8482e-138	-0.414231	0.046	0.271	3.18039e-134	0	Fam129b
Ccnl1	2.49657e-80	-0.415778	0.593	0.748	4.2961e-76	0	Ccnl1
Sh3pxd2b	1.68895e-166	-0.416142	0.004	0.238	2.90635e-162	0	Sh3pxd2b
Akr1a1	6.52247e-71	-0.416211	0.55	0.678	1.12239e-66	0	Akr1a1
Ltc4s	2.6575e-87	-0.4197	0.002	0.134	4.57303e-83	0	Ltc4s
Arpc3	7.92179e-142	-0.419797	0.956	0.987	1.36318e-137	0	Arpc3
Qk	1.28756e-111	-0.420048	0.212	0.446	2.21562e-107	0	Qk
Calm1	1.05176e-77	-0.420053	0.996	0.997	1.80986e-73	0	Calm1
Tctex1d2	1.10616e-163	-0.420322	0.014	0.251	1.90348e-159	0	Tctex1d2
Tbc1d4	6.02232e-25	-0.421017	0.043	0.106	1.03632e-20	0	Tbc1d4
Gla	3.82967e-129	-0.421255	0.049	0.264	6.59009e-125	0	Gla
Atp6v0d1	3.86174e-131	-0.421656	0.182	0.434	6.64528e-127	0	Atp6v0d1
Rassf4	4.21952e-162	-0.421693	0.002	0.229	7.26094e-158	0	Rassf4
Tuba1b	4.88421e-53	-0.423283	0.228	0.371	8.40476e-49	0	Tuba1b
Gbp5	2.22925e-30	-0.424264	0.123	0.213	3.83609e-26	0	Gbp5
Tmem37	1.63198e-77	-0.424301	0.036	0.176	2.80831e-73	0	Tmem37
Tmed10	4.81386e-103	-0.425171	0.521	0.716	8.28369e-99	0	Tmed10
Efhd2	8.189e-70	-0.42518	0.482	0.635	1.40916e-65	0	Efhd2
Casp4	1.876e-100	-0.42795	0.168	0.385	3.22821e-96	0	Casp4
Milr1	8.07447e-159	-0.428181	0.035	0.278	1.38946e-154	0	Milr1
Ckap4	1.72807e-141	-0.42999	0.016	0.229	2.97366e-137	0	Ckap4
Eif4a1	4.49899e-106	-0.430147	0.807	0.9	7.74186e-102	0	Eif4a1
Nucb2	1.84995e-153	-0.430226	0.022	0.252	3.18339e-149	0	Nucb2
Atp6v1a	5.59056e-111	-0.43076	0.164	0.389	9.62024e-107	0	Atp6v1a
Zfand5	3.9417e-70	-0.431835	0.374	0.541	6.78287e-66	0	Zfand5
Gng12	4.92947e-153	-0.432766	0.035	0.272	8.48263e-149	0	Gng12
Lrrc25	1.29506e-187	-0.433938	0.003	0.259	2.22855e-183	0	Lrrc25
Gng5	3.55588e-151	-0.435316	0.874	0.952	6.11896e-147	0	Gng5
Slc7a2	4.6577e-97	-0.435956	0.003	0.148	8.01496e-93	0	Slc7a2
Gsr	1.98918e-100	-0.43616	0.122	0.322	3.42299e-96	0	Gsr
Il1f9	1.74425e-82	-0.436225	0.004	0.13	3.0015e-78	0	Il1f9
Snap23	5.15294e-129	-0.436596	0.125	0.364	8.86718e-125	0	Snap23
Prkcd	1.04585e-134	-0.438702	0.079	0.312	1.7997e-130	0	Prkcd
Mpp1	1.36486e-143	-0.438712	0.068	0.309	2.34864e-139	0	Mpp1
Cttnbp2nl	9.9463e-168	-0.439977	0.004	0.238	1.71156e-163	0	Cttnbp2nl
Adssl1	7.96904e-133	-0.440071	0.035	0.247	1.37131e-128	0	Adssl1
Dusp16	4.56949e-105	-0.440153	0.083	0.281	7.86318e-101	0	Dusp16
Ifit1	1.10226e-24	-0.440671	0.072	0.145	1.89677e-20	0	Ifit1
Rtn4	1.33544e-114	-0.440903	0.361	0.596	2.29803e-110	0	Rtn4
Hexb	3.66006e-93	-0.442348	0.131	0.324	6.29824e-89	0	Hexb
Il4ra	5.18043e-136	-0.442825	0.092	0.334	8.91449e-132	0	Il4ra
Dmxl2	4.81035e-167	-0.442847	0.006	0.241	8.27766e-163	0	Dmxl2
Hebp1	1.0341e-164	-0.443977	0.005	0.236	1.77949e-160	0	Hebp1
Kdm7a	3.02487e-98	-0.444394	0.205	0.416	5.20519e-94	0	Kdm7a
Sem1	1.42767e-136	-0.444522	0.907	0.965	2.45674e-132	0	Sem1
Dst	4.41444e-118	-0.444679	0.055	0.26	7.59637e-114	0	Dst
Prnp	2.97212e-71	-0.444985	0.092	0.247	5.11442e-67	0	Prnp
Tgfbr1	3.01647e-133	-0.445221	0.051	0.273	5.19074e-129	0	Tgfbr1
Arid5b	1.56273e-74	-0.445763	0.271	0.451	2.68915e-70	0	Arid5b
Ywhah	1.55903e-45	-0.447806	0.525	0.626	2.68278e-41	0	Ywhah
Slc31a2	3.56437e-163	-0.447982	0.03	0.276	6.13357e-159	0	Slc31a2
Xbp1	2.52695e-94	-0.448193	0.21	0.419	4.34837e-90	0	Xbp1
2022-03-01	7.45836e-166	-0.450264	0.003	0.235	1.28343e-161	0	2022-03-01
Sp140	3.55036e-51	-0.450282	0.279	0.416	6.10947e-47	0	Sp140
Csf3r	4.85058e-140	-0.450788	0.003	0.203	8.34688e-136	0	Csf3r
Bach1	1.37367e-126	-0.451505	0.086	0.314	2.36381e-122	0	Bach1
Sh3glb1	5.61955e-119	-0.453883	0.706	0.852	9.67012e-115	0	Sh3glb1
Man2b1	7.51589e-88	-0.454101	0.294	0.491	1.29333e-83	0	Man2b1
Plk3	2.37824e-91	-0.455441	0.14	0.333	4.09247e-87	0	Plk3
Ahr	8.6174e-103	-0.456741	0.074	0.267	1.48288e-98	0	Ahr
Spag9	1.14158e-91	-0.45738	0.402	0.6	1.96443e-87	0	Spag9
Cndp2	9.33803e-99	-0.458599	0.169	0.376	1.60689e-94	0	Cndp2
Sh3bgrl	9.42026e-101	-0.458771	0.238	0.449	1.62104e-96	0	Sh3bgrl
Cd38	1.32896e-86	-0.459306	0.087	0.259	2.28687e-82	0	Cd38
Adgre1	7.835e-146	-0.460575	0.003	0.211	1.34825e-141	0	Adgre1
Gm6377	5.25285e-160	-0.460872	0.004	0.229	9.0391e-156	0	Gm6377
Mki67	6.59993e-18	-0.461431	0.112	0.176	1.13572e-13	0	Mki67
Tnfrsf1a	3.02266e-159	-0.461647	0.077	0.337	5.20139e-155	0	Tnfrsf1a
Csrnp1	7.81868e-104	-0.46239	0.234	0.457	1.34544e-99	0	Csrnp1
Mrc1	2.89452e-84	-0.462408	0.003	0.131	4.98089e-80	0	Mrc1
Il13ra1	1.74559e-192	-0.465967	0.015	0.284	3.0038e-188	0	Il13ra1
Cpd	6.50911e-129	-0.467757	0.118	0.356	1.12009e-124	0	Cpd
Gns	2.75963e-165	-0.468733	0.042	0.296	4.74877e-161	0	Gns
Ptms	4.78368e-38	-0.470788	0.533	0.608	8.23176e-34	0	Ptms
Rab11fip1	1.84732e-127	-0.471196	0.107	0.339	3.17886e-123	0	Rab11fip1
Stx7	2.15697e-170	-0.473812	0.098	0.378	3.71172e-166	0	Stx7
Sgms2	1.31361e-142	-0.477878	0.005	0.21	2.26046e-138	0	Sgms2
Anxa4	1.11492e-105	-0.478671	0.105	0.307	1.91856e-101	0	Anxa4
Emp1	5.57853e-56	-0.478705	0.21	0.355	9.59953e-52	0	Emp1
P2rx4	2.05079e-173	-0.478866	0.019	0.27	3.52899e-169	0	P2rx4
Junb	1.40412e-69	-0.479335	0.983	0.982	2.41621e-65	0	Junb
Acp5	2.92297e-15	-0.479408	0.267	0.32	5.02985e-11	0	Acp5
Csf2rb2	3.14933e-197	-0.47965	0.003	0.27	5.41937e-193	0	Csf2rb2
Cyba	4.24167e-83	-0.479748	0.981	0.985	7.29907e-79	0	Cyba
Tcn2	2.22427e-206	-0.483047	0.012	0.296	3.82752e-202	0	Tcn2
Esd	3.49257e-64	-0.483832	0.6	0.73	6.01001e-60	0	Esd
Pltp	2.22727e-88	-0.484119	0.013	0.155	3.83269e-84	0	Pltp
S100a6	9.88927e-08	-0.484269	0.993	0.986	0.00170175	0	S100a6
Antxr2	1.5943e-153	-0.486085	0.094	0.354	2.74348e-149	0	Antxr2
Tmem189	7.93956e-112	-0.486126	0.184	0.406	1.36624e-107	0	Tmem189
Pmvk	6.07664e-103	-0.487286	0.111	0.313	1.04567e-98	0	Pmvk
Rasgef1b	1.2926e-117	-0.48851	0.049	0.249	2.2243e-113	0	Rasgef1b
Cux1	1.31337e-158	-0.490259	0.141	0.418	2.26005e-154	0	Cux1
Irf5	5.72064e-168	-0.490538	0.053	0.314	9.84407e-164	0	Irf5
Tkt	9.94864e-100	-0.491633	0.456	0.65	1.71196e-95	0	Tkt
Baz2b	1.61655e-159	-0.491657	0.09	0.355	2.78177e-155	0	Baz2b
Clec4a1	7.6126e-163	-0.491819	0.004	0.233	1.30998e-158	0	Clec4a1
Slc11a1	1.13498e-168	-0.492297	0.004	0.239	1.95308e-164	0	Slc11a1
Gatm	1.40401e-129	-0.49261	0.005	0.193	2.41602e-125	0	Gatm
Naaa	6.70746e-121	-0.492748	0.037	0.236	1.15422e-116	0	Naaa
Trem2	8.97893e-128	-0.495329	0.004	0.189	1.54509e-123	0	Trem2
P4hb	1.55918e-100	-0.495867	0.301	0.511	2.68303e-96	0	P4hb
Iqgap1	7.25067e-132	-0.495959	0.847	0.937	1.2477e-127	0	Iqgap1
BC028528	5.01241e-182	-0.496766	0.005	0.257	8.62536e-178	0	BC028528
Klrb1b	1.06715e-60	-0.498084	0.097	0.238	1.83635e-56	0	Klrb1b
Vcan	3.25092e-84	-0.499047	0.002	0.129	5.59418e-80	0	Vcan
Pfkfb3	1.71894e-80	-0.501661	0.099	0.266	2.95795e-76	0	Pfkfb3
Ralb	1.57753e-218	-0.50283	0.024	0.327	2.71461e-214	0	Ralb
Anxa2	6.32623e-77	-0.505259	0.848	0.912	1.08862e-72	0	Anxa2
Tppp3	3.61195e-109	-0.505574	0.079	0.282	6.21544e-105	0	Tppp3
Iigp1	2.28824e-57	-0.506373	0.026	0.134	3.9376e-53	0	Iigp1
Cd86	1.55341e-70	-0.506607	0.226	0.389	2.67311e-66	0	Cd86
Fgr	3.72941e-202	-0.507322	0.023	0.307	6.41757e-198	0	Fgr
Gna13	1.28676e-98	-0.510039	0.421	0.624	2.21425e-94	0	Gna13
Cd44	1.0936e-87	-0.512993	0.752	0.847	1.88188e-83	0	Cd44
Ctnnb1	4.58859e-94	-0.515058	0.307	0.508	7.89605e-90	0	Ctnnb1
Lpcat2	2.80759e-221	-0.515643	0.006	0.301	4.8313e-217	0	Lpcat2
Pglyrp1	2.58833e-79	-0.515651	0.536	0.282	4.45399e-75	0	Pglyrp1
Rgcc	1.70867e-66	-0.515742	0.292	0.466	2.94028e-62	0	Rgcc
Ifi211	1.29556e-150	-0.515862	0.022	0.249	2.2294e-146	0	Ifi211
Creg1	8.09935e-136	-0.516034	0.106	0.347	1.39374e-131	0	Creg1
Capza2	1.22744e-138	-0.517971	0.699	0.845	2.11218e-134	0	Capza2
Ifi204	7.45219e-138	-0.518061	0.036	0.255	1.28237e-133	0	Ifi204
Hspa1b	4.31907e-34	-0.519732	0.073	0.163	7.43226e-30	0	Hspa1b
Nfkbia	3.67855e-70	-0.51997	0.957	0.96	6.33005e-66	0	Nfkbia
Id1	4.43395e-106	-0.520114	0.047	0.231	7.62994e-102	0	Id1
Ifi209	1.41496e-24	-0.520183	0.25	0.333	2.43486e-20	0	Ifi209
Zmynd15	2.70842e-93	-0.522419	0.005	0.148	4.66065e-89	0	Zmynd15
Xist	8.61628e-40	-0.52516	0.033	0.118	1.48269e-35	0	Xist
Hist1h2ae	9.68049e-06	-0.528665	0.132	0.164	0.166582	0	Hist1h2ae
Trim25	4.9814e-134	-0.529576	0.119	0.36	8.57199e-130	0	Trim25
Tpi1	8.74663e-73	-0.529615	0.507	0.671	1.50512e-68	0	Tpi1
Ndel1	9.77661e-130	-0.530592	0.192	0.439	1.68236e-125	0	Ndel1
Rab7	1.20442e-126	-0.530788	0.43	0.655	2.07257e-122	0	Rab7
Selenop	2.82227e-100	-0.531122	0.056	0.238	4.85656e-96	0	Selenop
Bri3	1.18984e-95	-0.531787	0.442	0.616	2.04748e-91	0	Bri3
Rhov	7.78833e-158	-0.5325	0.008	0.234	1.34022e-153	0	Rhov
Ucp2	2.46177e-112	-0.534861	0.807	0.89	4.23621e-108	0	Ucp2
Ifi207	2.30526e-165	-0.535227	0.005	0.237	3.96689e-161	0	Ifi207
Oasl2	1.4219e-165	-0.535684	0.019	0.262	2.4468e-161	0	Oasl2
Soat1	2.15698e-144	-0.535832	0.215	0.48	3.71172e-140	0	Soat1
H2-DMb2	2.66653e-153	-0.542227	0.005	0.222	4.58857e-149	0	H2-DMb2
Cd72	4.0049e-38	-0.547687	0.103	0.204	6.89164e-34	0	Cd72
Stmn1	5.24807e-05	-0.547697	0.162	0.191	0.903087	0	Stmn1
H2afz	2.09696e-47	-0.548593	0.89	0.917	3.60845e-43	0	H2afz
Nupr1	2.25623e-153	-0.550626	0.007	0.227	3.88251e-149	0	Nupr1
Med21	1.59057e-66	-0.553618	0.218	0.379	2.73705e-62	0	Med21
Rnf130	8.62634e-242	-0.554508	0.031	0.361	1.48442e-237	0	Rnf130
Fpr1	1.73635e-133	-0.557206	0.002	0.193	2.98791e-129	0	Fpr1
Gpr35	1.7293e-208	-0.560555	0.005	0.285	2.97577e-204	0	Gpr35
Irs2	1.45695e-164	-0.56303	0.065	0.329	2.50711e-160	0	Irs2
Il7r	4.06473e-31	-0.565192	0.533	0.59	6.99459e-27	0	Il7r
Atp2b1	6.65579e-109	-0.565308	0.586	0.756	1.14533e-104	0	Atp2b1
Dbi	6.57015e-117	-0.57136	0.515	0.706	1.13059e-112	0	Dbi
Ly6g	6.31533e-63	-0.572208	0.003	0.101	1.08674e-58	0	Ly6g
Snx20	5.71262e-164	-0.572256	0.308	0.591	9.83028e-160	0	Snx20
Bst1	8.30875e-214	-0.573168	0.003	0.289	1.42977e-209	0	Bst1
Pld4	2.12525e-168	-0.573507	0.005	0.24	3.65712e-164	0	Pld4
Ly86	7.91333e-165	-0.576143	0.004	0.236	1.36173e-160	0	Ly86
N4bp1	2.00391e-131	-0.576975	0.338	0.583	3.44833e-127	0	N4bp1
Ptpn1	9.09787e-110	-0.578544	0.494	0.683	1.56556e-105	0	Ptpn1
Gcnt2	1.32927e-220	-0.580769	0.015	0.314	2.28741e-216	0	Gcnt2
Snx18	1.69406e-155	-0.581127	0.208	0.479	2.91513e-151	0	Snx18
Atp6v1e1	1.1247e-113	-0.581971	0.353	0.564	1.93539e-109	0	Atp6v1e1
Gde1	1.15973e-120	-0.582867	0.182	0.411	1.99567e-116	0	Gde1
Cyfip1	1.85852e-170	-0.583709	0.167	0.451	3.19813e-166	0	Cyfip1
Maf	7.8067e-53	-0.585352	0.158	0.293	1.34338e-48	0	Maf
Clec5a	3.02447e-205	-0.587779	0.005	0.282	5.20451e-201	0	Clec5a
Ifngr2	3.16477e-265	-0.592895	0.006	0.345	5.44593e-261	0	Ifngr2
Card19	1.54605e-145	-0.595388	0.249	0.507	2.66045e-141	0	Card19
Timp2	1.21834e-145	-0.597111	0.121	0.377	2.09653e-141	0	Timp2
Pid1	2.98755e-166	-0.598456	0.003	0.235	5.14098e-162	0	Pid1
Runx1	1.98336e-167	-0.59988	0.208	0.497	3.41296e-163	0	Runx1
Nfil3	5.54126e-169	-0.602167	0.164	0.452	9.5354e-165	0	Nfil3
Fosb	3.90915e-46	-0.602936	0.375	0.508	6.72687e-42	0	Fosb
Marcksl1	3.28862e-127	-0.604038	0.094	0.323	5.65905e-123	0	Marcksl1
Lmo4	1.48164e-184	-0.609886	0.048	0.326	2.5496e-180	0	Lmo4
Alas1	3.8677e-174	-0.612998	0.058	0.325	6.65554e-170	0	Alas1
Cxcr2	6.2961e-107	-0.613877	0.004	0.163	1.08343e-102	0	Cxcr2
Clec4a3	3.82117e-180	-0.614678	0.003	0.25	6.57547e-176	0	Clec4a3
Mmp9	1.66108e-75	-0.614698	0.01	0.131	2.85839e-71	0	Mmp9
Metrnl	2.31655e-202	-0.619352	0.045	0.341	3.98633e-198	0	Metrnl
1600014C10Rik	1.38278e-66	-0.619624	0.199	0.357	2.37949e-62	0	1600014C10Rik
Fcgr4	1.45119e-197	-0.620979	0.004	0.272	2.49721e-193	0	Fcgr4
Spint1	2.62869e-161	-0.621074	0.014	0.247	4.52345e-157	0	Spint1
Tarm1	6.26665e-209	-0.621642	0.005	0.286	1.07836e-204	0	Tarm1
Ifi27l2a	4.36058e-22	-0.622357	0.592	0.65	7.50368e-18	0	Ifi27l2a
Ms4a4c	5.09004e-12	-0.622429	0.331	0.369	8.75894e-08	0	Ms4a4c
Blvrb	7.17453e-198	-0.624169	0.032	0.316	1.23459e-193	0	Blvrb
Pkm	3.29259e-156	-0.625753	0.893	0.953	5.6659e-152	0	Pkm
Slc2a1	6.4544e-140	-0.629865	0.158	0.408	1.11067e-135	0	Slc2a1
Pilra	3.22834e-231	-0.63086	0.003	0.307	5.55533e-227	0	Pilra
Ctsa	3.01398e-119	-0.632775	0.263	0.479	5.18645e-115	0	Ctsa
Pira2	4.70721e-220	-0.637261	0.003	0.295	8.10017e-216	0	Pira2
Mmp19	3.2132e-155	-0.641048	0.004	0.224	5.52927e-151	0	Mmp19
Eif4ebp1	6.90709e-222	-0.641168	0.06	0.379	1.18857e-217	0	Eif4ebp1
Atp6v1g1	8.93433e-223	-0.643044	0.534	0.792	1.53742e-218	0	Atp6v1g1
Hk2	5.57881e-155	-0.643253	0.118	0.379	9.60002e-151	0	Hk2
H3f3a	0	-0.647749	0.989	0.998	0	0	H3f3a
Taldo1	6.08046e-168	-0.649208	0.646	0.818	1.04633e-163	0	Taldo1
Aldh2	1.98187e-196	-0.650347	0.009	0.28	3.41041e-192	0	Aldh2
Clic4	1.07044e-144	-0.650462	0.138	0.391	1.84202e-140	0	Clic4
Cd83	8.5537e-103	-0.651183	0.121	0.331	1.47192e-98	0	Cd83
Ndrg1	9.58756e-106	-0.658339	0.108	0.31	1.64983e-101	0	Ndrg1
Sell	6.12993e-142	-0.662413	0.028	0.248	1.05484e-137	0	Sell
Rab20	4.55986e-215	-0.664095	0.025	0.323	7.8466e-211	0	Rab20
Ifnar2	9.07128e-206	-0.664795	0.204	0.532	1.56099e-201	0	Ifnar2
Atp6v0b	3.33252e-192	-0.666962	0.534	0.757	5.7346e-188	0	Atp6v0b
Ero1l	1.31632e-78	-0.671754	0.215	0.39	2.26513e-74	0	Ero1l
Adam8	2.52252e-118	-0.672909	0.218	0.436	4.34076e-114	0	Adam8
Pitpna	2.22652e-195	-0.672939	0.52	0.754	3.8314e-191	0	Pitpna
Gabarap	1.06601e-230	-0.677952	0.848	0.939	1.83439e-226	0	Gabarap
Cd177	2.91614e-99	-0.678036	0.003	0.152	5.01809e-95	0	Cd177
Syngr2	3.29969e-124	-0.679277	0.248	0.478	5.67811e-120	0	Syngr2
Cd33	1.39575e-220	-0.679526	0.007	0.301	2.4018e-216	0	Cd33
Glrx	2.27203e-83	-0.682225	0.327	0.489	3.90971e-79	0	Glrx
Tspo	6.02756e-184	-0.682476	0.931	0.965	1.03722e-179	0	Tspo
C3ar1	9.372e-177	-0.683701	0.005	0.25	1.61273e-172	0	C3ar1
Pgam1	4.25211e-142	-0.68513	0.517	0.717	7.31704e-138	0	Pgam1
Ifrd1	3.50498e-126	-0.685243	0.505	0.708	6.03136e-122	0	Ifrd1
Nfkbiz	6.14349e-109	-0.685367	0.514	0.693	1.05717e-104	0	Nfkbiz
Gadd45a	2.05098e-114	-0.685408	0.058	0.255	3.52933e-110	0	Gadd45a
Ncf1	1.98954e-237	-0.687263	0.03	0.355	3.4236e-233	0	Ncf1
Lilr4b	2.24661e-115	-0.689043	0.31	0.529	3.86597e-111	0	Lilr4b
Klf4	2.37794e-122	-0.689296	0.157	0.387	4.09195e-118	0	Klf4
Bst2	4.05159e-49	-0.690563	0.341	0.476	6.97197e-45	0	Bst2
AA467197	0.000603227	-0.690729	0.492	0.458	1	0	AA467197
Slfn5	5.14204e-92	-0.692685	0.124	0.314	8.84842e-88	0	Slfn5
Abca1	1.13155e-186	-0.69314	0.009	0.269	1.94718e-182	0	Abca1
Clec4a2	1.95833e-220	-0.697184	0.009	0.304	3.36989e-216	0	Clec4a2
Hexa	2.76591e-231	-0.699993	0.053	0.377	4.75958e-227	0	Hexa
Pnp	5.47992e-148	-0.700362	0.246	0.501	9.42984e-144	0	Pnp
Arg2	1.35888e-208	-0.701404	0.003	0.283	2.33835e-204	0	Arg2
Ninj1	1.98283e-150	-0.704335	0.13	0.386	3.41205e-146	0	Ninj1
Ikzf2	2.73971e-15	-0.705946	0.138	0.193	4.71449e-11	0	Ikzf2
Egr1	5.17664e-56	-0.708097	0.434	0.555	8.90796e-52	0	Egr1
Pygl	1.8637e-221	-0.709438	0.015	0.314	3.20705e-217	0	Pygl
Areg	8.20259e-22	-0.71151	0.085	0.154	1.4115e-17	0	Areg
Rhob	3.9127e-167	-0.718683	0.072	0.339	6.73297e-163	0	Rhob
Smox	4.4947e-218	-0.722728	0.052	0.363	7.73448e-214	0	Smox
Plekho1	8.2267e-244	-0.723958	0.02	0.344	1.41565e-239	0	Plekho1
Unc93b1	1.33358e-215	-0.727418	0.056	0.364	2.29483e-211	0	Unc93b1
Skap2	5.8029e-285	-0.729111	0.092	0.476	9.98564e-281	0	Skap2
Bnip3	6.95845e-165	-0.731523	0.046	0.299	1.19741e-160	0	Bnip3
Ccl3	9.83829e-31	-0.731611	0.197	0.3	1.69297e-26	0	Ccl3
Apoc2	1.01967e-175	-0.732547	0.003	0.246	1.75465e-171	0	Apoc2
Creb5	3.97178e-223	-0.73724	0.008	0.306	6.83464e-219	0	Creb5
Trf	1.06949e-202	-0.737246	0.009	0.285	1.84037e-198	0	Trf
Hspa1a	6.90218e-68	-0.737951	0.052	0.19	1.18773e-63	0	Hspa1a
Nampt	9.96716e-210	-0.738448	0.099	0.413	1.71515e-205	0	Nampt
Hck	1.08389e-285	-0.739387	0.006	0.366	1.86515e-281	0	Hck
Prdx1	2.17137e-65	-0.746268	0.694	0.777	3.73649e-61	0	Prdx1
Tmem176b	1.4551e-135	-0.746355	0.052	0.273	2.50394e-131	0	Tmem176b
Irf8	1.87043e-70	-0.750701	0.228	0.394	3.21864e-66	0	Irf8
Irf7	5.48626e-86	-0.753939	0.178	0.364	9.44076e-82	0	Irf7
Fpr2	2.1899e-208	-0.755438	0.007	0.289	3.76837e-204	0	Fpr2
Cd24a	4.70003e-179	-0.75947	0.034	0.296	8.08781e-175	0	Cd24a
Tgm2	3.14811e-231	-0.760735	0.007	0.313	5.41726e-227	0	Tgm2
Lmnb1	1.15471e-124	-0.761217	0.246	0.469	1.98702e-120	0	Lmnb1
Sirpa	3.36325e-283	-0.762667	0.006	0.364	5.78748e-279	0	Sirpa
C5ar1	3.50547e-249	-0.762848	0.006	0.33	6.03221e-245	0	C5ar1
Tiparp	9.31498e-187	-0.763393	0.195	0.496	1.60292e-182	0	Tiparp
Ptafr	3.55232e-259	-0.76436	0.011	0.348	6.11284e-255	0	Ptafr
Rnf149	2.78243e-214	-0.766099	0.133	0.453	4.78801e-210	0	Rnf149
Tmem176a	1.50483e-127	-0.768175	0.05	0.261	2.58952e-123	0	Tmem176a
Mgst1	1.95524e-193	-0.769085	0.015	0.285	3.36458e-189	0	Mgst1
Syk	0	-0.771419	0.011	0.394	0	0	Syk
Sdcbp	9.71316e-208	-0.778248	0.389	0.669	1.67144e-203	0	Sdcbp
Lrp1	3.52199e-230	-0.785947	0.009	0.316	6.06064e-226	0	Lrp1
Malt1	9.21686e-52	-0.791168	0.581	0.647	1.58604e-47	0	Malt1
Rrbp1	6.7381e-150	-0.792145	0.569	0.738	1.15949e-145	0	Rrbp1
Mmp14	3.17812e-215	-0.795531	0.023	0.32	5.4689e-211	0	Mmp14
Atox1	1.24533e-147	-0.796737	0.734	0.831	2.14297e-143	0	Atox1
Cfp	1.70263e-278	-0.797657	0.013	0.369	2.92989e-274	0	Cfp
Plbd1	9.85256e-245	-0.800132	0.015	0.339	1.69543e-240	0	Plbd1
Slfn4	7.4997e-116	-0.80459	0.008	0.182	1.29055e-111	0	Slfn4
Rsad2	3.42623e-56	-0.805536	0.031	0.138	5.89585e-52	0	Rsad2
Gngt2	1.43326e-173	-0.810304	0.127	0.402	2.46636e-169	0	Gngt2
Ltb4r1	1.24636e-241	-0.812608	0.036	0.364	2.14474e-237	0	Ltb4r1
Fbxl5	7.42162e-125	-0.814198	0.141	0.365	1.27711e-120	0	Fbxl5
Nfe2l2	3.03359e-215	-0.817855	0.197	0.521	5.2202e-211	0	Nfe2l2
Picalm	6.69265e-253	-0.818722	0.483	0.767	1.15167e-248	0	Picalm
Lilrb4a	3.68464e-147	-0.826296	0.356	0.588	6.34053e-143	0	Lilrb4a
Gda	1.61784e-239	-0.829588	0.011	0.327	2.78398e-235	0	Gda
Cd274	3.94422e-183	-0.831404	0.131	0.418	6.78722e-179	0	Cd274
Epcam	2.08756e-67	-0.834825	0.032	0.156	3.59228e-63	0	Epcam
Ly6i	4.4991e-142	-0.837145	0.008	0.214	7.74206e-138	0	Ly6i
Hmox1	3.62994e-171	-0.837309	0.019	0.267	6.2464e-167	0	Hmox1
Dstn	8.90001e-190	-0.839738	0.255	0.547	1.53151e-185	0	Dstn
Zfp36l1	1.63497e-153	-0.845259	0.526	0.737	2.81346e-149	0	Zfp36l1
Rnh1	1.86059e-218	-0.849291	0.365	0.663	3.2017e-214	0	Rnh1
Scimp	7.19035e-223	-0.853944	0.014	0.315	1.23732e-218	0	Scimp
Lamp2	6.15329e-283	-0.854012	0.189	0.563	1.05886e-278	0	Lamp2
C3	2.63897e-256	-0.854023	0.008	0.34	4.54113e-252	0	C3
Cd300lf	9.26399e-244	-0.855674	0.009	0.33	1.59415e-239	0	Cd300lf
Kctd12	8.46689e-282	-0.863496	0.059	0.433	1.45698e-277	0	Kctd12
Igsf6	1.7806e-307	-0.88127	0.003	0.383	3.06405e-303	0	Igsf6
Gpr141	1.17104e-268	-0.882103	0.006	0.349	2.01512e-264	0	Gpr141
Gbp2	1.27092e-82	-0.891401	0.199	0.376	2.18701e-78	0	Gbp2
Samhd1	1.30623e-157	-0.899767	0.401	0.646	2.24776e-153	0	Samhd1
Anxa5	3.39991e-176	-0.919447	0.38	0.616	5.85056e-172	0	Anxa5
Cyp4f18	3.00033e-269	-0.922478	0.015	0.362	5.16297e-265	0	Cyp4f18
Trib1	0	-0.923489	0.04	0.449	0	0	Trib1
Ifi202b	1.75196e-207	-0.924091	0.056	0.358	3.01478e-203	0	Ifi202b
Arg1	1.08702e-66	-0.925513	0.007	0.114	1.87054e-62	0	Arg1
Dab2	6.87251e-228	-0.92557	0.008	0.31	1.18262e-223	0	Dab2
F13a1	1.04504e-170	-0.928816	0.007	0.246	1.7983e-166	0	F13a1
Slc16a3	3.84511e-248	-0.930865	0.081	0.424	6.61667e-244	0	Slc16a3
Ass1	3.58231e-203	-0.936749	0.119	0.422	6.16443e-199	0	Ass1
Tnf	5.08591e-163	-0.949711	0.139	0.41	8.75184e-159	0	Tnf
S100a11	1.75929e-220	-0.950533	0.982	0.987	3.02738e-216	0	S100a11
Mcemp1	8.08321e-239	-0.950572	0.007	0.321	1.39096e-234	0	Mcemp1
Emilin2	0	-0.951156	0.012	0.414	0	0	Emilin2
Pirb	0	-0.952997	0.007	0.399	0	0	Pirb
Vim	5.72576e-176	-0.955095	0.99	0.987	9.8529e-172	0	Vim
Csf2ra	0	-0.956131	0.013	0.469	0	0	Csf2ra
Hcar2	1.56319e-186	-0.957117	0.016	0.278	2.68993e-182	0	Hcar2
Chil1	3.83969e-225	-0.963322	0.004	0.302	6.60734e-221	0	Chil1
Msr1	6.24702e-234	-0.963374	0.009	0.319	1.07499e-229	0	Msr1
Srgn	1.50719e-136	-0.969919	0.998	0.992	2.59357e-132	0	Srgn
Vegfa	2.6253e-226	-0.971866	0.017	0.323	4.51761e-222	0	Vegfa
Fabp5	3.10367e-80	-0.987401	0.539	0.674	5.34079e-76	0	Fabp5
Asprv1	6.09637e-47	-0.988724	0.021	0.108	1.04906e-42	0	Asprv1
Marcks	1.76793e-299	-0.99488	0.035	0.418	3.04225e-295	0	Marcks
Gm2a	2.58479e-222	-1.00401	0.357	0.632	4.44791e-218	0	Gm2a
Gsn	1.07159e-303	-1.00838	0.098	0.49	1.84399e-299	0	Gsn
Trem1	7.40353e-229	-1.02364	0.008	0.312	1.274e-224	0	Trem1
Npc2	1.08747e-111	-1.02567	0.838	0.859	1.87132e-107	0	Npc2
Hilpda	4.95125e-45	-1.03231	0.408	0.49	8.52011e-41	0	Hilpda
Ets2	0	-1.0376	0.069	0.492	0	0	Ets2
Plac8	7.30154e-15	-1.04097	0.446	0.473	1.25645e-10	0	Plac8
Lamp1	3.80826e-259	-1.04182	0.228	0.568	6.55326e-255	0	Lamp1
Ms4a7	2.08972e-115	-1.04233	0.009	0.183	3.59599e-111	0	Ms4a7
Cfb	2.54991e-170	-1.05949	0.012	0.253	4.38789e-166	0	Cfb
Mxd1	4.33933e-182	-1.06098	0.383	0.641	7.46712e-178	0	Mxd1
Anxa1	3.2945e-94	-1.06896	0.589	0.704	5.66917e-90	0	Anxa1
Upp1	4.24701e-179	-1.07226	0.042	0.306	7.30825e-175	0	Upp1
Sat1	8.94296e-266	-1.08263	0.517	0.78	1.5389e-261	0	Sat1
Hdc	1.4999e-139	-1.0887	0.012	0.217	2.58103e-135	0	Hdc
Mpeg1	2.80752e-290	-1.09763	0.009	0.375	4.83119e-286	0	Mpeg1
Nos2	6.57918e-123	-1.10036	0.007	0.189	1.13215e-118	0	Nos2
Sgk1	1.13498e-114	-1.10807	0.246	0.451	1.95307e-110	0	Sgk1
Ccl9	2.52343e-149	-1.1124	0.017	0.239	4.34232e-145	0	Ccl9
Itgam	0	-1.11248	0.023	0.437	0	0	Itgam
Tlr2	0	-1.11305	0.015	0.417	0	0	Tlr2
Cxcl1	1.40296e-74	-1.11672	0.03	0.161	2.41421e-70	0	Cxcl1
App	0	-1.13049	0.036	0.512	0	0	App
Napsa	4.88501e-305	-1.14399	0.169	0.553	8.40613e-301	0	Napsa
Grina	7.57628e-182	-1.14417	0.316	0.569	1.30373e-177	0	Grina
Zeb2	1.69237e-165	-1.14595	0.291	0.532	2.91223e-161	0	Zeb2
Cd68	0	-1.14804	0.044	0.45	0	0	Cd68
Osm	3.94988e-267	-1.15015	0.02	0.367	6.79695e-263	0	Osm
Fcgr1	1.53531e-230	-1.15434	0.012	0.318	2.64197e-226	0	Fcgr1
Slc7a11	3.47363e-282	-1.16215	0.007	0.364	5.97743e-278	0	Slc7a11
Gm15056	3.63384e-57	-1.16573	0.007	0.1	6.25312e-53	0	Gm15056
Cd300c2	3.98321e-294	-1.17226	0.014	0.384	6.85431e-290	0	Cd300c2
Ccl6	1.0561e-139	-1.17902	0.015	0.223	1.81733e-135	0	Ccl6
Plek	4.6859e-219	-1.1806	0.338	0.62	8.06349e-215	0	Plek
Lyn	0	-1.18742	0.036	0.531	0	0	Lyn
Lmna	3.36715e-271	-1.18761	0.399	0.728	5.79419e-267	0	Lmna
Neat1	7.35408e-270	-1.20023	0.366	0.691	1.26549e-265	0	Neat1
Lgals3	7.92179e-121	-1.20674	0.957	0.938	1.36318e-116	0	Lgals3
Ctsc	6.50678e-189	-1.22783	0.31	0.567	1.11969e-184	0	Ctsc
Jun	3.40483e-249	-1.22938	0.423	0.729	5.85903e-245	0	Jun
Sod2	1.9069e-178	-1.23434	0.31	0.575	3.2814e-174	0	Sod2
Nlrp3	0	-1.23499	0.009	0.422	0	0	Nlrp3
Clec4n	2.21868e-252	-1.26101	0.015	0.345	3.81791e-248	0	Clec4n
Ccr1	0	-1.26807	0.023	0.474	0	0	Ccr1
Il1a	1.08399e-144	-1.27421	0.008	0.218	1.86532e-140	0	Il1a
Cd9	4.89744e-262	-1.28902	0.269	0.594	8.42752e-258	0	Cd9
Dusp1	0	-1.28957	0.667	0.862	0	0	Dusp1
Ctsh	0	-1.29101	0.019	0.442	0	0	Ctsh
Clec4d	1.18299e-280	-1.29289	0.019	0.377	2.03569e-276	0	Clec4d
Mfge8	4.71928e-33	-1.29613	0.055	0.136	8.12093e-29	0	Mfge8
H2-DMb1	3.30406e-239	-1.29907	0.015	0.332	5.68562e-235	0	H2-DMb1
Mcl1	0	-1.30097	0.857	0.937	0	0	Mcl1
Cd63	1.39681e-181	-1.3054	0.06	0.33	2.40363e-177	0	Cd63
Csf1r	0	-1.31867	0.016	0.407	0	0	Csf1r
Ccl24	2.49799e-56	-1.32376	0.016	0.115	4.29855e-52	0	Ccl24
Ptgs2	2.15524e-199	-1.32547	0.017	0.294	3.70873e-195	0	Ptgs2
Slc15a3	0	-1.32559	0.113	0.589	0	0	Slc15a3
Ecm1	3.0501e-273	-1.34307	0.025	0.38	5.24861e-269	0	Ecm1
Grn	0	-1.34749	0.074	0.526	0	0	Grn
Socs3	0	-1.35974	0.12	0.538	0	0	Socs3
Ms4a6d	1.09244e-216	-1.36234	0.1	0.403	1.87988e-212	0	Ms4a6d
Csf2rb	0	-1.36991	0.02	0.498	0	0	Csf2rb
Ncf2	0	-1.38458	0.022	0.546	0	0	Ncf2
Ctsl	5.88272e-282	-1.39352	0.035	0.401	1.0123e-277	0	Ctsl
Plin2	0	-1.4187	0.072	0.494	0	0	Plin2
Lgmn	4.78643e-264	-1.42062	0.022	0.365	8.23648e-260	0	Lgmn
Atp6v0c	0	-1.42367	0.688	0.885	0	0	Atp6v0c
Lst1	0	-1.42491	0.087	0.5	0	0	Lst1
Fn1	7.06079e-162	-1.43169	0.017	0.251	1.21502e-157	0	Fn1
Zfp36	0	-1.4354	0.346	0.757	0	0	Zfp36
Cstb	1.82865e-267	-1.46419	0.465	0.727	3.14674e-263	0	Cstb
Tpd52	0	-1.46833	0.054	0.55	0	0	Tpd52
Aif1	1.3279e-272	-1.47778	0.024	0.376	2.28505e-268	0	Aif1
Ctsb	9.70724e-268	-1.48713	0.423	0.71	1.67042e-263	0	Ctsb
Isg15	5.03845e-126	-1.49666	0.255	0.485	8.67017e-122	0	Isg15
Msrb1	0	-1.51199	0.233	0.64	0	0	Msrb1
Mmp12	1.03551e-99	-1.51477	0.025	0.187	1.78191e-95	0	Mmp12
F10	2.99913e-283	-1.51673	0.013	0.372	5.1609e-279	0	F10
Gpx1	0	-1.53003	0.458	0.832	0	0	Gpx1
Lrg1	1.59298e-149	-1.53924	0.009	0.224	2.74119e-145	0	Lrg1
Spi1	0	-1.56232	0.013	0.567	0	0	Spi1
Cxcl9	2.88698e-40	-1.56502	0.058	0.151	4.96792e-36	0	Cxcl9
Basp1	0	-1.59863	0.022	0.427	0	0	Basp1
H2-DMa	5.4775e-256	-1.60768	0.07	0.41	9.42568e-252	0	H2-DMa
Cstdc4	2.3745e-46	-1.60911	0.02	0.106	4.08604e-42	0	Cstdc4
Atf3	0	-1.61229	0.133	0.523	0	0	Atf3
Ccrl2	0	-1.62753	0.107	0.519	0	0	Ccrl2
Acod1	8.48231e-209	-1.64171	0.015	0.3	1.45964e-204	0	Acod1
Mmp8	1.68672e-199	-1.64437	0.009	0.281	2.9025e-195	0	Mmp8
Mt1	3.70203e-139	-1.66143	0.43	0.633	6.37045e-135	0	Mt1
Ifitm2	2.98364e-249	-1.6774	0.441	0.722	5.13425e-245	0	Ifitm2
Cdkn1a	0	-1.6864	0.235	0.664	0	0	Cdkn1a
Cybb	0	-1.6962	0.013	0.444	0	0	Cybb
Ms4a6c	1.47985e-281	-1.72494	0.07	0.432	2.54652e-277	0	Ms4a6c
Plaur	0	-1.73677	0.026	0.523	0	0	Plaur
C1qc	3.80129e-136	-1.74508	0.011	0.211	6.54126e-132	0	C1qc
Cxcl16	1.59022e-283	-1.74573	0.041	0.402	2.73644e-279	0	Cxcl16
Pla2g7	0	-1.75851	0.021	0.489	0	0	Pla2g7
Sdc4	0	-1.76286	0.099	0.55	0	0	Sdc4
Il1r2	4.76406e-304	-1.78431	0.118	0.509	8.198e-300	0	Il1r2
Inhba	1.37316e-142	-1.78906	0.015	0.226	2.36293e-138	0	Inhba
Cxcl10	5.49152e-78	-1.79641	0.094	0.253	9.4498e-74	0	Cxcl10
Fcgr3	0	-1.80521	0.023	0.545	0	0	Fcgr3
Prdx5	4.95696e-303	-1.81938	0.689	0.848	8.52993e-299	0	Prdx5
Spp1	1.72608e-97	-1.8356	0.058	0.232	2.97025e-93	0	Spp1
Il1rn	0	-1.84409	0.027	0.432	0	0	Il1rn
G0s2	7.31156e-77	-1.88314	0.017	0.145	1.25817e-72	0	G0s2
Cxcl3	1.11266e-81	-1.89165	0.028	0.168	1.91467e-77	0	Cxcl3
Fcgr2b	0	-1.89408	0.03	0.441	0	0	Fcgr2b
Psap	0	-1.90259	0.399	0.728	0	0	Psap
Ctsz	0	-1.94862	0.243	0.686	0	0	Ctsz
Ifitm1	3.78426e-83	-1.96352	0.238	0.413	6.51196e-79	0	Ifitm1
Clec4e	0	-2.02376	0.02	0.418	0	0	Clec4e
Tnfaip2	0	-2.03109	0.026	0.5	0	0	Tnfaip2
Ifi30	0	-2.04403	0.093	0.522	0	0	Ifi30
Ifitm3	2.24226e-250	-2.0441	0.458	0.703	3.85849e-246	0	Ifitm3
Mafb	2.25479e-270	-2.0607	0.04	0.39	3.88005e-266	0	Mafb
Hp	1.68509e-238	-2.08744	0.012	0.326	2.8997e-234	0	Hp
Fos	0	-2.22165	0.492	0.8	0	0	Fos
Ifitm6	7.47202e-117	-2.26088	0.017	0.197	1.28578e-112	0	Ifitm6
Ftl1	0	-2.26283	0.961	0.991	0	0	Ftl1
Thbs1	1.05412e-218	-2.35269	0.027	0.326	1.81393e-214	0	Thbs1
Tgfbi	0	-2.41492	0.081	0.562	0	0	Tgfbi
C1qb	4.70758e-130	-2.44445	0.035	0.237	8.1008e-126	0	C1qb
C1qa	2.02995e-111	-2.52221	0.041	0.223	3.49314e-107	0	C1qa
Ctss	0	-2.57406	0.516	0.776	0	0	Ctss
Alox5ap	0	-2.59355	0.076	0.629	0	0	Alox5ap
Cst3	1.45592e-306	-2.64404	0.726	0.884	2.50534e-302	0	Cst3
Cebpb	0	-2.71219	0.315	0.765	0	0	Cebpb
Ier3	0	-2.72225	0.286	0.67	0	0	Ier3
Slpi	7.48882e-159	-2.7404	0.077	0.324	1.28868e-154	0	Slpi
Wfdc21	6.42613e-189	-2.95646	0.028	0.295	1.10581e-184	0	Wfdc21
Ngp	1.39282e-75	-2.96184	0.015	0.14	2.39677e-71	0	Ngp
Tyrobp	0	-3.03316	0.239	0.813	0	0	Tyrobp
Fcer1g	0	-3.04919	0.253	0.804	0	0	Fcer1g
H2-Eb1	1.10167e-201	-3.07781	0.089	0.378	1.89576e-197	0	H2-Eb1
Fth1	0	-3.22459	1	1	0	0	Fth1
Cd14	0	-3.30925	0.2	0.676	0	0	Cd14
Apoe	1.71575e-195	-3.5114	0.144	0.426	2.95247e-191	0	Apoe
Lyz2	0	-3.57748	0.157	0.604	0	0	Lyz2
Lcn2	7.99103e-137	-3.77983	0.05	0.264	1.3751e-132	0	Lcn2
Wfdc17	0	-3.78504	0.13	0.55	0	0	Wfdc17
Chil3	4.52394e-278	-3.8262	0.137	0.49	7.78479e-274	0	Chil3
Il1b	0	-4.00813	0.299	0.699	0	0	Il1b
H2-Aa	1.68772e-185	-4.05825	0.295	0.531	2.90424e-181	0	H2-Aa
Saa3	1.47848e-132	-4.10185	0.061	0.275	2.54416e-128	0	Saa3
H2-Ab1	9.91009e-183	-4.14573	0.345	0.567	1.70533e-178	0	H2-Ab1
Retnlg	1.51209e-42	-4.34592	0.105	0.208	2.602e-38	0	Retnlg
Cxcl2	0	-4.79335	0.445	0.746	0	0	Cxcl2
Cd74	8.97635e-261	-4.82226	0.522	0.717	1.54465e-256	0	Cd74
S100a9	9.62446e-31	-5.87773	0.405	0.464	1.65618e-26	0	S100a9
S100a8	1.04486e-45	-6.20193	0.498	0.562	1.79799e-41	0	S100a8

## Sheet: c1 - Macrophage 1
	p_val	avg_log2FC	pct.1	pct.2	p_val_adj	cluster	gene
C1qa.1	0	3.62493	0.664	0.062	0	1	C1qa
C1qb.1	0	3.38813	0.687	0.067	0	1	C1qb
H2-Ab1.1	0	3.32609	0.975	0.401	0	1	H2-Ab1
H2-Aa.1	0	3.24578	0.972	0.353	0	1	H2-Aa
Cd74.1	0	3.18644	0.995	0.592	0	1	Cd74
Apoe.1	0	2.90352	0.849	0.239	0	1	Apoe
C1qc.1	0	2.90133	0.658	0.043	0	1	C1qc
H2-Eb1.1	0	2.89879	0.876	0.17	0	1	H2-Eb1
Ctss.1	0	2.62659	1	0.643	0	1	Ctss
Mmp12.1	0	2.43318	0.562	0.047	0	1	Mmp12
Cxcl16.1	0	2.39255	0.956	0.159	0	1	Cxcl16
Mafb.1	0	2.38594	0.905	0.16	0	1	Mafb
Lgmn.1	0	2.26158	0.891	0.135	0	1	Lgmn
Ifi30.1	0	2.21722	0.952	0.289	0	1	Ifi30
Tgfbi.1	0	2.20496	0.974	0.317	0	1	Tgfbi
Ms4a7.1	0	2.12308	0.565	0.039	0	1	Ms4a7
Fcgr2b.1	0	2.08156	0.931	0.198	0	1	Fcgr2b
Aif1.1	0	2.05713	0.897	0.144	0	1	Aif1
H2-DMa.1	0	2.0299	0.92	0.184	0	1	H2-DMa
H2-DMb1.1	0	1.92722	0.847	0.112	0	1	H2-DMb1
Cxcl9.1	1.27216e-187	1.92634	0.31	0.085	2.18913e-183	1	Cxcl9
Ctsz.1	0	1.92006	0.994	0.479	0	1	Ctsz
Ccl17	4.8236e-244	1.89635	0.228	0.03	8.30045e-240	1	Ccl17
Fos.1	0	1.86605	0.979	0.664	0	1	Fos
Cd300c2.1	0	1.85453	0.904	0.147	0	1	Cd300c2
Cd63.1	0	1.85055	0.624	0.178	0	1	Cd63
Psap.1	0	1.81353	0.994	0.564	0	1	Psap
Lgals3.1	0	1.79892	0.999	0.929	0	1	Lgals3
Csf1r.1	0	1.75474	0.932	0.162	0	1	Csf1r
Sgk1.1	0	1.74223	0.832	0.297	0	1	Sgk1
Ctsh.1	0	1.71102	0.935	0.196	0	1	Ctsh
Ms4a6c.1	0	1.69626	0.881	0.214	0	1	Ms4a6c
Ccl24.1	4.88442e-274	1.66089	0.284	0.044	8.4051e-270	1	Ccl24
Npc2.1	0	1.65224	0.997	0.819	0	1	Npc2
Cfb.1	0	1.63734	0.694	0.074	0	1	Cfb
Fcer1g.1	0	1.63111	0.996	0.591	0	1	Fcer1g
Fcgr1.1	0	1.60391	0.777	0.115	0	1	Fcgr1
Lst1.1	0	1.57331	0.89	0.281	0	1	Lst1
Ftl1.1	0	1.56544	1	0.98	0	1	Ftl1
Clec4n.1	0	1.55853	0.795	0.137	0	1	Clec4n
Ctsb.1	0	1.5552	0.943	0.567	0	1	Ctsb
Cdkn1a.1	0	1.51358	0.93	0.471	0	1	Cdkn1a
Ier3.1	0	1.51011	0.913	0.496	0	1	Ier3
Grn.1	0	1.50443	0.91	0.297	0	1	Grn
Ms4a6d.1	0	1.48484	0.873	0.199	0	1	Ms4a6d
Gm15056.1	3.72061e-135	1.46237	0.203	0.047	6.40243e-131	1	Gm15056
Fth1.1	0	1.45532	1	1	0	1	Fth1
Arg1.1	0	1.44344	0.291	0.039	0	1	Arg1
Cybb.1	0	1.41865	0.883	0.208	0	1	Cybb
Cd68.1	0	1.39126	0.848	0.232	0	1	Cd68
Fcgr3.1	0	1.35684	0.918	0.298	0	1	Fcgr3
Inhba.1	1.74258e-210	1.35592	0.396	0.122	2.99863e-206	1	Inhba
Basp1.1	0	1.35146	0.796	0.216	0	1	Basp1
Dab2.1	0	1.333	0.758	0.111	0	1	Dab2
Scimp.1	0	1.33163	0.733	0.123	0	1	Scimp
Ms4a4c.1	5.27046e-284	1.32147	0.662	0.287	9.0694e-280	1	Ms4a4c
Ctsc.1	0	1.32115	0.92	0.404	0	1	Ctsc
Isg15.1	9.46165e-87	1.29785	0.594	0.39	1.62816e-82	1	Isg15
Ecm1.1	0	1.29135	0.69	0.198	0	1	Ecm1
Anxa5.1	0	1.29031	0.936	0.467	0	1	Anxa5
Vegfa.1	0	1.28619	0.641	0.155	0	1	Vegfa
Cstb.1	0	1.26706	0.931	0.599	0	1	Cstb
Csf2rb.1	0	1.24678	0.848	0.27	0	1	Csf2rb
Zeb2.1	0	1.23441	0.885	0.374	0	1	Zeb2
Creb5.1	0	1.23054	0.76	0.106	0	1	Creb5
Lamp1.1	0	1.22879	0.922	0.38	0	1	Lamp1
Atf3.1	0	1.21251	0.839	0.329	0	1	Atf3
C3ar1.1	0	1.20581	0.658	0.077	0	1	C3ar1
Ctsa.1	0	1.20559	0.878	0.317	0	1	Ctsa
Ly6i.1	0	1.19968	0.485	0.086	0	1	Ly6i
Irf7.1	4.78299e-218	1.19056	0.566	0.259	8.23057e-214	1	Irf7
Cst3.1	0	1.18934	0.996	0.81	0	1	Cst3
Mmp14.1	0	1.18659	0.763	0.124	0	1	Mmp14
Cd72.1	6.49693e-294	1.18222	0.435	0.118	1.11799e-289	1	Cd72
Malt1.1	0	1.16652	0.901	0.565	0	1	Malt1
Spp1.1	4.94139e-140	1.16495	0.379	0.144	8.50315e-136	1	Spp1
Gm2a.1	0	1.15665	0.931	0.478	0	1	Gm2a
Gsn.1	0	1.14834	0.866	0.28	0	1	Gsn
Ctsl.1	0	1.13964	0.642	0.232	0	1	Ctsl
Gngt2.1	0	1.13893	0.813	0.22	0	1	Gngt2
Tnfaip2.1	0	1.13326	0.813	0.281	0	1	Tnfaip2
Atp6v0c.1	0	1.12624	0.992	0.799	0	1	Atp6v0c
Il1b.1	0	1.11524	0.954	0.517	0	1	Il1b
Plekho1.1	0	1.10041	0.797	0.137	0	1	Plekho1
Pla2g7.1	0	1.09932	0.813	0.27	0	1	Pla2g7
Lrp1.1	0	1.08549	0.707	0.129	0	1	Lrp1
Gpx1.1	0	1.08152	0.98	0.684	0	1	Gpx1
Sdc4.1	0	1.07821	0.904	0.328	0	1	Sdc4
Hexa.1	0	1.07754	0.763	0.186	0	1	Hexa
Acp5.1	3.35027e-285	1.06827	0.593	0.238	5.76514e-281	1	Acp5
Mpeg1.1	0	1.06668	0.744	0.175	0	1	Mpeg1
Tmem37.1	0	1.06121	0.497	0.056	0	1	Tmem37
Gatm.1	0	1.06016	0.543	0.052	0	1	Gatm
Slc15a3.1	0	1.04614	0.885	0.374	0	1	Slc15a3
Klf4.1	0	1.04059	0.689	0.245	0	1	Klf4
Unc93b1.1	0	1.03163	0.751	0.178	0	1	Unc93b1
Il1rn.1	0	1.02661	0.761	0.23	0	1	Il1rn
Clec4a3.1	0	1.02285	0.627	0.085	0	1	Clec4a3
H2-M2	3.02566e-210	1.02277	0.157	0.012	5.20656e-206	1	H2-M2
Spi1.1	0	1.00422	0.916	0.316	0	1	Spi1
Mrc1.1	0	0.989291	0.407	0.026	0	1	Mrc1
Mmp13	0	0.983867	0.294	0.014	0	1	Mmp13
Socs3.1	0	0.981679	0.846	0.337	0	1	Socs3
Sirpa.1	0	0.981265	0.753	0.162	0	1	Sirpa
Ccrl2.1	0	0.981213	0.837	0.318	0	1	Ccrl2
Ass1.1	0	0.976909	0.722	0.258	0	1	Ass1
Ly86.1	0	0.973681	0.581	0.082	0	1	Ly86
Fabp5.1	1.22733e-66	0.968088	0.735	0.618	2.11198e-62	1	Fabp5
Ptms.1	0	0.963648	0.883	0.519	0	1	Ptms
Osm.1	0	0.962516	0.645	0.195	0	1	Osm
Dusp1.1	0	0.959723	0.958	0.78	0	1	Dusp1
Rrbp1.1	0	0.956204	0.954	0.635	0	1	Rrbp1
Tyrobp.1	0	0.95559	0.999	0.595	0	1	Tyrobp
Hexb.1	0	0.954168	0.66	0.185	0	1	Hexb
F10.1	0	0.951388	0.71	0.182	0	1	F10
Zmynd15.1	0	0.950572	0.416	0.04	0	1	Zmynd15
Plbd1.1	0	0.946548	0.648	0.167	0	1	Plbd1
Msr1.1	0	0.946028	0.677	0.139	0	1	Msr1
Atox1.1	0	0.944871	0.974	0.768	0	1	Atox1
Clec4a2.1	0	0.944547	0.618	0.139	0	1	Clec4a2
Cd86.1	0	0.935893	0.77	0.248	0	1	Cd86
Nfe2l2.1	0	0.935613	0.817	0.352	0	1	Nfe2l2
Trem2.1	0	0.930711	0.489	0.061	0	1	Trem2
Lgals3bp.1	1.2545e-269	0.926764	0.62	0.266	2.15874e-265	1	Lgals3bp
Hilpda.1	1.12187e-83	0.919243	0.611	0.437	1.93051e-79	1	Hilpda
Anxa4.1	0	0.900173	0.655	0.162	0	1	Anxa4
Lyz2.1	0	0.890312	0.908	0.396	0	1	Lyz2
H2-DMb2.1	0	0.889735	0.571	0.073	0	1	H2-DMb2
Napsa.1	0	0.884008	0.837	0.369	0	1	Napsa
Zfp36.1	0	0.883136	0.93	0.591	0	1	Zfp36
Adgre1.1	0	0.879024	0.536	0.07	0	1	Adgre1
Slamf9.1	0	0.878745	0.444	0.033	0	1	Slamf9
Bri3.1	0	0.871087	0.899	0.495	0	1	Bri3
Ncf2.1	0	0.86833	0.875	0.308	0	1	Ncf2
Rsad2.1	3.85476e-51	0.868021	0.202	0.09	6.63328e-47	1	Rsad2
Snx5.1	0	0.867197	0.813	0.371	0	1	Snx5
Csf2ra.1	0	0.866204	0.79	0.254	0	1	Csf2ra
Tlr2.1	0	0.862582	0.737	0.219	0	1	Tlr2
Gpr141.1	0	0.86016	0.641	0.175	0	1	Gpr141
Fosb.1	8.39066e-246	0.85454	0.771	0.404	1.44386e-241	1	Fosb
Itgax.1	0	0.854144	0.615	0.134	0	1	Itgax
Ifi202b.1	0	0.846708	0.638	0.199	0	1	Ifi202b
Cxcl10.1	6.33093e-66	0.846662	0.345	0.183	1.08943e-61	1	Cxcl10
Plin2.1	2.30495e-285	0.839933	0.739	0.308	3.96635e-281	1	Plin2
Itgb5.1	0	0.830899	0.526	0.05	0	1	Itgb5
Cxcl1.1	1.21493e-250	0.827461	0.346	0.077	2.09065e-246	1	Cxcl1
Tgfbr1.1	0	0.824542	0.58	0.132	0	1	Tgfbr1
Gpnmb	1.10645e-257	0.824106	0.244	0.033	1.90398e-253	1	Gpnmb
Man2b1.1	0	0.817215	0.757	0.368	0	1	Man2b1
Clic4.1	0	0.816605	0.698	0.241	0	1	Clic4
Trf.1	0	0.815496	0.516	0.146	0	1	Trf
Sat1.1	3.02467e-251	0.81001	0.927	0.665	5.20486e-247	1	Sat1
Cyp4f18.1	0	0.80387	0.642	0.19	0	1	Cyp4f18
Pgf.1	0	0.800045	0.29	0.027	0	1	Pgf
C3.1	2.04191e-305	0.799929	0.571	0.184	3.51372e-301	1	C3
Syngr2.1	1.26628e-307	0.796047	0.748	0.343	2.17901e-303	1	Syngr2
Mif	1.27585e-194	0.792677	0.906	0.763	2.19549e-190	1	Mif
Pnp.1	1.29386e-209	0.783488	0.697	0.377	2.22648e-205	1	Pnp
BC028528.1	0	0.783044	0.597	0.099	0	1	BC028528
P2rx4.1	0	0.780182	0.587	0.118	0	1	P2rx4
Cyba.1	0	0.77916	0.995	0.982	0	1	Cyba
Akr1a1.1	0	0.778941	0.919	0.581	0	1	Akr1a1
Slc29a3.1	0	0.77875	0.58	0.101	0	1	Slc29a3
F7.1	0	0.777728	0.401	0.035	0	1	F7
Ifnar2.1	0	0.776433	0.797	0.369	0	1	Ifnar2
Pf4	2.69676e-186	0.775026	0.171	0.021	4.64058e-182	1	Pf4
Cd9.1	4.33268e-248	0.767313	0.808	0.444	7.45567e-244	1	Cd9
Gdi2.1	5.22691e-268	0.765942	0.897	0.655	8.99447e-264	1	Gdi2
Clec4a1.1	0	0.763959	0.548	0.088	0	1	Clec4a1
Emp1.1	8.14735e-212	0.763442	0.58	0.257	1.402e-207	1	Emp1
Epcam.1	1.77839e-95	0.763093	0.256	0.095	3.06025e-91	1	Epcam
Hspa1a.1	1.22256e-65	0.759126	0.273	0.128	2.10378e-61	1	Hspa1a
Ifi207.1	0	0.755265	0.515	0.1	0	1	Ifi207
Ifit2.1	8.63013e-82	0.754064	0.201	0.071	1.48507e-77	1	Ifit2
Abca1.1	2.03533e-302	0.751637	0.492	0.137	3.50239e-298	1	Abca1
Cd83.1	0	0.749159	0.622	0.197	0	1	Cd83
Rnh1.1	8.84995e-231	0.748342	0.85	0.528	1.5229e-226	1	Rnh1
Pltp.1	0	0.748227	0.399	0.053	0	1	Pltp
Plaur.1	0	0.74564	0.849	0.295	0	1	Plaur
Bst2.1	1.19558e-220	0.74431	0.718	0.377	2.05735e-216	1	Bst2
Apobec1.1	0	0.743782	0.49	0.086	0	1	Apobec1
Erp29.1	2.53731e-283	0.741584	0.827	0.482	4.36621e-279	1	Erp29
Axl.1	0	0.736648	0.487	0.062	0	1	Axl
Atp6v0b.1	0	0.736505	0.951	0.643	0	1	Atp6v0b
Mtss1.1	0	0.735063	0.554	0.129	0	1	Mtss1
Nampt.1	0	0.732669	0.668	0.256	0	1	Nampt
Arl4c.1	2.88481e-257	0.731754	0.855	0.517	4.96418e-253	1	Arl4c
Efhd2.1	1.46126e-289	0.730072	0.882	0.529	2.51454e-285	1	Efhd2
Blvrb.1	0	0.728455	0.637	0.153	0	1	Blvrb
Calm1.1	0	0.724019	1	0.996	0	1	Calm1
Ifngr2.1	0	0.720736	0.634	0.173	0	1	Ifngr2
Apoc2.1	4.71078e-268	0.7204	0.449	0.123	8.10631e-264	1	Apoc2
Ltc4s.1	0	0.720027	0.365	0.038	0	1	Ltc4s
Gpr35.1	0	0.718975	0.564	0.133	0	1	Gpr35
Naaa.1	0	0.718437	0.509	0.11	0	1	Naaa
Bnip3.1	2.98581e-249	0.718062	0.51	0.171	5.13799e-245	1	Bnip3
Runx3	8.04655e-237	0.715675	0.858	0.53	1.38465e-232	1	Runx3
Bcl2a1a	1.31048e-237	0.715241	0.662	0.289	2.25508e-233	1	Bcl2a1a
B2m	9.568e-295	0.71111	1	0.988	1.64646e-290	1	B2m
Tgm2.1	0	0.709508	0.579	0.157	0	1	Tgm2
Olfm1.1	0	0.707543	0.474	0.095	0	1	Olfm1
Gns.1	0	0.706455	0.589	0.148	0	1	Gns
Ciita.1	0	0.705892	0.478	0.065	0	1	Ciita
Pmepa1.1	7.24289e-147	0.705785	0.588	0.323	1.24636e-142	1	Pmepa1
Aprt.1	1.18054e-254	0.705574	0.898	0.608	2.03147e-250	1	Aprt
Sdcbp.1	1.26039e-254	0.696585	0.872	0.536	2.16888e-250	1	Sdcbp
Tmem189.1	5.24221e-276	0.6958	0.653	0.279	9.0208e-272	1	Tmem189
Hck.1	0	0.695323	0.606	0.2	0	1	Hck
Hk2.1	5.34078e-296	0.694205	0.638	0.238	9.19042e-292	1	Hk2
Ifi204.1	0	0.693703	0.499	0.13	0	1	Ifi204
Cttnbp2nl.1	0	0.691309	0.539	0.095	0	1	Cttnbp2nl
Lat2.1	0	0.689561	0.576	0.158	0	1	Lat2
Slc7a2.1	0	0.68954	0.381	0.048	0	1	Slc7a2
Pld4.1	0	0.688119	0.523	0.101	0	1	Pld4
Irf5.1	0	0.679559	0.608	0.165	0	1	Irf5
Cebpa.1	0	0.678501	0.451	0.046	0	1	Cebpa
Abcg1.1	0	0.677702	0.535	0.14	0	1	Abcg1
Sh3pxd2b.1	0	0.677523	0.542	0.094	0	1	Sh3pxd2b
Pmvk.1	2.27049e-261	0.674702	0.543	0.196	3.90707e-257	1	Pmvk
Mcl1.1	8.76712e-299	0.670936	0.994	0.9	1.50865e-294	1	Mcl1
Tep1.1	0	0.670295	0.503	0.099	0	1	Tep1
Msrb1.1	0	0.669968	0.916	0.451	0	1	Msrb1
Selenop.1	2.45383e-264	0.665142	0.452	0.131	4.22254e-260	1	Selenop
Rasgef1b.1	0	0.665043	0.507	0.126	0	1	Rasgef1b
Ucp2.1	7.9429e-247	0.664469	0.967	0.846	1.36681e-242	1	Ucp2
Gabarap.1	1.81584e-278	0.66342	0.986	0.901	3.1247e-274	1	Gabarap
Tppp3.1	2.74597e-271	0.66256	0.517	0.164	4.72526e-267	1	Tppp3
Hivep3.1	0	0.662361	0.427	0.075	0	1	Hivep3
Cebpb.1	8.5287e-266	0.660124	0.94	0.586	1.46762e-261	1	Cebpb
Dnase1l3	0	0.65997	0.249	0.02	0	1	Dnase1l3
Mgl2	1.84818e-228	0.659797	0.185	0.018	3.18035e-224	1	Mgl2
Nceh1.1	0	0.659454	0.539	0.153	0	1	Nceh1
Ehd4.1	3.23046e-298	0.658947	0.576	0.199	5.55898e-294	1	Ehd4
Creg1.1	0	0.654084	0.629	0.206	0	1	Creg1
P2ry6.1	0	0.653567	0.473	0.068	0	1	P2ry6
Atp2b1.1	2.77005e-179	0.653409	0.904	0.669	4.7667e-175	1	Atp2b1
Tnfsf13.1	0	0.652484	0.482	0.062	0	1	Tnfsf13
Trps1.1	1.79076e-276	0.65243	0.63	0.252	3.08155e-272	1	Trps1
Csf2rb2.1	0	0.65148	0.532	0.126	0	1	Csf2rb2
Ptgs2.1	1.96332e-269	0.64947	0.517	0.157	3.37849e-265	1	Ptgs2
Klrb1b.1	6.72966e-241	0.648767	0.467	0.141	1.15804e-236	1	Klrb1b
Tpi1.1	1.15136e-148	0.648053	0.823	0.585	1.98126e-144	1	Tpi1
Ccr1.1	0	0.647217	0.745	0.273	0	1	Ccr1
Rps27l.1	1.23991e-217	0.644866	0.858	0.575	2.13364e-213	1	Rps27l
Soat1.1	2.03902e-258	0.64435	0.72	0.342	3.50875e-254	1	Soat1
Tnip3.1	7.22845e-262	0.641257	0.366	0.083	1.24387e-257	1	Tnip3
Nrg1.1	0	0.640528	0.398	0.074	0	1	Nrg1
Fn1.1	3.54931e-177	0.640331	0.42	0.14	6.10766e-173	1	Fn1
Ndrg1.1	2.54073e-215	0.638229	0.521	0.198	4.37209e-211	1	Ndrg1
Sh3glb1.1	5.75333e-258	0.637508	0.955	0.783	9.90034e-254	1	Sh3glb1
Nlrp3.1	0	0.637269	0.689	0.233	0	1	Nlrp3
Iigp1.1	4.81041e-117	0.635114	0.243	0.075	8.27776e-113	1	Iigp1
Vim.1	1.56388e-127	0.632236	0.995	0.986	2.69113e-123	1	Vim
Pgam1.1	1.15162e-166	0.631262	0.853	0.624	1.9817e-162	1	Pgam1
Plet1	7.71572e-81	0.627283	0.136	0.034	1.32772e-76	1	Plet1
Ccr5	2.81826e-254	0.62677	0.653	0.27	4.84966e-250	1	Ccr5
Myof.1	0	0.626672	0.471	0.082	0	1	Myof
Tctex1d2.1	0	0.625268	0.506	0.117	0	1	Tctex1d2
Asah1.1	0	0.623793	0.581	0.153	0	1	Asah1
Syk.1	0	0.620662	0.646	0.217	0	1	Syk
Metrnl.1	3.59596e-259	0.618762	0.56	0.199	6.18792e-255	1	Metrnl
Sdc3.1	0	0.61759	0.428	0.053	0	1	Sdc3
Scpep1.1	0	0.617522	0.521	0.122	0	1	Scpep1
Bach1.1	6.98057e-284	0.617398	0.554	0.187	1.20122e-279	1	Bach1
Rnf130.1	0	0.617195	0.622	0.198	0	1	Rnf130
Adssl1.1	5.14145e-263	0.617125	0.452	0.133	8.84741e-259	1	Adssl1
Emilin2.1	3.54153e-281	0.616756	0.657	0.234	6.09427e-277	1	Emilin2
Lrpap1.1	2.71166e-272	0.61629	0.638	0.26	4.66622e-268	1	Lrpap1
Gusb.1	0	0.615891	0.534	0.158	0	1	Gusb
App.1	0	0.615492	0.789	0.302	0	1	App
Tgfb1.1	5.1446e-196	0.612476	0.866	0.57	8.85283e-192	1	Tgfb1
Ccdc86.1	2.93617e-298	0.61197	0.506	0.153	5.05257e-294	1	Ccdc86
Rnf149.1	1.07033e-243	0.611557	0.684	0.301	1.84183e-239	1	Rnf149
Rin2.1	0	0.60723	0.429	0.06	0	1	Rin2
Slfn5.1	8.08261e-124	0.606723	0.465	0.22	1.39085e-119	1	Slfn5
Trib1.1	5.8953e-255	0.603248	0.67	0.272	1.01446e-250	1	Trib1
March1.1	0	0.601652	0.477	0.106	0	1	2022-03-01
Nfil3.1	2.85679e-215	0.600784	0.661	0.314	4.91596e-211	1	Nfil3
Flt1	0	0.600399	0.33	0.036	0	1	Flt1
Gpr137b.1	0	0.599645	0.404	0.087	0	1	Gpr137b
Milr1.1	0	0.5983	0.532	0.143	0	1	Milr1
Qk.1	9.47484e-235	0.597529	0.677	0.32	1.63043e-230	1	Qk
Cd40.1	0	0.596703	0.338	0.057	0	1	Cd40
Cyfip1.1	1.64415e-251	0.59521	0.691	0.308	2.82925e-247	1	Cyfip1
Cd300a.1	0	0.591481	0.476	0.1	0	1	Cd300a
Gapdh.1	2.61762e-149	0.587294	0.997	0.992	4.50441e-145	1	Gapdh
Gla.1	4.58152e-266	0.582931	0.477	0.147	7.88387e-262	1	Gla
Lactb	4.71021e-250	0.582284	0.591	0.238	8.10533e-246	1	Lactb
P2ry14.1	0	0.582164	0.436	0.088	0	1	P2ry14
Ywhah.1	5.54667e-134	0.580148	0.784	0.557	9.54471e-130	1	Ywhah
Clta	4.45654e-263	0.579567	0.981	0.877	7.66881e-259	1	Clta
Myo1e.1	3.0074e-255	0.579081	0.592	0.225	5.17513e-251	1	Myo1e
Picalm.1	6.07886e-191	0.579054	0.904	0.648	1.04605e-186	1	Picalm
Sowahc.1	0	0.577552	0.456	0.107	0	1	Sowahc
Irs2.1	2.03187e-261	0.576775	0.558	0.194	3.49644e-257	1	Irs2
Ifi27l2a.1	2.02575e-109	0.576398	0.81	0.593	3.48592e-105	1	Ifi27l2a
Epb41l2.1	6.66997e-236	0.576117	0.648	0.282	1.14777e-231	1	Epb41l2
Tcirg1.1	0	0.575494	0.526	0.135	0	1	Tcirg1
Tmem119	0	0.57198	0.282	0.018	0	1	Tmem119
Tnfsf12.1	0	0.571952	0.428	0.05	0	1	Tnfsf12
Prkcd.1	1.52238e-266	0.57076	0.539	0.187	2.61971e-262	1	Prkcd
Tbc1d9.1	0	0.567709	0.481	0.095	0	1	Tbc1d9
Pitpna.1	6.34444e-200	0.56669	0.894	0.65	1.09175e-195	1	Pitpna
B3gnt8	0	0.566515	0.404	0.039	0	1	B3gnt8
Lamp2.1	6.96524e-236	0.565771	0.788	0.396	1.19858e-231	1	Lamp2
Med21.1	1.32018e-81	0.56538	0.496	0.302	2.27177e-77	1	Med21
Cfp.1	8.78775e-211	0.562567	0.555	0.217	1.5122e-206	1	Cfp
Anpep	0	0.558017	0.358	0.027	0	1	Anpep
Havcr2	8.53599e-220	0.556794	0.712	0.324	1.46887e-215	1	Havcr2
Camk1.1	0	0.554843	0.394	0.052	0	1	Camk1
Tmed10.1	1.91103e-204	0.553608	0.891	0.615	3.2885e-200	1	Tmed10
AA467197.1	7.98135e-76	0.550977	0.618	0.43	1.37343e-71	1	AA467197
Mfsd1.1	5.39337e-304	0.550833	0.549	0.173	9.28091e-300	1	Mfsd1
Runx1.1	3.56938e-173	0.549906	0.68	0.365	6.14219e-169	1	Runx1
Eif4a1.1	1.11961e-206	0.544638	0.978	0.853	1.92663e-202	1	Eif4a1
Rab3il1	0	0.543597	0.366	0.022	0	1	Rab3il1
Ralb.1	0	0.542522	0.568	0.177	0	1	Ralb
Ifrd1.1	6.43613e-133	0.542116	0.843	0.614	1.10753e-128	1	Ifrd1
Laptm4a.1	7.37776e-220	0.540606	0.667	0.32	1.26956e-215	1	Laptm4a
Sh3bgrl.1	5.11035e-227	0.540205	0.695	0.326	8.79389e-223	1	Sh3bgrl
Eif4ebp1.1	4.61015e-245	0.539633	0.601	0.229	7.93314e-241	1	Eif4ebp1
Grina.1	1.79557e-94	0.538708	0.705	0.459	3.08983e-90	1	Grina
Egr1.1	6.14061e-103	0.536425	0.704	0.482	1.05668e-98	1	Egr1
Lilrb4a.1	2.65679e-199	0.535998	0.853	0.454	4.5718e-195	1	Lilrb4a
Hspa1b.1	3.58348e-28	0.534757	0.214	0.124	6.16645e-24	1	Hspa1b
Ncf4.1	1.55559e-156	0.534382	0.832	0.575	2.67685e-152	1	Ncf4
Plxnd1.1	0	0.533311	0.456	0.099	0	1	Plxnd1
Itm2b.1	3.66206e-122	0.532832	0.979	0.963	6.30168e-118	1	Itm2b
Mmp19.1	1.65576e-176	0.530244	0.377	0.121	2.84923e-172	1	Mmp19
Lyn.1	1.4313e-259	0.529731	0.78	0.321	2.46298e-255	1	Lyn
1600014C10Rik.1	2.84516e-61	0.529468	0.452	0.286	4.89595e-57	1	1600014C10Rik
Lair1.1	0	0.529096	0.443	0.1	0	1	Lair1
Capza2.1	7.97503e-175	0.527092	0.933	0.78	1.37234e-170	1	Capza2
Tmem106a.1	0	0.52703	0.405	0.068	0	1	Tmem106a
Pilra.1	5.34336e-224	0.526893	0.495	0.17	9.19485e-220	1	Pilra
Ubl3.1	2.36683e-190	0.526603	0.744	0.419	4.07284e-186	1	Ubl3
Zfp703	7.88008e-299	0.525988	0.44	0.111	1.356e-294	1	Zfp703
M6pr.1	3.99552e-190	0.525855	0.723	0.393	6.87549e-186	1	M6pr
Ptpre.1	5.76659e-147	0.52245	0.631	0.352	9.92315e-143	1	Ptpre
Oasl2.1	1.85067e-178	0.522324	0.421	0.15	3.18463e-174	1	Oasl2
Trim25.1	8.94255e-156	0.521311	0.53	0.247	1.53883e-151	1	Trim25
Ifih1.1	2.04055e-146	0.519574	0.358	0.131	3.51138e-142	1	Ifih1
Dcstamp	2.75189e-276	0.519345	0.236	0.026	4.73544e-272	1	Dcstamp
Dpep2.1	0	0.515783	0.36	0.065	0	1	Dpep2
Tiparp.1	1.35481e-144	0.513889	0.657	0.366	2.33136e-140	1	Tiparp
Dusp3.1	0	0.513864	0.439	0.1	0	1	Dusp3
Abr	1.03012e-223	0.513541	0.555	0.223	1.77264e-219	1	Abr
Cndp2.1	3.21423e-202	0.513026	0.596	0.261	5.53104e-198	1	Cndp2
Igsf6.1	1.36264e-250	0.512431	0.609	0.214	2.34483e-246	1	Igsf6
Atp6ap1.1	1.28772e-234	0.511512	0.592	0.243	2.21591e-230	1	Atp6ap1
Fcrla.1	0	0.508414	0.293	0.027	0	1	Fcrla
Egr2.1	7.36059e-256	0.508109	0.316	0.063	1.26661e-251	1	Egr2
Adap2.1	0	0.506356	0.392	0.057	0	1	Adap2
Rassf4.1	4.35374e-281	0.506236	0.435	0.111	7.49192e-277	1	Rassf4
Rhob.1	5.48353e-126	0.505949	0.476	0.225	9.43606e-122	1	Rhob
Map4k4.1	8.74416e-124	0.505584	0.684	0.426	1.50469e-119	1	Map4k4
Gnaq.1	1.40276e-297	0.505394	0.499	0.143	2.41386e-293	1	Gnaq
Tmem176b.1	7.60559e-74	0.505318	0.363	0.185	1.30877e-69	1	Tmem176b
Tent5c.1	6.11441e-177	0.50467	0.514	0.218	1.05217e-172	1	Tent5c
Sash1.1	9.18719e-306	0.503781	0.363	0.067	1.58093e-301	1	Sash1
Pim3.1	4.41538e-198	0.503316	0.478	0.181	7.59799e-194	1	Pim3
Hebp1.1	5.70461e-269	0.502774	0.44	0.117	9.81649e-265	1	Hebp1
Fcgrt	3.43505e-306	0.502697	0.347	0.062	5.91104e-302	1	Fcgrt
Evi2a.1	5.0237e-183	0.502613	0.613	0.296	8.64478e-179	1	Evi2a
Bcl2a1b.1	1.43482e-114	0.501689	0.896	0.693	2.46904e-110	1	Bcl2a1b
Pgap2.1	0	0.501674	0.432	0.098	0	1	Pgap2
Ccl9.1	2.86912e-206	0.501218	0.424	0.127	4.93719e-202	1	Ccl9
Gm6377.1	0	0.501027	0.456	0.106	0	1	Gm6377
Dbi.1	1.15686e-130	0.500294	0.834	0.617	1.99072e-126	1	Dbi
Lacc1.1	0	0.500202	0.402	0.077	0	1	Lacc1
Slamf8	0	0.500128	0.309	0.025	0	1	Slamf8
Tns3.1	0	0.49989	0.411	0.069	0	1	Tns3
Spint1.1	5.27505e-253	0.499853	0.456	0.126	9.07731e-249	1	Spint1
Rab7b.1	1.04494e-295	0.499074	0.347	0.063	1.79814e-291	1	Rab7b
Kctd12.1	2.53677e-187	0.497844	0.615	0.276	4.36527e-183	1	Kctd12
Tpp1	2.72102e-264	0.497675	0.496	0.157	4.68234e-260	1	Tpp1
Dusp6	8.75786e-233	0.497497	0.438	0.136	1.50705e-228	1	Dusp6
Kdm7a.1	1.62287e-164	0.49691	0.612	0.305	2.79264e-160	1	Kdm7a
Atp6v1b2.1	8.23991e-197	0.495964	0.563	0.241	1.41792e-192	1	Atp6v1b2
Dpysl2	2.92078e-202	0.495048	0.553	0.228	5.02608e-198	1	Dpysl2
Il10ra.1	2.03603e-209	0.493967	0.505	0.19	3.5036e-205	1	Il10ra
F11r	0	0.493476	0.407	0.073	0	1	F11r
Lpcat2.1	3.2798e-249	0.493463	0.501	0.164	5.64388e-245	1	Lpcat2
Atp6ap2.1	2.8929e-202	0.49167	0.624	0.289	4.97811e-198	1	Atp6ap2
Sirpb1c.1	2.85824e-289	0.491569	0.41	0.096	4.91846e-285	1	Sirpb1c
Irf8.1	8.33016e-301	0.490318	0.707	0.268	1.43345e-296	1	Irf8
Dmxl2.1	2.37726e-240	0.488896	0.43	0.125	4.0908e-236	1	Dmxl2
Rassf3.1	6.32342e-230	0.487358	0.412	0.122	1.08813e-225	1	Rassf3
Slc3a2	1.43609e-136	0.486541	0.894	0.648	2.47122e-132	1	Slc3a2
Rel	8.4145e-118	0.485909	0.753	0.5	1.44797e-113	1	Rel
Oasl1.1	1.04665e-113	0.484074	0.215	0.061	1.80107e-109	1	Oasl1
Clec5a.1	1.04893e-244	0.482934	0.484	0.149	1.805e-240	1	Clec5a
Gna13.1	2.47481e-103	0.482039	0.763	0.529	4.25866e-99	1	Gna13
Colgalt1	4.74302e-242	0.482037	0.44	0.133	8.16179e-238	1	Colgalt1
Igsf8	6.039e-304	0.479817	0.415	0.095	1.03919e-299	1	Igsf8
Lmo4.1	2.20581e-149	0.479602	0.478	0.205	3.79575e-145	1	Lmo4
Tnf.1	1.39544e-137	0.479213	0.575	0.288	2.40128e-133	1	Tnf
Marcks.1	3.37192e-184	0.479047	0.602	0.257	5.80241e-180	1	Marcks
Lilr4b.1	3.26795e-150	0.478119	0.753	0.409	5.62349e-146	1	Lilr4b
Hspa8	4.56185e-148	0.477708	0.997	0.975	7.85004e-144	1	Hspa8
Sap30.1	3.83631e-175	0.476707	0.435	0.165	6.60151e-171	1	Sap30
Ifitm3.1	8.72611e-89	0.476693	0.823	0.6	1.50159e-84	1	Ifitm3
Prdx5.1	2.93549e-158	0.474889	0.946	0.777	5.05139e-154	1	Prdx5
Zmiz1	3.13658e-150	0.474326	0.643	0.35	5.39742e-146	1	Zmiz1
Tubb6.1	9.09594e-254	0.473958	0.458	0.136	1.56523e-249	1	Tubb6
Nfkbie.1	1.73947e-159	0.47353	0.55	0.261	2.99328e-155	1	Nfkbie
Iqgap1.1	2.92088e-129	0.471801	0.979	0.9	5.02626e-125	1	Iqgap1
Tpd52.1	1.51262e-246	0.471491	0.815	0.336	2.60291e-242	1	Tpd52
Pcnx	5.37327e-201	0.470831	0.347	0.098	9.24632e-197	1	Pcnx
Aldoa	9.20384e-108	0.470749	0.97	0.928	1.5838e-103	1	Aldoa
Fuca1.1	5.35619e-155	0.46971	0.616	0.329	9.21693e-151	1	Fuca1
Luzp1.1	8.68042e-276	0.467439	0.443	0.118	1.49373e-271	1	Luzp1
Tifab.1	0	0.466888	0.38	0.061	0	1	Tifab
Filip1l.1	3.95041e-169	0.466554	0.549	0.244	6.79787e-165	1	Filip1l
Atp13a2.1	4.86096e-218	0.466063	0.406	0.124	8.36474e-214	1	Atp13a2
Got1	8.32638e-171	0.46433	0.503	0.216	1.4328e-166	1	Got1
Slc7a8.1	8.7978e-298	0.463821	0.334	0.058	1.51392e-293	1	Slc7a8
Arpc1b.1	2.62295e-189	0.460912	0.994	0.972	4.51358e-185	1	Arpc1b
Ndufc2	6.88029e-134	0.460203	0.691	0.423	1.18396e-129	1	Ndufc2
Chchd10	1.15025e-181	0.460023	0.384	0.127	1.97936e-177	1	Chchd10
Il18bp.1	7.30022e-188	0.459562	0.285	0.07	1.25622e-183	1	Il18bp
Ninj1.1	2.49511e-138	0.459437	0.55	0.269	4.29359e-134	1	Ninj1
Sppl2a.1	4.93291e-127	0.458981	0.654	0.387	8.48856e-123	1	Sppl2a
Pxdc1.1	2.88823e-205	0.458877	0.347	0.091	4.97006e-201	1	Pxdc1
Ifi211.1	8.59609e-213	0.457609	0.435	0.135	1.47922e-208	1	Ifi211
Otulinl	3.59278e-151	0.454027	0.503	0.231	6.18246e-147	1	Otulinl
Lrrc25.1	2.04262e-272	0.453703	0.47	0.131	3.51494e-268	1	Lrrc25
Atp6v1a.1	1.95902e-143	0.45279	0.56	0.28	3.37109e-139	1	Atp6v1a
Ets2.1	4.61081e-184	0.452757	0.689	0.317	7.93429e-180	1	Ets2
Tmem86a	0	0.452361	0.333	0.038	0	1	Tmem86a
Atp6v1c1	4.16818e-167	0.452295	0.459	0.189	7.1726e-163	1	Atp6v1c1
Arhgap17.1	2.04285e-174	0.452289	0.553	0.249	3.51534e-170	1	Arhgap17
Skap2.1	9.36395e-193	0.451861	0.676	0.311	1.61135e-188	1	Skap2
Fgl2.1	1.55626e-88	0.451192	0.582	0.349	2.67801e-84	1	Fgl2
Calr	8.97857e-113	0.450049	0.922	0.758	1.54503e-108	1	Calr
Acer3.1	4.00846e-254	0.449435	0.41	0.109	6.89775e-250	1	Acer3
Spop.1	1.15595e-166	0.447788	0.632	0.321	1.98916e-162	1	Spop
Zfhx3.1	1.05608e-291	0.447668	0.345	0.065	1.81731e-287	1	Zfhx3
Rab43.1	9.9458e-215	0.445726	0.479	0.167	1.71147e-210	1	Rab43
Flrt3	1.04985e-151	0.44452	0.208	0.044	1.80659e-147	1	Flrt3
Ptpn1.1	3.22335e-79	0.44449	0.788	0.6	5.54674e-75	1	Ptpn1
Amdhd2	1.96653e-213	0.443839	0.44	0.147	3.384e-209	1	Amdhd2
Acp2	3.49771e-279	0.443555	0.364	0.077	6.01886e-275	1	Acp2
Lhfpl2	0	0.443462	0.266	0.027	0	1	Lhfpl2
Gde1.1	3.59937e-106	0.443107	0.555	0.307	6.1938e-102	1	Gde1
Nufip1	3.61594e-164	0.443021	0.393	0.142	6.2223e-160	1	Nufip1
Stx7.1	2.5459e-201	0.442694	0.579	0.245	4.38098e-197	1	Stx7
Pvr	3.40095e-254	0.442681	0.39	0.099	5.85236e-250	1	Pvr
Mbnl2.1	5.26985e-136	0.442466	0.647	0.366	9.06836e-132	1	Mbnl2
Il1r2.1	3.29281e-91	0.441602	0.639	0.359	5.66627e-87	1	Il1r2
Atp6v0d1.1	3.08944e-167	0.441495	0.619	0.313	5.31631e-163	1	Atp6v0d1
Itgam.1	1.59608e-170	0.440518	0.629	0.266	2.74654e-166	1	Itgam
Fam129b.1	2.29766e-197	0.44013	0.455	0.159	3.95381e-193	1	Fam129b
Ciao2a	1.28737e-131	0.439306	0.619	0.353	2.2153e-127	1	Ciao2a
Jaml	1.79861e-51	0.438779	0.637	0.49	3.09505e-47	1	Jaml
Smim3.1	2.18248e-173	0.438119	0.543	0.241	3.75561e-169	1	Smim3
Rap2a	5.51492e-155	0.437869	0.488	0.212	9.49007e-151	1	Rap2a
Pid1.1	3.11426e-240	0.437148	0.431	0.118	5.35902e-236	1	Pid1
Pde4b.1	1.37634e-113	0.436579	0.668	0.411	2.3684e-109	1	Pde4b
Dock4.1	2.24368e-289	0.43593	0.374	0.078	3.86092e-285	1	Dock4
Abi3	5.82969e-221	0.435767	0.425	0.131	1.00317e-216	1	Abi3
Mxi1	4.58138e-110	0.435535	0.481	0.245	7.88363e-106	1	Mxi1
Zfand5.1	1.23569e-116	0.435321	0.709	0.45	2.12637e-112	1	Zfand5
Ntpcr	5.35657e-231	0.434904	0.377	0.102	9.21758e-227	1	Ntpcr
Ifit3.1	1.89552e-45	0.433042	0.169	0.073	3.26181e-41	1	Ifit3
Fcho2	5.00918e-135	0.432294	0.552	0.288	8.6198e-131	1	Fcho2
Rtn4.1	4.5433e-139	0.432068	0.777	0.481	7.81811e-135	1	Rtn4
Tapbp.1	4.92464e-94	0.432054	0.733	0.511	8.47432e-90	1	Tapbp
Slc43a2.1	1.29972e-215	0.431334	0.433	0.137	2.23656e-211	1	Slc43a2
Impa2	1.66176e-145	0.429043	0.471	0.208	2.85955e-141	1	Impa2
Ptafr.1	2.59493e-172	0.428597	0.519	0.205	4.46535e-168	1	Ptafr
5031439G07Rik.1	1.51092e-257	0.428436	0.423	0.114	2.59999e-253	1	5031439G07Rik
Naip2.1	1.22608e-246	0.427609	0.376	0.094	2.10984e-242	1	Naip2
Hvcn1	2.22839e-216	0.427506	0.409	0.122	3.83462e-212	1	Hvcn1
Tor3a.1	2.58364e-144	0.427304	0.377	0.144	4.44592e-140	1	Tor3a
Eif4e	9.89309e-103	0.426278	0.533	0.301	1.7024e-98	1	Eif4e
Plek.1	1.96363e-181	0.4258	0.854	0.478	3.37901e-177	1	Plek
Tcn2.1	1.37623e-188	0.425019	0.463	0.17	2.36821e-184	1	Tcn2
Cnih4.1	1.44372e-158	0.424732	0.571	0.272	2.48435e-154	1	Cnih4
Tmem219	2.24096e-163	0.424654	0.548	0.256	3.85625e-159	1	Tmem219
Phf11d	1.66434e-179	0.42415	0.214	0.039	2.864e-175	1	Phf11d
Dnajb14.1	1.89132e-234	0.424111	0.4	0.111	3.25458e-230	1	Dnajb14
Sulf2	0	0.424104	0.327	0.052	0	1	Sulf2
Vdac1	3.9211e-112	0.423855	0.633	0.378	6.74742e-108	1	Vdac1
Tm2d2.1	5.35217e-159	0.423047	0.52	0.238	9.21001e-155	1	Tm2d2
Prdm1	7.82105e-133	0.42249	0.398	0.163	1.34585e-128	1	Prdm1
Cux1.1	5.19053e-135	0.421764	0.573	0.297	8.93186e-131	1	Cux1
Dnase2a	5.58871e-261	0.421759	0.388	0.094	9.61706e-257	1	Dnase2a
Mfge8.1	3.3581e-55	0.421006	0.212	0.093	5.77862e-51	1	Mfge8
Dok3.1	1.24435e-218	0.420064	0.401	0.118	2.14127e-214	1	Dok3
Oas1a.1	1.34163e-185	0.42001	0.372	0.117	2.30867e-181	1	Oas1a
Rnf19b.1	3.74011e-114	0.419819	0.579	0.322	6.43597e-110	1	Rnf19b
Il4ra.1	3.62263e-157	0.419772	0.505	0.22	6.23382e-153	1	Il4ra
Slc6a6.1	3.84461e-142	0.419678	0.611	0.326	6.6158e-138	1	Slc6a6
Tm6sf1	4.04323e-128	0.419636	0.573	0.305	6.95759e-124	1	Tm6sf1
Csrnp1.1	2.08989e-112	0.418726	0.612	0.353	3.59627e-108	1	Csrnp1
Psmb6	4.45843e-100	0.417716	0.786	0.562	7.67207e-96	1	Psmb6
Dleu2	3.84137e-86	0.417005	0.678	0.442	6.61023e-82	1	Dleu2
Nrp2.1	1.1074e-264	0.416804	0.319	0.059	1.90562e-260	1	Nrp2
Prcp.1	3.6864e-262	0.416177	0.419	0.11	6.34355e-258	1	Prcp
Bsg	1.40271e-102	0.415669	0.834	0.615	2.41378e-98	1	Bsg
Cebpg	2.93073e-165	0.415132	0.488	0.207	5.04321e-161	1	Cebpg
Fmnl2.1	3.55298e-244	0.413786	0.349	0.079	6.11397e-240	1	Fmnl2
Irf2bp2.1	2.27141e-135	0.413382	0.67	0.376	3.90864e-131	1	Irf2bp2
Nmt1	7.96877e-155	0.411627	0.559	0.271	1.37127e-150	1	Nmt1
Shtn1.1	4.03878e-257	0.410738	0.379	0.09	6.94992e-253	1	Shtn1
Vwa5a	3.70762e-241	0.410139	0.369	0.093	6.38007e-237	1	Vwa5a
Mertk	0	0.408204	0.277	0.03	0	1	Mertk
Atp6v1g1.1	1.77848e-126	0.407994	0.904	0.687	3.06041e-122	1	Atp6v1g1
Ndufb1-ps	7.93939e-118	0.407953	0.964	0.888	1.36621e-113	1	Ndufb1-ps
Emp3.1	2.2924e-86	0.407383	0.925	0.788	3.94477e-82	1	Emp3
Scarb2	2.90783e-167	0.405971	0.488	0.205	5.0038e-163	1	Scarb2
Foxn3	1.40919e-101	0.405497	0.538	0.303	2.42493e-97	1	Foxn3
Mt1.1	5.16073e-220	0.40388	0.838	0.522	8.88059e-216	1	Mt1
Pip5k1c	7.19376e-211	0.403562	0.427	0.137	1.2379e-206	1	Pip5k1c
Atp6v0e.1	4.65694e-117	0.403535	0.918	0.769	8.01366e-113	1	Atp6v0e
Fxyd5	2.78861e-110	0.403236	0.995	0.989	4.79864e-106	1	Fxyd5
Vamp8.1	2.26607e-110	0.403146	0.871	0.657	3.89945e-106	1	Vamp8
Lap3	1.17884e-164	0.40272	0.351	0.115	2.02854e-160	1	Lap3
Tmem256.1	5.78351e-124	0.402477	0.759	0.475	9.95226e-120	1	Tmem256
Galnt7	1.68564e-160	0.402205	0.415	0.158	2.90064e-156	1	Galnt7
Ccdc88a.1	1.22344e-201	0.400675	0.365	0.102	2.1053e-197	1	Ccdc88a
Pak1.1	9.10651e-287	0.399477	0.364	0.071	1.56705e-282	1	Pak1
Gab2	2.47003e-286	0.398905	0.335	0.062	4.25042e-282	1	Gab2
Rgs10	5.92671e-131	0.398467	0.7	0.386	1.01987e-126	1	Rgs10
Slc2a1.1	1.87875e-103	0.398211	0.547	0.299	3.23295e-99	1	Slc2a1
Mtpn.1	9.01928e-114	0.397522	0.688	0.432	1.55204e-109	1	Mtpn
Itpripl2	6.77989e-208	0.396794	0.371	0.106	1.16668e-203	1	Itpripl2
Fkbp2.1	3.50106e-131	0.396736	0.62	0.337	6.02463e-127	1	Fkbp2
Snx1	7.64196e-167	0.395662	0.477	0.199	1.31503e-162	1	Snx1
Nrros	1.69314e-171	0.395549	0.425	0.157	2.91355e-167	1	Nrros
Mcub.1	1.88563e-232	0.39545	0.33	0.074	3.24478e-228	1	Mcub
Cd302.1	3.2262e-233	0.395375	0.365	0.089	5.55165e-229	1	Cd302
Snx20.1	1.56208e-121	0.395235	0.756	0.466	2.68802e-117	1	Snx20
Matk	1.20465e-221	0.393541	0.344	0.085	2.07296e-217	1	Matk
Tcf7l2.1	1.00302e-210	0.392239	0.307	0.071	1.726e-206	1	Tcf7l2
Renbp	2.15791e-307	0.391211	0.314	0.048	3.71333e-303	1	Renbp
Rasa4	4.54117e-249	0.390126	0.332	0.07	7.81445e-245	1	Rasa4
Zfp516.1	3.04058e-242	0.389636	0.345	0.08	5.23224e-238	1	Zfp516
Mrpl52	9.80397e-114	0.389338	0.924	0.736	1.68707e-109	1	Mrpl52
Litaf.1	1.84629e-91	0.389144	0.794	0.547	3.1771e-87	1	Litaf
Pold4	1.26413e-105	0.388789	0.652	0.406	2.17532e-101	1	Pold4
Jak2.1	5.4212e-104	0.388581	0.536	0.296	9.32881e-100	1	Jak2
Alcam.1	1.77575e-132	0.387449	0.446	0.196	3.05572e-128	1	Alcam
Tubb2a	1.45336e-174	0.386966	0.329	0.096	2.50093e-170	1	Tubb2a
Maff.1	1.34907e-167	0.386725	0.443	0.169	2.32148e-163	1	Maff
Fcgr4.1	1.31432e-99	0.386622	0.373	0.166	2.26167e-95	1	Fcgr4
Klf9.1	4.37938e-150	0.386123	0.377	0.137	7.53604e-146	1	Klf9
Sgpl1.1	8.84655e-169	0.385845	0.46	0.18	1.52231e-164	1	Sgpl1
Slirp	9.51051e-141	0.385505	0.593	0.307	1.63657e-136	1	Slirp
Snx2.1	4.33853e-139	0.384574	0.504	0.234	7.46574e-135	1	Snx2
Smox.1	1.70789e-129	0.384245	0.51	0.234	2.93894e-125	1	Smox
Slc31a2.1	2.269e-142	0.382831	0.418	0.168	3.90449e-138	1	Slc31a2
Socs2	2.04102e-168	0.38257	0.301	0.083	3.51219e-164	1	Socs2
Dapk1	0	0.382494	0.3	0.037	0	1	Dapk1
Selenom	9.09346e-188	0.382297	0.313	0.082	1.5648e-183	1	Selenom
Amz1	0	0.381463	0.299	0.039	0	1	Amz1
Cd274.1	1.43525e-97	0.381339	0.545	0.301	2.46978e-93	1	Cd274
Fes.1	3.31194e-158	0.380938	0.465	0.191	5.69918e-154	1	Fes
Daglb	1.76774e-262	0.380413	0.305	0.055	3.04193e-258	1	Daglb
Lgals9	7.12278e-89	0.379781	0.536	0.319	1.22569e-84	1	Lgals9
Slc35f6	4.80592e-230	0.379551	0.358	0.09	8.27002e-226	1	Slc35f6
Znfx1	9.86932e-114	0.377811	0.321	0.126	1.69831e-109	1	Znfx1
Ikbkb.1	9.91614e-124	0.377661	0.55	0.286	1.70637e-119	1	Ikbkb
Glul	3.64163e-137	0.377649	0.378	0.148	6.26652e-133	1	Glul
Pea15a	5.74058e-167	0.377601	0.429	0.162	9.87839e-163	1	Pea15a
Eva1b	2.12169e-116	0.377543	0.481	0.236	3.65101e-112	1	Eva1b
Necap2.1	4.35039e-124	0.37751	0.572	0.311	7.48615e-120	1	Necap2
Il10rb.1	3.10569e-130	0.377483	0.535	0.269	5.34426e-126	1	Il10rb
Pdpn.1	8.4963e-196	0.377186	0.259	0.052	1.46204e-191	1	Pdpn
Gng5.1	1.00275e-132	0.375804	0.977	0.923	1.72554e-128	1	Gng5
Tnfsf13b	0	0.375723	0.25	0.023	0	1	Tnfsf13b
Tmbim1	5.73651e-199	0.374842	0.372	0.109	9.87138e-195	1	Tmbim1
Gnai2.1	7.26944e-143	0.374474	0.991	0.972	1.25093e-138	1	Gnai2
Mapk3.1	4.14491e-135	0.374064	0.526	0.258	7.13256e-131	1	Mapk3
Snx3.1	1.11465e-103	0.373965	0.753	0.512	1.91809e-99	1	Snx3
Arrb2	2.89458e-102	0.373897	0.64	0.395	4.98099e-98	1	Arrb2
Neat1.1	2.85601e-82	0.37343	0.792	0.569	4.91462e-78	1	Neat1
Hsd17b12	1.33651e-143	0.373247	0.51	0.234	2.29986e-139	1	Hsd17b12
Rnpep.1	3.63768e-159	0.37318	0.437	0.171	6.25971e-155	1	Rnpep
Hacd4.1	1.05699e-190	0.372832	0.355	0.102	1.81886e-186	1	Hacd4
Uap1l1	1.30639e-209	0.372814	0.358	0.097	2.24803e-205	1	Uap1l1
Cyb5r3.1	8.87108e-155	0.372569	0.459	0.189	1.52654e-150	1	Cyb5r3
Dnase1l1	5.46882e-237	0.37233	0.348	0.082	9.41074e-233	1	Dnase1l1
Itprid2	3.40897e-216	0.372062	0.351	0.091	5.86615e-212	1	Itprid2
Arl8b	2.3508e-143	0.372014	0.463	0.202	4.04526e-139	1	Arl8b
Pdlim4	4.93009e-257	0.371871	0.317	0.061	8.4837e-253	1	Pdlim4
Rtcb	2.71566e-113	0.371725	0.492	0.255	4.67312e-109	1	Rtcb
Ybx1	2.22671e-118	0.371301	0.989	0.913	3.83173e-114	1	Ybx1
Vdr	7.18961e-267	0.37129	0.263	0.037	1.23719e-262	1	Vdr
Eps8	1.40849e-237	0.370678	0.275	0.048	2.42374e-233	1	Eps8
Zeb2os	5.74166e-276	0.370132	0.311	0.054	9.88025e-272	1	Zeb2os
Rab14	3.49779e-106	0.369981	0.795	0.564	6.01899e-102	1	Rab14
Bmp2k.1	4.46722e-145	0.369958	0.445	0.186	7.6872e-141	1	Bmp2k
Ckap4.1	8.1307e-120	0.369945	0.348	0.136	1.39913e-115	1	Ckap4
S100a1.1	1.83429e-176	0.369885	0.385	0.128	3.15645e-172	1	S100a1
Pkig.1	4.11522e-204	0.369004	0.393	0.119	7.08148e-200	1	Pkig
Rhog.1	1.67386e-105	0.368972	0.729	0.47	2.88038e-101	1	Rhog
Arhgap24	1.30163e-255	0.368875	0.288	0.05	2.23984e-251	1	Arhgap24
Tnfrsf1a.1	3.09976e-160	0.368851	0.51	0.217	5.33406e-156	1	Tnfrsf1a
Sestd1	8.30605e-248	0.368476	0.327	0.069	1.42931e-243	1	Sestd1
Ocstamp	0	0.367518	0.24	0.021	0	1	Ocstamp
Cdh1	1.4759e-82	0.367218	0.275	0.116	2.53973e-78	1	Cdh1
Grasp.1	6.78806e-139	0.36493	0.305	0.098	1.16809e-134	1	Grasp
Crtc3.1	6.15784e-106	0.364911	0.49	0.258	1.05964e-101	1	Crtc3
Leprot	1.99936e-141	0.364638	0.441	0.188	3.44049e-137	1	Leprot
Fndc3a.1	2.62745e-86	0.36336	0.534	0.312	4.52132e-82	1	Fndc3a
Csnk1e.1	2.11891e-158	0.36293	0.404	0.151	3.64622e-154	1	Csnk1e
Spag9.1	2.08036e-88	0.362858	0.745	0.505	3.57989e-84	1	Spag9
Sptlc2	7.68098e-117	0.362487	0.526	0.278	1.32174e-112	1	Sptlc2
Usf2	4.81075e-122	0.361786	0.539	0.279	8.27834e-118	1	Usf2
Timp2.1	3.55217e-60	0.361517	0.46	0.279	6.11257e-56	1	Timp2
Abhd12	1.05199e-154	0.361435	0.365	0.13	1.81026e-150	1	Abhd12
Grb2.1	2.81354e-89	0.360343	0.821	0.604	4.84154e-85	1	Grb2
Klra2.1	8.64534e-164	0.359951	0.325	0.098	1.48769e-159	1	Klra2
Hfe	8.08816e-298	0.359635	0.278	0.036	1.39181e-293	1	Hfe
Ubc.1	4.40088e-71	0.359139	0.955	0.878	7.57304e-67	1	Ubc
Rab5c.1	1.07539e-94	0.357867	0.731	0.492	1.85053e-90	1	Rab5c
Plekho2.1	1.1786e-127	0.357459	0.494	0.235	2.02814e-123	1	Plekho2
Cmklr1	3.52887e-223	0.357427	0.329	0.077	6.07247e-219	1	Cmklr1
Pkib.1	9.65388e-205	0.357239	0.341	0.086	1.66124e-200	1	Pkib
Cd300ld	4.58277e-201	0.356614	0.278	0.06	7.88602e-197	1	Cd300ld
Synj1.1	8.14155e-145	0.356589	0.445	0.186	1.401e-140	1	Synj1
Cd80.1	1.81909e-131	0.356142	0.388	0.156	3.13028e-127	1	Cd80
Slc7a11.1	2.94967e-137	0.354358	0.516	0.22	5.07579e-133	1	Slc7a11
Adam15	4.57692e-201	0.353719	0.331	0.087	7.87597e-197	1	Adam15
Ndufb8	6.10462e-82	0.353512	0.796	0.596	1.05048e-77	1	Ndufb8
Crlf2	5.33069e-90	0.35276	0.707	0.469	9.17306e-86	1	Crlf2
Aph1c	6.20643e-219	0.352227	0.294	0.062	1.068e-214	1	Aph1c
Pgk1	1.21184e-48	0.351459	0.834	0.768	2.08533e-44	1	Pgk1
Itga5.1	1.65082e-198	0.350955	0.352	0.096	2.84073e-194	1	Itga5
Trappc2l	1.13265e-117	0.350839	0.545	0.289	1.94907e-113	1	Trappc2l
Rgs1	1.27749e-56	0.35035	0.858	0.742	2.19831e-52	1	Rgs1
Fnip1	2.79556e-130	0.349224	0.4	0.166	4.8106e-126	1	Fnip1
Rnf213	8.02687e-72	0.348674	0.394	0.215	1.38126e-67	1	Rnf213
Eif5b	1.14065e-82	0.348253	0.726	0.497	1.96283e-78	1	Eif5b
Myo1c.1	9.90126e-173	0.34795	0.39	0.133	1.70381e-168	1	Myo1c
Scamp2	3.69705e-109	0.347927	0.492	0.253	6.36188e-105	1	Scamp2
Mgat4a	1.11186e-172	0.346751	0.368	0.119	1.9133e-168	1	Mgat4a
Tifa.1	1.11256e-198	0.346083	0.352	0.096	1.91449e-194	1	Tifa
Ccdc71l	1.07266e-107	0.345996	0.354	0.153	1.84584e-103	1	Ccdc71l
Acadm	1.16698e-112	0.345934	0.414	0.19	2.00814e-108	1	Acadm
AI504432.1	6.01453e-135	0.345929	0.367	0.138	1.03498e-130	1	AI504432
Myo5a	5.88462e-148	0.345785	0.352	0.124	1.01263e-143	1	Myo5a
Neu1	7.06455e-153	0.345763	0.417	0.161	1.21567e-148	1	Neu1
E230029C05Rik	1.44211e-211	0.344668	0.292	0.063	2.48158e-207	1	E230029C05Rik
Lmo2	6.2623e-230	0.344519	0.314	0.067	1.07762e-225	1	Lmo2
Cnpy3	2.95369e-168	0.343691	0.38	0.13	5.0827e-164	1	Cnpy3
Rnase4.1	7.55467e-141	0.3434	0.295	0.092	1.30001e-136	1	Rnase4
Baz2b.1	6.54089e-104	0.342466	0.482	0.244	1.12556e-99	1	Baz2b
Chd7	1.13233e-64	0.342296	0.562	0.367	1.94851e-60	1	Chd7
Rreb1	3.26623e-168	0.341984	0.34	0.105	5.62052e-164	1	Rreb1
Brk1	1.99629e-91	0.341892	0.821	0.601	3.43521e-87	1	Brk1
Rab1a.1	4.96423e-103	0.341298	0.576	0.329	8.54245e-99	1	Rab1a
Cyth1	3.30956e-103	0.341105	0.503	0.268	5.6951e-99	1	Cyth1
P4ha1	1.78238e-101	0.340694	0.471	0.24	3.06713e-97	1	P4ha1
Ppfia4	7.5079e-240	0.339955	0.242	0.035	1.29196e-235	1	Ppfia4
Ptpn12	2.02659e-132	0.339954	0.429	0.184	3.48736e-128	1	Ptpn12
Fgr.1	1.02256e-118	0.339729	0.429	0.192	1.75963e-114	1	Fgr
Mvp.1	8.93865e-112	0.339607	0.536	0.28	1.53816e-107	1	Mvp
Afdn	5.20609e-196	0.338108	0.304	0.074	8.95865e-192	1	Afdn
Baiap2	3.04415e-154	0.337465	0.328	0.105	5.23837e-150	1	Baiap2
Fam174a	8.89415e-114	0.3362	0.477	0.236	1.53051e-109	1	Fam174a
H3f3b.1	2.81531e-67	0.335827	1	0.999	4.84459e-63	1	H3f3b
Ggta1	2.79972e-144	0.335437	0.409	0.16	4.81776e-140	1	Ggta1
Lsr	1.55e-189	0.335416	0.3	0.074	2.66724e-185	1	Lsr
Rapgef2	6.90488e-91	0.334797	0.338	0.154	1.18819e-86	1	Rapgef2
Tmem14c	2.16793e-79	0.334373	0.751	0.535	3.73058e-75	1	Tmem14c
Parp12	3.21294e-171	0.333105	0.289	0.076	5.52882e-167	1	Parp12
Ifnar1	3.00501e-103	0.332533	0.533	0.287	5.17103e-99	1	Ifnar1
Dhrs3	8.56091e-170	0.332071	0.247	0.056	1.47316e-165	1	Dhrs3
Hsbp1	9.04581e-97	0.331659	0.628	0.381	1.5566e-92	1	Hsbp1
Ndufc1	4.52076e-75	0.331395	0.682	0.467	7.77932e-71	1	Ndufc1
Plxnb2	4.16274e-212	0.331186	0.332	0.081	7.16325e-208	1	Plxnb2
Mkrn1	9.00444e-84	0.330869	0.714	0.49	1.54948e-79	1	Mkrn1
Specc1l	1.6156e-134	0.330229	0.375	0.145	2.78013e-130	1	Specc1l
Uck2.1	4.25857e-103	0.329959	0.377	0.17	7.32815e-99	1	Uck2
Gsdmd.1	1.18412e-127	0.329024	0.43	0.188	2.03763e-123	1	Gsdmd
Acox3	2.17266e-149	0.328742	0.338	0.114	3.73872e-145	1	Acox3
Man2a1.1	8.14306e-78	0.328471	0.513	0.305	1.40126e-73	1	Man2a1
Clec12a.1	9.07377e-132	0.328406	0.302	0.099	1.56141e-127	1	Clec12a
Klf13	5.99829e-70	0.327877	0.812	0.622	1.03219e-65	1	Klf13
Slc8a1	3.04921e-262	0.327848	0.262	0.038	5.24707e-258	1	Slc8a1
Bax	5.48538e-87	0.327395	0.735	0.49	9.43925e-83	1	Bax
Gng10	5.89198e-47	0.327379	0.574	0.418	1.01389e-42	1	Gng10
Arl11.1	2.57217e-174	0.327226	0.319	0.09	4.42619e-170	1	Arl11
Vdac2	6.65726e-72	0.326651	0.8	0.615	1.14558e-67	1	Vdac2
Vps35	2.0876e-94	0.325683	0.523	0.295	3.59235e-90	1	Vps35
Frrs1	6.05297e-139	0.325158	0.352	0.128	1.04159e-134	1	Frrs1
Fnip2	6.98336e-160	0.325151	0.256	0.063	1.2017e-155	1	Fnip2
Pla2g4a.1	7.65007e-196	0.323554	0.312	0.077	1.31642e-191	1	Pla2g4a
Phf11b	9.65464e-31	0.32338	0.281	0.176	1.66137e-26	1	Phf11b
Mir22hg.1	2.32397e-107	0.323279	0.41	0.19	3.99909e-103	1	Mir22hg
Pacsin2.1	8.51382e-103	0.322911	0.436	0.215	1.46506e-98	1	Pacsin2
Uqcrb	8.79758e-76	0.322851	0.84	0.658	1.51389e-71	1	Uqcrb
Laptm5.1	3.846e-102	0.322778	0.996	0.953	6.6182e-98	1	Laptm5
Zbp1.1	2.90304e-34	0.322675	0.526	0.383	4.99555e-30	1	Zbp1
Adam8.1	5.77307e-57	0.322213	0.54	0.345	9.9343e-53	1	Adam8
Hmgcl.1	6.68068e-119	0.321657	0.422	0.19	1.14961e-114	1	Hmgcl
Plau	1.67582e-195	0.320778	0.186	0.024	2.88375e-191	1	Plau
Rcbtb2	1.41813e-92	0.320106	0.371	0.175	2.44032e-88	1	Rcbtb2
Hnrnpll	1.21307e-112	0.320065	0.386	0.167	2.08745e-108	1	Hnrnpll
Ly6a	8.32015e-10	0.318911	0.766	0.74	1.43173e-05	1	Ly6a
Gm10134	0	0.318764	0.237	0.018	0	1	Gm10134
P4hb.1	2.28411e-87	0.31845	0.654	0.413	3.9305e-83	1	P4hb
Vps26a.1	9.4263e-119	0.318361	0.423	0.191	1.62208e-114	1	Vps26a
Lrrc8d	2.67141e-114	0.318232	0.387	0.168	4.59697e-110	1	Lrrc8d
Nckap1l	3.30967e-97	0.317888	0.486	0.26	5.69528e-93	1	Nckap1l
Rbm47	7.89071e-150	0.317718	0.343	0.116	1.35783e-145	1	Rbm47
Hmox2	6.69704e-97	0.317124	0.49	0.262	1.15243e-92	1	Hmox2
Nptn	3.48677e-90	0.316553	0.603	0.367	6.00003e-86	1	Nptn
Cib1	3.4178e-72	0.31653	0.542	0.339	5.88134e-68	1	Cib1
Grk3	7.56449e-197	0.316314	0.264	0.055	1.3017e-192	1	Grk3
Tuba1b.1	1.06105e-130	0.315187	0.565	0.282	1.82585e-126	1	Tuba1b
Plxnc1	1.0445e-161	0.314692	0.288	0.079	1.79737e-157	1	Plxnc1
Il13ra1.1	6.17247e-137	0.314081	0.423	0.169	1.06216e-132	1	Il13ra1
Gm17056.1	9.92559e-121	0.314051	0.344	0.131	1.708e-116	1	Gm17056
Mpp1.1	5.76234e-88	0.314036	0.415	0.211	9.91583e-84	1	Mpp1
A930007I19Rik	4.53312e-152	0.313915	0.264	0.07	7.80059e-148	1	A930007I19Rik
Hlx	2.64543e-183	0.313853	0.276	0.065	4.55225e-179	1	Hlx
Cysltr1	7.17264e-199	0.31362	0.286	0.063	1.23427e-194	1	Cysltr1
Osbpl8	1.51653e-60	0.312754	0.399	0.234	2.60964e-56	1	Osbpl8
Tec	1.59101e-132	0.312616	0.329	0.117	2.7378e-128	1	Tec
Hes1.1	3.90229e-113	0.312125	0.249	0.079	6.71505e-109	1	Hes1
Stx4a	3.71722e-124	0.311925	0.43	0.188	6.39659e-120	1	Stx4a
Usp18.1	4.37534e-50	0.311865	0.201	0.09	7.52908e-46	1	Usp18
Gm36486	4.11913e-232	0.311806	0.26	0.044	7.08821e-228	1	Gm36486
Tmem205	5.84882e-214	0.311681	0.27	0.053	1.00647e-209	1	Tmem205
Taok3	1.49891e-79	0.311373	0.511	0.298	2.57933e-75	1	Taok3
Etv3	2.37205e-78	0.310845	0.34	0.164	4.08183e-74	1	Etv3
I830077J02Rik.1	1.46861e-143	0.310092	0.28	0.082	2.52719e-139	1	I830077J02Rik
Nfix	4.55036e-218	0.309981	0.265	0.049	7.83026e-214	1	Nfix
Capg.1	1.07249e-60	0.309656	0.927	0.779	1.84554e-56	1	Capg
Gpr171	5.76587e-53	0.309446	0.505	0.332	9.92191e-49	1	Gpr171
Rgl1	1.42584e-140	0.309341	0.221	0.053	2.45358e-136	1	Rgl1
Psmb10	1.24981e-43	0.309126	0.669	0.505	2.15068e-39	1	Psmb10
Hat1	6.79219e-99	0.307436	0.413	0.199	1.1688e-94	1	Hat1
Gcnt2.1	5.81378e-107	0.307357	0.428	0.196	1.00044e-102	1	Gcnt2
Dtnbp1	7.75216e-98	0.307312	0.387	0.183	1.33399e-93	1	Dtnbp1
Vav1	3.44916e-93	0.307312	0.472	0.251	5.93531e-89	1	Vav1
Aldoc	6.90305e-196	0.307051	0.247	0.048	1.18788e-191	1	Aldoc
Xaf1	3.25041e-62	0.306605	0.381	0.211	5.59331e-58	1	Xaf1
Cln8	2.27677e-190	0.305737	0.254	0.052	3.91786e-186	1	Cln8
Scp2	2.67792e-71	0.305737	0.775	0.568	4.60816e-67	1	Scp2
Ist1	1.94235e-97	0.305385	0.429	0.214	3.3424e-93	1	Ist1
Eno1	6.92109e-64	0.305082	0.926	0.844	1.19098e-59	1	Eno1
Cuedc2	1.20394e-98	0.304744	0.492	0.262	2.07174e-94	1	Cuedc2
Plxdc2	3.90888e-150	0.304562	0.17	0.028	6.7264e-146	1	Plxdc2
Il6ra.1	3.56753e-130	0.30456	0.381	0.148	6.139e-126	1	Il6ra
Aplp2	6.50026e-65	0.304458	0.558	0.364	1.11856e-60	1	Aplp2
Ctdsp2	1.71387e-131	0.303749	0.36	0.137	2.94923e-127	1	Ctdsp2
Tmem50b	1.31094e-153	0.302774	0.306	0.092	2.25586e-149	1	Tmem50b
Zfp608.1	2.23177e-139	0.302125	0.303	0.097	3.84043e-135	1	Zfp608
Camkk2	4.12347e-167	0.301671	0.293	0.079	7.09567e-163	1	Camkk2
Rheb.1	4.89377e-83	0.301494	0.594	0.362	8.4212e-79	1	Rheb
Aldh3b1.1	1.78299e-150	0.301277	0.321	0.102	3.06817e-146	1	Aldh3b1
Dst.1	2.28935e-104	0.30081	0.386	0.168	3.93952e-100	1	Dst
Arrdc4.1	1.33751e-135	0.300378	0.338	0.119	2.30159e-131	1	Arrdc4
Ptpro	1.73528e-207	0.300309	0.247	0.044	2.98607e-203	1	Ptpro
Vrk1.1	9.09871e-53	0.300041	0.407	0.248	1.56571e-48	1	Vrk1
Mefv.1	2.58054e-132	0.29994	0.343	0.122	4.4406e-128	1	Mefv
Blvra	1.17524e-105	0.299866	0.413	0.194	2.02235e-101	1	Blvra
Id1.1	5.61893e-66	0.299766	0.316	0.155	9.66906e-62	1	Id1
Cltc	1.39059e-65	0.299489	0.67	0.466	2.39294e-61	1	Cltc
Trafd1.1	4.62421e-78	0.299315	0.404	0.213	7.95735e-74	1	Trafd1
Nupr1.1	2.07576e-97	0.299029	0.331	0.136	3.57196e-93	1	Nupr1
Svbp	8.12402e-79	0.298973	0.487	0.282	1.39798e-74	1	Svbp
Htra3	0	0.298827	0.208	0.009	0	1	Htra3
Stxbp3.1	5.93208e-91	0.298719	0.441	0.226	1.02079e-86	1	Stxbp3
Fbxo32	9.58896e-62	0.298039	0.199	0.082	1.65007e-57	1	Fbxo32
Ifi205	8.21912e-110	0.297991	0.166	0.038	1.41435e-105	1	Ifi205
Eid1	1.07344e-70	0.297572	0.561	0.35	1.84718e-66	1	Eid1
Chmp2a.1	1.04231e-65	0.297485	0.858	0.696	1.79361e-61	1	Chmp2a
Gm21188.1	4.01669e-138	0.297195	0.278	0.083	6.91192e-134	1	Gm21188
Gsto1	1.84795e-110	0.296551	0.38	0.164	3.17995e-106	1	Gsto1
Gpalpp1	5.8175e-82	0.295985	0.349	0.168	1.00108e-77	1	Gpalpp1
Plbd2	8.13258e-150	0.295902	0.329	0.107	1.39945e-145	1	Plbd2
Ralgds.1	1.8603e-81	0.294047	0.33	0.154	3.20121e-77	1	Ralgds
Lmna.1	1.00523e-73	0.293059	0.831	0.604	1.72979e-69	1	Lmna
Gas2l3	1.01482e-166	0.292245	0.252	0.059	1.74631e-162	1	Gas2l3
B4galt1	6.62883e-71	0.291934	0.495	0.296	1.14069e-66	1	B4galt1
Irak2.1	2.72321e-94	0.2917	0.445	0.223	4.6861e-90	1	Irak2
Tbxas1	3.28866e-209	0.29135	0.228	0.036	5.65912e-205	1	Tbxas1
Ssr4	2.22114e-73	0.290985	0.896	0.732	3.82214e-69	1	Ssr4
Map3k1	1.67964e-81	0.290221	0.424	0.224	2.89033e-77	1	Map3k1
Fuca2	1.25915e-107	0.289443	0.397	0.179	2.16675e-103	1	Fuca2
Ldlr	5.78144e-125	0.289365	0.271	0.086	9.94871e-121	1	Ldlr
Mdfic	2.26279e-80	0.289185	0.437	0.233	3.89381e-76	1	Mdfic
Atp6v1f	2.30545e-63	0.288672	0.905	0.773	3.96721e-59	1	Atp6v1f
Snap23.1	5.79982e-93	0.288019	0.492	0.261	9.98033e-89	1	Snap23
Frmd4a	1.38925e-146	0.287626	0.262	0.071	2.39062e-142	1	Frmd4a
Sgk3.1	9.92689e-132	0.287318	0.325	0.114	1.70822e-127	1	Sgk3
Ift172	1.75691e-215	0.287268	0.214	0.03	3.02329e-211	1	Ift172
Stab1	8.78418e-195	0.287098	0.229	0.04	1.51158e-190	1	Stab1
Sec14l1	2.02974e-110	0.28709	0.32	0.125	3.49277e-106	1	Sec14l1
Zfand2a	2.81245e-147	0.286671	0.244	0.063	4.83967e-143	1	Zfand2a
Xbp1.1	1.53588e-75	0.286596	0.543	0.326	2.64295e-71	1	Xbp1
Wsb2	3.10886e-95	0.286422	0.355	0.161	5.34972e-91	1	Wsb2
Tcf25	4.19815e-61	0.28642	0.782	0.591	7.22418e-57	1	Tcf25
AI413582	5.73081e-92	0.28639	0.44	0.226	9.86158e-88	1	AI413582
Fmn1	2.10082e-198	0.286377	0.217	0.035	3.61509e-194	1	Fmn1
Trim30d.1	1.94965e-117	0.286316	0.279	0.094	3.35496e-113	1	Trim30d
Slc25a5	2.19727e-62	0.28616	0.919	0.803	3.78107e-58	1	Slc25a5
Fam49b.1	2.83451e-60	0.286138	0.833	0.677	4.87762e-56	1	Fam49b
Stx12	9.29453e-119	0.28604	0.338	0.131	1.5994e-114	1	Stx12
F13a1.1	6.17296e-74	0.28577	0.333	0.152	1.06224e-69	1	F13a1
Gm4951	1.09935e-200	0.285763	0.178	0.02	1.89176e-196	1	Gm4951
Ccl2	4.3026e-38	0.285418	0.142	0.061	7.40391e-34	1	Ccl2
Camta2	1.27447e-152	0.285311	0.308	0.094	2.19311e-148	1	Camta2
Rnasek	8.47871e-58	0.284522	0.867	0.733	1.45902e-53	1	Rnasek
Src	4.77278e-207	0.284065	0.255	0.047	8.213e-203	1	Src
Nr1h3	2.39255e-217	0.283907	0.193	0.022	4.1171e-213	1	Nr1h3
Errfi1	3.28124e-39	0.283784	0.327	0.2	5.64636e-35	1	Errfi1
Deptor	4.18963e-242	0.283358	0.219	0.026	7.20951e-238	1	Deptor
Tet2.1	6.01708e-73	0.283273	0.476	0.274	1.03542e-68	1	Tet2
Mpc1.1	5.8285e-52	0.283049	0.651	0.479	1.00297e-47	1	Mpc1
Ppt1.1	1.22987e-106	0.282731	0.508	0.258	2.11636e-102	1	Ppt1
Cyp4v3	4.1821e-160	0.281929	0.268	0.069	7.19656e-156	1	Cyp4v3
Dot1l	8.31833e-96	0.281828	0.357	0.16	1.43142e-91	1	Dot1l
Dapp1.1	1.66542e-66	0.281815	0.458	0.268	2.86585e-62	1	Dapp1
Cbfa2t3	3.99902e-135	0.281717	0.219	0.053	6.88151e-131	1	Cbfa2t3
Tent5a	1.53257e-87	0.281412	0.568	0.317	2.63724e-83	1	Tent5a
Pkm.1	9.04197e-53	0.281274	0.974	0.93	1.55594e-48	1	Pkm
Cep170	7.05757e-107	0.281094	0.341	0.14	1.21447e-102	1	Cep170
Canx	1.52764e-66	0.280969	0.654	0.437	2.62876e-62	1	Canx
Plcg2	3.11704e-130	0.280798	0.304	0.103	5.3638e-126	1	Plcg2
Gnptab	5.04693e-103	0.280429	0.348	0.148	8.68476e-99	1	Gnptab
Lrrc58	1.08669e-90	0.279368	0.391	0.189	1.86998e-86	1	Lrrc58
Ftl1-ps1	2.17538e-150	0.278555	0.271	0.075	3.74339e-146	1	Ftl1-ps1
Glmp	5.74725e-75	0.278346	0.508	0.301	9.88987e-71	1	Glmp
C130050O18Rik	1.25444e-211	0.278087	0.219	0.032	2.15863e-207	1	C130050O18Rik
Rac1.1	3.29271e-70	0.27799	0.93	0.811	5.6661e-66	1	Rac1
Aph1a	5.41041e-98	0.2776	0.446	0.222	9.31024e-94	1	Aph1a
Bnip2	2.19242e-66	0.27718	0.603	0.4	3.77272e-62	1	Bnip2
Rtp4.1	3.30291e-46	0.276822	0.33	0.191	5.68365e-42	1	Rtp4
Fam50a	1.2045e-80	0.276721	0.46	0.252	2.07271e-76	1	Fam50a
Nuak2	1.68737e-156	0.276494	0.253	0.063	2.90363e-152	1	Nuak2
Yif1b	1.08368e-102	0.276212	0.399	0.184	1.8648e-98	1	Yif1b
Slc39a1	1.09066e-110	0.275913	0.346	0.14	1.87681e-106	1	Slc39a1
Pik3cb	6.25418e-158	0.275758	0.261	0.067	1.07622e-153	1	Pik3cb
Iscu	1.42617e-78	0.275741	0.497	0.286	2.45416e-74	1	Iscu
Ctnnb1.1	1.99536e-36	0.27529	0.576	0.431	3.43361e-32	1	Ctnnb1
Znhit1	5.78866e-75	0.274863	0.492	0.287	9.96113e-71	1	Znhit1
Ddhd1	2.61598e-91	0.274775	0.295	0.122	4.50157e-87	1	Ddhd1
Cox5a	1.38369e-54	0.274752	0.938	0.839	2.38106e-50	1	Cox5a
Atp13a3	7.42816e-79	0.274082	0.405	0.212	1.27824e-74	1	Atp13a3
Ece1	3.02507e-73	0.273719	0.324	0.157	5.20554e-69	1	Ece1
Rftn1	3.3701e-100	0.27345	0.408	0.188	5.79927e-96	1	Rftn1
Slc15a4	4.43279e-143	0.272023	0.276	0.08	7.62794e-139	1	Slc15a4
H1f0	2.00484e-71	0.271754	0.315	0.149	3.44993e-67	1	H1f0
Hdac5	3.63701e-120	0.271632	0.276	0.092	6.25856e-116	1	Hdac5
Gba	8.46596e-104	0.271267	0.351	0.15	1.45682e-99	1	Gba
Pepd	9.50392e-105	0.270533	0.339	0.14	1.63543e-100	1	Pepd
Tnfrsf12a	3.94017e-116	0.270214	0.275	0.093	6.78025e-112	1	Tnfrsf12a
Stx3	4.8863e-161	0.270211	0.243	0.056	8.40834e-157	1	Stx3
Chpt1	8.1207e-137	0.269858	0.279	0.084	1.39741e-132	1	Chpt1
Ddrgk1	1.87177e-71	0.269813	0.58	0.364	3.22094e-67	1	Ddrgk1
Ifi209.1	4.59062e-37	0.269413	0.429	0.285	7.89954e-33	1	Ifi209
Prxl2b	1.90429e-173	0.269394	0.217	0.041	3.27691e-169	1	Prxl2b
Twf2	3.96837e-60	0.268914	0.508	0.325	6.82877e-56	1	Twf2
Plekhf2	3.45549e-76	0.268708	0.342	0.168	5.94621e-72	1	Plekhf2
Ift22	4.12382e-162	0.268641	0.244	0.057	7.09626e-158	1	Ift22
Timm10b	1.73101e-50	0.268611	0.703	0.525	2.97873e-46	1	Timm10b
Snx24	2.82236e-203	0.268584	0.211	0.031	4.85672e-199	1	Snx24
Lrp12	3.61057e-223	0.268507	0.201	0.024	6.21306e-219	1	Lrp12
Rab9	4.53058e-83	0.268431	0.353	0.17	7.79622e-79	1	Rab9
Slc35b2	7.63304e-102	0.268297	0.32	0.13	1.31349e-97	1	Slc35b2
Kazald1	1.67011e-162	0.268161	0.154	0.019	2.87393e-158	1	Kazald1
Ltbr	1.04696e-160	0.268103	0.269	0.069	1.8016e-156	1	Ltbr
Itgb2	1.38206e-49	0.268078	0.762	0.586	2.37825e-45	1	Itgb2
Nfam1.1	1.81483e-113	0.267655	0.325	0.123	3.12296e-109	1	Nfam1
Cmtm3	1.69049e-182	0.267546	0.235	0.046	2.90899e-178	1	Cmtm3
Phlda1.1	1.04629e-28	0.267396	0.436	0.315	1.80046e-24	1	Phlda1
Ncf1.1	2.51632e-121	0.267253	0.495	0.223	4.33008e-117	1	Ncf1
Ctnnd1	3.5786e-182	0.266792	0.235	0.046	6.15805e-178	1	Ctnnd1
Map7d1	7.81913e-80	0.266577	0.478	0.265	1.34552e-75	1	Map7d1
Pdgfa	4.18543e-159	0.266055	0.162	0.023	7.20228e-155	1	Pdgfa
Hmox1.1	9.64594e-121	0.265916	0.397	0.16	1.65987e-116	1	Hmox1
Gpi1	5.78602e-32	0.265441	0.898	0.826	9.95659e-28	1	Gpi1
Dram2	3.45456e-122	0.265154	0.282	0.094	5.9446e-118	1	Dram2
Socs6	1.11161e-144	0.265069	0.24	0.061	1.91287e-140	1	Socs6
Zfp622	2.78379e-38	0.264348	0.441	0.302	4.79034e-34	1	Zfp622
Fndc3b.1	3.88734e-119	0.263948	0.284	0.096	6.68933e-115	1	Fndc3b
Dync1h1	1.72746e-68	0.263939	0.469	0.274	2.97262e-64	1	Dync1h1
Ogfrl1.1	3.60696e-100	0.263795	0.351	0.149	6.20686e-96	1	Ogfrl1
Rragc	1.15367e-91	0.263414	0.389	0.186	1.98523e-87	1	Rragc
Golph3l	1.31637e-106	0.263316	0.288	0.106	2.26522e-102	1	Golph3l
Smpdl3b	1.76022e-83	0.262976	0.257	0.102	3.02899e-79	1	Smpdl3b
Rin3	4.07539e-73	0.262969	0.357	0.182	7.01293e-69	1	Rin3
Lipa	8.5932e-98	0.262923	0.326	0.136	1.47872e-93	1	Lipa
Spred1	1.28377e-128	0.262689	0.278	0.088	2.2091e-124	1	Spred1
Fam102b.1	3.39828e-88	0.262357	0.274	0.109	5.84777e-84	1	Fam102b
Arl8a	2.56352e-90	0.262225	0.363	0.17	4.4113e-86	1	Arl8a
Ms4a4a	4.18583e-159	0.261879	0.234	0.053	7.20297e-155	1	Ms4a4a
Spon1	5.74248e-228	0.261761	0.163	0.011	9.88166e-224	1	Spon1
Top1	2.88395e-42	0.261734	0.835	0.714	4.96269e-38	1	Top1
Hpgds.1	1.99805e-143	0.261713	0.238	0.058	3.43825e-139	1	Hpgds
Scd2	2.36724e-62	0.261602	0.29	0.143	4.07355e-58	1	Scd2
Trim30a.1	9.96739e-35	0.261574	0.519	0.376	1.71519e-30	1	Trim30a
Rbms1	2.53701e-51	0.261016	0.717	0.528	4.36569e-47	1	Rbms1
Adam17	2.11913e-62	0.260892	0.523	0.327	3.64659e-58	1	Adam17
St3gal1.1	2.49592e-85	0.260885	0.363	0.172	4.29498e-81	1	St3gal1
Dazap2	2.19844e-54	0.260749	0.732	0.546	3.78308e-50	1	Dazap2
Skil	2.52614e-45	0.260508	0.751	0.578	4.34698e-41	1	Skil
Hsp90b1	4.2321e-55	0.260375	0.892	0.731	7.2826e-51	1	Hsp90b1
Map4k3	5.57492e-168	0.259678	0.211	0.04	9.59331e-164	1	Map4k3
Tor1aip1	2.21077e-45	0.259538	0.652	0.479	3.80429e-41	1	Tor1aip1
Plin3	6.8324e-101	0.259428	0.338	0.141	1.17572e-96	1	Plin3
Dbndd2	9.86024e-164	0.259054	0.249	0.058	1.69675e-159	1	Dbndd2
Sdhb	2.4682e-52	0.258674	0.602	0.423	4.24728e-48	1	Sdhb
Osgin2	3.00645e-94	0.257654	0.263	0.099	5.1735e-90	1	Osgin2
H2-M3	2.06981e-72	0.257616	0.453	0.256	3.56173e-68	1	H2-M3
Pgs1	3.58958e-79	0.256928	0.378	0.19	6.17694e-75	1	Pgs1
Rnf217	1.52955e-173	0.255848	0.212	0.039	2.63205e-169	1	Rnf217
Etv6.1	1.71796e-78	0.255813	0.396	0.202	2.95627e-74	1	Etv6
Rras	1.54784e-102	0.255181	0.322	0.131	2.66352e-98	1	Rras
Mef2a	2.59085e-58	0.254983	0.524	0.333	4.45834e-54	1	Mef2a
Hsd3b7	9.9749e-195	0.254818	0.205	0.031	1.71648e-190	1	Hsd3b7
Rnf180	1.15422e-274	0.254673	0.178	0.009	1.98618e-270	1	Rnf180
Idh2	2.26054e-127	0.254455	0.253	0.075	3.88993e-123	1	Idh2
Epn1	4.29102e-73	0.25359	0.437	0.243	7.38398e-69	1	Epn1
Tnfsf9	8.87037e-65	0.253411	0.26	0.117	1.52641e-60	1	Tnfsf9
Arpc3.1	3.23251e-70	0.253163	0.994	0.975	5.5625e-66	1	Arpc3
Eepd1	3.85594e-113	0.252946	0.217	0.062	6.6353e-109	1	Eepd1
Lmbrd1	5.34172e-84	0.252742	0.366	0.176	9.19203e-80	1	Lmbrd1
Tspan31	5.12794e-87	0.252723	0.409	0.203	8.82415e-83	1	Tspan31
Zfp385a	2.94573e-183	0.251489	0.217	0.038	5.069e-179	1	Zfp385a
Pacs2	5.35972e-122	0.250939	0.264	0.083	9.223e-118	1	Pacs2
Sav1	4.4173e-92	0.250742	0.294	0.12	7.60129e-88	1	Sav1
C5ar1.1	2.06532e-89	0.250687	0.438	0.206	3.55401e-85	1	C5ar1
Pik3ap1.1	2.3267e-63	0.250575	0.402	0.222	4.00379e-59	1	Pik3ap1
Ffar2	9.60855e-112	0.250387	0.135	0.024	1.65344e-107	1	Ffar2
Rpl36al.1	5.4401e-35	-0.250089	0.974	0.917	9.36132e-31	1	Rpl36al
Ybx3.1	4.26925e-15	-0.250222	0.394	0.445	7.34652e-11	1	Ybx3
Tsc22d4	5.86944e-22	-0.250285	0.618	0.654	1.01001e-17	1	Tsc22d4
Plcxd2.1	6.17906e-53	-0.25461	0.035	0.159	1.06329e-48	1	Plcxd2
Smc2	1.26018e-10	-0.254835	0.125	0.175	2.16852e-06	1	Smc2
Snhg8.1	2.95848e-17	-0.255102	0.415	0.474	5.09096e-13	1	Snhg8
Dnah8	1.23397e-69	-0.255866	0.014	0.152	2.12342e-65	1	Dnah8
Rab37	8.40399e-72	-0.256533	0.015	0.158	1.44616e-67	1	Rab37
Gnai3	1.18778e-27	-0.256635	0.346	0.443	2.04393e-23	1	Gnai3
Crlf3	1.50717e-18	-0.257107	0.297	0.376	2.59355e-14	1	Crlf3
Stk26.1	2.19391e-70	-0.257153	0.03	0.181	3.77528e-66	1	Stk26
Vps28	8.24215e-25	-0.25744	0.492	0.555	1.41831e-20	1	Vps28
Ywhaq	7.75245e-18	-0.257904	0.389	0.446	1.33404e-13	1	Ywhaq
Ly6g5b	1.16474e-62	-0.258115	0.005	0.124	2.00428e-58	1	Ly6g5b
Rpl35.1	1.05269e-36	-0.258158	0.995	0.983	1.81147e-32	1	Rpl35
Tpm4	2.34689e-27	-0.258418	0.62	0.687	4.03853e-23	1	Tpm4
Phgdh	5.85239e-49	-0.258764	0.059	0.185	1.00708e-44	1	Phgdh
Actr3	2.96539e-47	-0.258879	0.927	0.951	5.10285e-43	1	Actr3
Pnrc1	8.7264e-28	-0.258988	0.875	0.905	1.50164e-23	1	Pnrc1
Rasgrp1.1	1.37637e-32	-0.259838	0.139	0.25	2.36845e-28	1	Rasgrp1
Tagap	2.62089e-27	-0.260007	0.124	0.222	4.51002e-23	1	Tagap
Npm3.1	9.05899e-23	-0.260931	0.242	0.328	1.55887e-18	1	Npm3
Sash3.1	1.99064e-39	-0.261105	0.135	0.26	3.4255e-35	1	Sash3
Zbtb1.1	9.36752e-33	-0.263613	0.145	0.256	1.61196e-28	1	Zbtb1
R3hdm4	4.44012e-23	-0.263912	0.232	0.322	7.64057e-19	1	R3hdm4
Nudt4.1	2.05429e-18	-0.264274	0.197	0.275	3.53502e-14	1	Nudt4
Tab2.1	1.25367e-19	-0.264635	0.342	0.414	2.15731e-15	1	Tab2
Samd9l	1.62168e-26	-0.264824	0.268	0.378	2.79059e-22	1	Samd9l
Il16	1.18663e-64	-0.26498	0.056	0.209	2.04195e-60	1	Il16
2410006H16Rik.1	8.28217e-15	-0.265	0.62	0.659	1.4252e-10	1	2410006H16Rik
Snrpf.1	4.88172e-14	-0.266372	0.592	0.579	8.40046e-10	1	Snrpf
Sla2	2.0369e-80	-0.26746	0.005	0.156	3.50509e-76	1	Sla2
Ifi27	1.136e-24	-0.267814	0.317	0.415	1.95483e-20	1	Ifi27
Ddx6	1.40925e-24	-0.26833	0.531	0.592	2.42504e-20	1	Ddx6
Gzmk.1	3.77382e-49	-0.26864	0.007	0.105	6.49398e-45	1	Gzmk
Cd4	2.86671e-46	-0.268653	0.013	0.11	4.93303e-42	1	Cd4
Cdc42ep3	7.26345e-43	-0.26892	0.118	0.248	1.24989e-38	1	Cdc42ep3
Nmrk1.1	5.8675e-42	-0.269205	0.052	0.161	1.00968e-37	1	Nmrk1
Gpr174.1	5.20363e-79	-0.269816	0.005	0.152	8.9544e-75	1	Gpr174
Tmem71.1	2.02038e-54	-0.271296	0.076	0.218	3.47667e-50	1	Tmem71
Sit1	6.47054e-79	-0.27217	0.005	0.153	1.11345e-74	1	Sit1
Ran	5.04024e-09	-0.272184	0.691	0.649	8.67324e-05	1	Ran
Ctcf	2.18274e-21	-0.272246	0.358	0.431	3.75605e-17	1	Ctcf
Tra2b.1	8.93706e-21	-0.272935	0.643	0.663	1.53789e-16	1	Tra2b
Lax1.1	1.67088e-78	-0.273727	0.007	0.156	2.87524e-74	1	Lax1
Srsf3	6.03576e-25	-0.273909	0.8	0.791	1.03863e-20	1	Srsf3
Gm2682.1	8.22453e-73	-0.274132	0.004	0.141	1.41528e-68	1	Gm2682
Prpf4b.1	1.83512e-18	-0.274563	0.422	0.477	3.15787e-14	1	Prpf4b
Cntrl.1	7.11281e-31	-0.274597	0.265	0.378	1.22397e-26	1	Cntrl
Luc7l2	3.90406e-25	-0.275003	0.607	0.641	6.71811e-21	1	Luc7l2
Eif1	3.55815e-108	-0.275443	1	1	6.12287e-104	1	Eif1
Selenoh	1.75176e-24	-0.277218	0.214	0.307	3.01443e-20	1	Selenoh
Camk2n1.1	2.32369e-69	-0.27763	0.007	0.14	3.9986e-65	1	Camk2n1
Tacc1.1	2.86368e-23	-0.277734	0.391	0.467	4.92782e-19	1	Tacc1
Ssh2	2.49311e-15	-0.278831	0.368	0.428	4.29014e-11	1	Ssh2
Smco4	9.73178e-50	-0.279564	0.048	0.17	1.67464e-45	1	Smco4
Sipa1l1	6.84345e-46	-0.279803	0.157	0.301	1.17762e-41	1	Sipa1l1
B3gnt2.1	4.92779e-32	-0.279945	0.289	0.409	8.47974e-28	1	B3gnt2
St3gal6	8.0504e-67	-0.279967	0.031	0.177	1.38531e-62	1	St3gal6
Tecpr1.1	2.74659e-36	-0.280067	0.136	0.254	4.72632e-32	1	Tecpr1
Nol7.1	6.06321e-19	-0.280271	0.622	0.618	1.04336e-14	1	Nol7
Eef1a1.1	5.43452e-71	-0.280576	1	0.999	9.35172e-67	1	Eef1a1
Cyld	3.88573e-34	-0.280798	0.255	0.376	6.68656e-30	1	Cyld
Ube2c	4.55409e-13	-0.280835	0.061	0.111	7.83668e-09	1	Ube2c
Cap1	8.95534e-31	-0.28134	0.543	0.601	1.54103e-26	1	Cap1
Kit	7.54771e-39	-0.281534	0.047	0.15	1.29881e-34	1	Kit
Gm10076.1	4.87757e-45	-0.281585	0.999	0.993	8.39332e-41	1	Gm10076
Dkkl1.1	2.30337e-65	-0.281754	0.01	0.138	3.96364e-61	1	Dkkl1
Cast	2.1184e-26	-0.282111	0.443	0.522	3.64534e-22	1	Cast
Gm15472.1	5.35755e-77	-0.283198	0.017	0.17	9.21927e-73	1	Gm15472
Nktr	2.44544e-23	-0.283462	0.487	0.553	4.20811e-19	1	Nktr
Arl2bp	7.13201e-63	-0.284751	0.102	0.266	1.22728e-58	1	Arl2bp
Tnrc6b	4.08484e-27	-0.285249	0.295	0.393	7.02918e-23	1	Tnrc6b
Hnrnpa0	5.77544e-27	-0.286596	0.71	0.712	9.93838e-23	1	Hnrnpa0
Ywhaz	8.54956e-43	-0.287788	0.793	0.825	1.47121e-38	1	Ywhaz
Pak2	6.33507e-40	-0.289183	0.74	0.781	1.09014e-35	1	Pak2
Fus	1.77804e-28	-0.290622	0.693	0.725	3.05965e-24	1	Fus
Dnajc9	1.27061e-46	-0.290649	0.107	0.24	2.18647e-42	1	Dnajc9
Rpl24.1	1.73621e-52	-0.290747	1	0.992	2.98767e-48	1	Rpl24
F2r.1	1.34974e-68	-0.291513	0.026	0.17	2.32263e-64	1	F2r
Rdh12.1	2.33645e-49	-0.29229	0.012	0.114	4.02057e-45	1	Rdh12
Birc2	1.3404e-33	-0.292629	0.187	0.301	2.30657e-29	1	Birc2
Cdkn1b	4.93043e-27	-0.292918	0.433	0.516	8.48428e-23	1	Cdkn1b
Ube2s	2.50978e-17	-0.293959	0.554	0.584	4.31883e-13	1	Ube2s
Rasal3.1	1.33258e-54	-0.294147	0.107	0.255	2.2931e-50	1	Rasal3
Ifitm2.1	5.97231e-52	-0.2943	0.865	0.603	1.02772e-47	1	Ifitm2
Prkca	5.78021e-72	-0.294777	0.024	0.173	9.94659e-68	1	Prkca
Rplp2.1	2.62655e-74	-0.29533	1	0.995	4.51978e-70	1	Rplp2
Stk4.1	1.19811e-31	-0.295744	0.325	0.429	2.06172e-27	1	Stk4
Itga1.1	1.4111e-31	-0.297288	0.12	0.225	2.42823e-27	1	Itga1
Tnik	1.3065e-86	-0.297507	0.007	0.169	2.24823e-82	1	Tnik
Mxd4.1	2.90527e-30	-0.297908	0.19	0.295	4.99939e-26	1	Mxd4
Ankrd44.1	5.46894e-29	-0.298592	0.322	0.421	9.41094e-25	1	Ankrd44
B4galnt1.1	1.92007e-22	-0.299358	0.332	0.41	3.30405e-18	1	B4galnt1
Atrx	8.83225e-20	-0.299414	0.499	0.545	1.51985e-15	1	Atrx
Stk10.1	3.54106e-42	-0.299527	0.19	0.324	6.09346e-38	1	Stk10
Pstpip1.1	3.70753e-46	-0.300109	0.248	0.397	6.37991e-42	1	Pstpip1
Zc3hav1.1	1.1433e-27	-0.300623	0.353	0.451	1.96739e-23	1	Zc3hav1
Crot.1	1.03438e-47	-0.301799	0.111	0.247	1.77996e-43	1	Crot
Pfn1.1	3.26209e-52	-0.303101	0.998	0.998	5.61341e-48	1	Pfn1
Igflr1.1	7.62142e-67	-0.304028	0.021	0.161	1.31149e-62	1	Igflr1
Eif4a2	9.09476e-28	-0.304041	0.366	0.457	1.56503e-23	1	Eif4a2
Lag3.1	2.35743e-47	-0.305173	0.029	0.138	4.05667e-43	1	Lag3
Set	1.91297e-20	-0.305518	0.717	0.71	3.29183e-16	1	Set
Dad1	1.00475e-29	-0.306809	0.683	0.69	1.72898e-25	1	Dad1
Cox20.1	5.84958e-37	-0.307599	0.254	0.374	1.0066e-32	1	Cox20
Atad2	3.01376e-34	-0.308325	0.131	0.244	5.18608e-30	1	Atad2
Rassf5.1	3.75805e-48	-0.309296	0.178	0.323	6.46685e-44	1	Rassf5
Cox17.1	1.16128e-34	-0.310335	0.769	0.809	1.99833e-30	1	Cox17
Sytl2.1	9.47571e-81	-0.310485	0.01	0.164	1.63058e-76	1	Sytl2
Prkch.1	9.44595e-48	-0.310672	0.137	0.276	1.62546e-43	1	Prkch
Rcsd1	1.54495e-64	-0.312379	0.089	0.252	2.65856e-60	1	Rcsd1
Med10.1	3.52954e-37	-0.312632	0.298	0.414	6.07363e-33	1	Med10
Rhof	1.51911e-83	-0.313459	0.038	0.213	2.61408e-79	1	Rhof
Dgat1	5.49136e-42	-0.31348	0.124	0.251	9.44953e-38	1	Dgat1
Znrf1	1.4353e-33	-0.314048	0.201	0.314	2.46987e-29	1	Znrf1
Batf	1.43686e-34	-0.314201	0.14	0.251	2.47255e-30	1	Batf
Il1a.1	9.28227e-17	-0.314966	0.237	0.15	1.59729e-12	1	Il1a
Rpl19.1	5.08974e-102	-0.315647	1	0.998	8.75842e-98	1	Rpl19
Actg1.1	8.48357e-33	-0.320129	1	1	1.45985e-28	1	Actg1
Ncl.1	4.17842e-22	-0.322566	0.89	0.854	7.19023e-18	1	Ncl
Npm1.1	6.60692e-24	-0.323408	0.955	0.903	1.13692e-19	1	Npm1
Tln1.1	3.26166e-58	-0.32436	0.856	0.903	5.61267e-54	1	Tln1
Abracl.1	2.47251e-37	-0.324457	0.756	0.786	4.25469e-33	1	Abracl
Ndufb11.1	2.91814e-41	-0.325036	0.621	0.671	5.02153e-37	1	Ndufb11
Il27ra.1	5.3978e-96	-0.325411	0.012	0.192	9.28853e-92	1	Il27ra
Hnrnpf	1.97692e-47	-0.325671	0.838	0.847	3.40188e-43	1	Hnrnpf
Bhlhe40.1	6.58757e-14	-0.326623	0.671	0.67	1.13359e-09	1	Bhlhe40
Cblb.1	2.30814e-44	-0.329185	0.187	0.327	3.97186e-40	1	Cblb
Rps26.1	2.18908e-39	-0.330133	0.998	0.986	3.76697e-35	1	Rps26
Hint1	2.93952e-33	-0.330238	0.822	0.805	5.05832e-29	1	Hint1
Iqgap2	1.14958e-72	-0.330286	0.092	0.271	1.97819e-68	1	Iqgap2
Atxn1.1	4.05329e-52	-0.330705	0.13	0.278	6.97491e-48	1	Atxn1
Ubash3a.1	5.08083e-96	-0.332174	0.007	0.184	8.7431e-92	1	Ubash3a
Cd160.1	1.38108e-62	-0.332716	0.004	0.123	2.37656e-58	1	Cd160
Rock1	3.40145e-39	-0.332917	0.647	0.705	5.85321e-35	1	Rock1
Arl6ip5.1	1.87506e-40	-0.334345	0.409	0.519	3.22661e-36	1	Arl6ip5
Itga4.1	1.51175e-15	-0.334439	0.279	0.343	2.60143e-11	1	Itga4
Rasa2	1.41627e-37	-0.335038	0.22	0.348	2.43711e-33	1	Rasa2
Prrc2b.1	1.11213e-62	-0.335609	0.122	0.287	1.91375e-58	1	Prrc2b
Srsf5	2.21011e-42	-0.336537	0.789	0.819	3.80315e-38	1	Srsf5
Grk6	1.4199e-74	-0.33677	0.114	0.299	2.44336e-70	1	Grk6
Cotl1	1.31991e-48	-0.337808	0.829	0.876	2.2713e-44	1	Cotl1
Sesn3	1.74278e-81	-0.338706	0.046	0.221	2.99897e-77	1	Sesn3
Ugcg.1	6.88402e-20	-0.338947	0.284	0.359	1.1846e-15	1	Ugcg
Slamf1	3.7435e-88	-0.339847	0.008	0.173	6.44181e-84	1	Slamf1
Zeb1	3.81611e-81	-0.339875	0.052	0.23	6.56676e-77	1	Zeb1
Ikzf1.1	2.89358e-42	-0.34176	0.235	0.367	4.97928e-38	1	Ikzf1
Gabarapl2.1	3.29456e-40	-0.341928	0.493	0.58	5.66929e-36	1	Gabarapl2
Gimap8.1	2.86288e-102	-0.343106	0.008	0.194	4.92644e-98	1	Gimap8
Senp6	1.19228e-46	-0.344256	0.276	0.414	2.05167e-42	1	Senp6
Rhoh.1	8.90008e-35	-0.345034	0.323	0.433	1.53153e-30	1	Rhoh
Nucks1	2.83903e-20	-0.345499	0.395	0.455	4.88541e-16	1	Nucks1
Cxcr3.1	1.29619e-83	-0.345596	0.015	0.178	2.23048e-79	1	Cxcr3
Rpl10a.1	3.47261e-57	-0.346072	0.988	0.967	5.97567e-53	1	Rpl10a
Unc119	1.39613e-60	-0.3463	0.174	0.342	2.40246e-56	1	Unc119
Mllt3.1	2.65204e-88	-0.347061	0.031	0.21	4.56364e-84	1	Mllt3
Pfdn5.1	3.35835e-51	-0.347311	0.964	0.95	5.77905e-47	1	Pfdn5
Txnip	3.0603e-22	-0.347774	0.347	0.429	5.26616e-18	1	Txnip
Cdkn2d	7.25108e-65	-0.348285	0.13	0.301	1.24777e-60	1	Cdkn2d
Acap1	1.28558e-84	-0.348849	0.096	0.295	2.21223e-80	1	Acap1
Rps19.1	1.35843e-66	-0.349549	0.999	0.996	2.33759e-62	1	Rps19
Hist1h4d	1.20716e-27	-0.349866	0.132	0.232	2.07729e-23	1	Hist1h4d
Rpl27a.1	7.29659e-90	-0.351063	1	0.997	1.2556e-85	1	Rpl27a
4932438A13Rik	3.91863e-50	-0.351335	0.229	0.377	6.74318e-46	1	4932438A13Rik
Hif1a	1.16864e-25	-0.351554	0.665	0.713	2.01099e-21	1	Hif1a
Fam102a.1	3.79914e-94	-0.353312	0.03	0.217	6.53757e-90	1	Fam102a
Eif3e.1	1.50986e-32	-0.353532	0.715	0.715	2.59817e-28	1	Eif3e
Tmpo	1.84343e-35	-0.353989	0.234	0.353	3.17217e-31	1	Tmpo
Fpr1.1	5.08704e-27	-0.354577	0.078	0.164	8.75378e-23	1	Fpr1
Camk4.1	5.72976e-107	-0.354855	0.009	0.204	9.85977e-103	1	Camk4
Alox5ap.1	6.2149e-150	-0.355649	0.87	0.404	1.06946e-145	1	Alox5ap
Sorl1	1.43916e-55	-0.355865	0.196	0.358	2.4765e-51	1	Sorl1
Rplp1	1.03036e-75	-0.356376	1	0.997	1.77304e-71	1	Rplp1
Traf3ip3.1	3.12684e-84	-0.358776	0.077	0.268	5.38067e-80	1	Traf3ip3
Rpl37a.1	4.00548e-95	-0.359582	1	1	6.89263e-91	1	Rpl37a
Rps12.1	5.95532e-91	-0.360166	0.999	1	1.02479e-86	1	Rps12
Hivep2.1	7.85142e-58	-0.360765	0.148	0.31	1.35107e-53	1	Hivep2
S1pr4.1	8.85063e-109	-0.360916	0.013	0.214	1.52302e-104	1	S1pr4
Uqcrh.1	6.76369e-59	-0.361237	0.955	0.961	1.1639e-54	1	Uqcrh
Add3	3.97404e-84	-0.361313	0.09	0.285	6.83853e-80	1	Add3
Prkcq.1	2.0297e-105	-0.36148	0.011	0.205	3.49271e-101	1	Prkcq
Oaz1	1.48006e-85	-0.361849	0.992	0.988	2.54688e-81	1	Oaz1
Ndufa4	7.03841e-45	-0.361876	0.699	0.744	1.21117e-40	1	Ndufa4
Cyfip2	1.25792e-83	-0.362064	0.115	0.317	2.16463e-79	1	Cyfip2
Zyx	1.92969e-32	-0.362249	0.475	0.556	3.32062e-28	1	Zyx
1810026B05Rik	3.04506e-56	-0.363508	0.231	0.392	5.23994e-52	1	1810026B05Rik
Eef2.1	7.36525e-53	-0.363618	0.955	0.933	1.26741e-48	1	Eef2
Nop53.1	3.50974e-40	-0.364925	0.532	0.612	6.03956e-36	1	Nop53
Runx2.1	2.62077e-58	-0.36605	0.158	0.32	4.50981e-54	1	Runx2
Nr3c1.1	1.40417e-29	-0.366671	0.321	0.415	2.4163e-25	1	Nr3c1
Mier1	1.80605e-35	-0.366913	0.448	0.534	3.10784e-31	1	Mier1
Srpk1	3.29117e-53	-0.367353	0.253	0.403	5.66344e-49	1	Srpk1
2022-09-07	8.91818e-54	-0.369879	0.652	0.718	1.53464e-49	1	2022-09-07
Peli1.1	6.59335e-38	-0.370789	0.377	0.489	1.13458e-33	1	Peli1
Rpl18.1	1.11405e-86	-0.371501	1	0.99	1.91706e-82	1	Rpl18
Rpl23a.1	2.29542e-82	-0.371891	0.99	0.984	3.94995e-78	1	Rpl23a
Tcf7	1.37768e-81	-0.372212	0.006	0.159	2.37071e-77	1	Tcf7
Serpinb6a.1	7.18685e-65	-0.372653	0.104	0.27	1.23671e-60	1	Serpinb6a
Slfn4.1	0.00730243	-0.373143	0.127	0.142	1	1	Slfn4
Rpl13.1	1.27051e-89	-0.374502	1	0.998	2.18629e-85	1	Rpl13
H2afj	1.59868e-61	-0.374643	0.654	0.755	2.75101e-57	1	H2afj
Rps20.1	3.6312e-85	-0.375798	1	0.996	6.24857e-81	1	Rps20
Rpl8.1	6.31524e-101	-0.378141	1	0.989	1.08673e-96	1	Rpl8
Gpr68.1	3.65196e-95	-0.379959	0.052	0.252	6.28429e-91	1	Gpr68
Ogt.1	3.26858e-65	-0.380246	0.203	0.38	5.62457e-61	1	Ogt
Rpl29.1	6.35937e-63	-0.380282	0.979	0.95	1.09432e-58	1	Rpl29
Nsd3	3.09425e-41	-0.380574	0.494	0.585	5.32459e-37	1	Nsd3
P2ry10	3.2077e-58	-0.380831	0.154	0.321	5.5198e-54	1	P2ry10
Cd7	4.57112e-53	-0.381398	0.007	0.112	7.86599e-49	1	Cd7
Gadd45a.1	1.27394e-13	-0.38171	0.157	0.219	2.19219e-09	1	Gadd45a
Slc25a4.1	2.17214e-38	-0.381855	0.411	0.508	3.73782e-34	1	Slc25a4
Akap13.1	2.67375e-34	-0.383018	0.799	0.796	4.60099e-30	1	Akap13
Rpl34.1	6.42624e-109	-0.383349	1	1	1.10583e-104	1	Rpl34
Naca.1	5.60363e-70	-0.384646	0.988	0.956	9.64273e-66	1	Naca
Pde7a.1	1.93333e-93	-0.384753	0.045	0.239	3.32687e-89	1	Pde7a
Top2b.1	3.02997e-52	-0.387309	0.299	0.443	5.21397e-48	1	Top2b
Rps14.1	7.56864e-117	-0.387599	1	0.998	1.30241e-112	1	Rps14
Psip1	3.65207e-76	-0.3882	0.111	0.297	6.28449e-72	1	Psip1
Glrx.1	7.7986e-12	-0.389108	0.431	0.455	1.34198e-07	1	Glrx
Eif3f.1	2.38022e-63	-0.389152	0.898	0.897	4.09588e-59	1	Eif3f
Supt4a.1	5.8367e-50	-0.389972	0.598	0.674	1.00438e-45	1	Supt4a
Ly6c2.1	3.00973e-47	-0.390252	0.44	0.591	5.17914e-43	1	Ly6c2
Ppp1cc	2.36146e-46	-0.391718	0.413	0.525	4.06359e-42	1	Ppp1cc
Rpl22.1	2.05798e-85	-0.392204	0.99	0.959	3.54137e-81	1	Rpl22
Hnrnpa2b1	8.83774e-55	-0.392539	0.826	0.848	1.5208e-50	1	Hnrnpa2b1
Ubald2	2.11292e-34	-0.392934	0.455	0.545	3.63591e-30	1	Ubald2
Il1f9.1	7.94504e-52	-0.394388	0.013	0.12	1.36718e-47	1	Il1f9
Arhgap45.1	2.26006e-55	-0.394508	0.29	0.44	3.88912e-51	1	Arhgap45
Rbm3.1	9.79852e-59	-0.394565	0.963	0.938	1.68613e-54	1	Rbm3
Clec4e.1	3.24658e-35	-0.395765	0.5	0.278	5.58671e-31	1	Clec4e
Rps23.1	3.20564e-119	-0.397852	1	0.996	5.51626e-115	1	Rps23
Lcp2	1.69095e-71	-0.398014	0.263	0.449	2.90978e-67	1	Lcp2
Itgal.1	4.72255e-63	-0.398143	0.286	0.46	8.12656e-59	1	Itgal
Rps4x.1	3.47e-102	-0.398153	0.999	0.994	5.97117e-98	1	Rps4x
Tpm3	8.20868e-94	-0.40122	0.864	0.918	1.41255e-89	1	Tpm3
Utrn.1	2.28448e-87	-0.4014	0.097	0.296	3.93113e-83	1	Utrn
Ankrd12	1.86035e-37	-0.402991	0.35	0.462	3.20128e-33	1	Ankrd12
Rpl14.1	3.89205e-80	-0.403964	0.987	0.952	6.69744e-76	1	Rpl14
Stx11	6.32452e-74	-0.406289	0.119	0.305	1.08832e-69	1	Stx11
Rps15.1	6.59236e-99	-0.406551	0.994	0.983	1.13441e-94	1	Rps15
Zdhhc18.1	7.53716e-87	-0.406605	0.142	0.351	1.29699e-82	1	Zdhhc18
Dnajc15.1	1.56736e-19	-0.407021	0.456	0.478	2.69712e-15	1	Dnajc15
Gng2.1	2.62129e-39	-0.407581	0.556	0.612	4.51071e-35	1	Gng2
Rps16.1	1.72562e-136	-0.407709	1	0.999	2.96945e-132	1	Rps16
Apobec3	4.12337e-69	-0.40777	0.216	0.398	7.09549e-65	1	Apobec3
Grcc10.1	1.05616e-42	-0.410273	0.595	0.646	1.81745e-38	1	Grcc10
Myl12b	5.15768e-84	-0.410554	0.757	0.845	8.87533e-80	1	Myl12b
Rpl11.1	4.37845e-109	-0.410585	1	0.986	7.53443e-105	1	Rpl11
Clk1.1	1.1072e-53	-0.411425	0.511	0.622	1.90526e-49	1	Clk1
Rplp0.1	1.77983e-98	-0.41204	0.999	0.999	3.06273e-94	1	Rplp0
Eef1g.1	4.9081e-54	-0.413067	0.723	0.756	8.44587e-50	1	Eef1g
2022-09-11	6.58239e-63	-0.41349	0.174	0.343	1.1327e-58	1	2022-09-11
Rpl32.1	5.766e-89	-0.416375	0.999	0.992	9.92212e-85	1	Rpl32
Rpl30.1	4.4388e-107	-0.416493	1	0.997	7.63828e-103	1	Rpl30
Tesc.1	8.34802e-109	-0.418803	0.007	0.204	1.43653e-104	1	Tesc
Gnas.1	6.86308e-69	-0.420685	0.87	0.886	1.181e-64	1	Gnas
Chd3	1.16552e-65	-0.420958	0.115	0.28	2.00562e-61	1	Chd3
Rpl7.1	6.36531e-129	-0.421415	0.998	0.996	1.09534e-124	1	Rpl7
Cd27.1	6.66592e-112	-0.421615	0.015	0.221	1.14707e-107	1	Cd27
Rab8b	6.31772e-62	-0.423311	0.579	0.679	1.08715e-57	1	Rab8b
D16Ertd472e.1	1.08893e-61	-0.423842	0.211	0.379	1.87383e-57	1	D16Ertd472e
Fnbp1.1	1.64025e-48	-0.424889	0.369	0.491	2.82254e-44	1	Fnbp1
Rack1.1	2.58481e-100	-0.424894	0.995	0.975	4.44795e-96	1	Rack1
Rpl9.1	1.36831e-129	-0.424917	0.998	0.997	2.35459e-125	1	Rpl9
S100a4.1	7.39319e-18	-0.425609	0.906	0.836	1.27222e-13	1	S100a4
Sp100.1	4.89638e-62	-0.426718	0.396	0.558	8.4257e-58	1	Sp100
Rps21.1	6.01359e-108	-0.427399	1	0.998	1.03482e-103	1	Rps21
Gstp3.1	5.17853e-119	-0.427605	0.015	0.231	8.91122e-115	1	Gstp3
Rnf138.1	3.84525e-61	-0.427897	0.175	0.336	6.6169e-57	1	Rnf138
Rpl22l1.1	1.36644e-52	-0.428064	0.86	0.867	2.35137e-48	1	Rpl22l1
Sh2d1a.1	1.89259e-117	-0.428916	0.008	0.218	3.25677e-113	1	Sh2d1a
Tespa1	2.28721e-111	-0.428999	0.022	0.232	3.93583e-107	1	Tespa1
Clint1.1	1.56963e-61	-0.429301	0.419	0.557	2.70102e-57	1	Clint1
Rpl36a.1	4.02287e-70	-0.430137	0.965	0.945	6.92255e-66	1	Rpl36a
Plaat3.1	2.70404e-65	-0.430282	0.259	0.436	4.65311e-61	1	Plaat3
Kmt2a.1	2.15937e-59	-0.430645	0.236	0.395	3.71584e-55	1	Kmt2a
Ripor2	7.61698e-126	-0.431564	0.016	0.242	1.31073e-121	1	Ripor2
Hist1h1e	1.53011e-19	-0.432855	0.207	0.29	2.63302e-15	1	Hist1h1e
Snrpg.1	2.27045e-67	-0.434624	0.848	0.837	3.90699e-63	1	Snrpg
Bcl2.1	2.81884e-34	-0.434733	0.121	0.227	4.85066e-30	1	Bcl2
Pclaf.1	1.46747e-18	-0.435362	0.052	0.113	2.52521e-14	1	Pclaf
Myl6.1	4.04214e-143	-0.437423	0.996	0.997	6.95571e-139	1	Myl6
Fyn.1	3.21662e-75	-0.438556	0.185	0.378	5.53516e-71	1	Fyn
H2afv	2.36465e-36	-0.438879	0.289	0.397	4.06909e-32	1	H2afv
Rbm39.1	4.19514e-96	-0.4402	0.912	0.927	7.21899e-92	1	Rbm39
Cbx3.1	6.04517e-66	-0.441927	0.24	0.411	1.04025e-61	1	Cbx3
Sdf4.1	1.85658e-20	-0.441956	0.559	0.566	3.19481e-16	1	Sdf4
Uhrf2.1	1.44244e-35	-0.444044	0.297	0.408	2.48215e-31	1	Uhrf2
Rbl2.1	1.40124e-91	-0.444375	0.114	0.321	2.41126e-87	1	Rbl2
Nabp1.1	1.73805e-52	-0.44497	0.257	0.409	2.99084e-48	1	Nabp1
Rps3a1.1	1.2224e-125	-0.447521	1	0.992	2.10351e-121	1	Rps3a1
Arhgap15.1	1.71605e-90	-0.448786	0.168	0.384	2.95298e-86	1	Arhgap15
H2-Q7.1	6.55663e-42	-0.45027	0.739	0.749	1.12826e-37	1	H2-Q7
Rpl36.1	2.63162e-95	-0.450474	0.999	0.988	4.5285e-91	1	Rpl36
Eef1d.1	1.53271e-66	-0.450819	0.645	0.704	2.63748e-62	1	Eef1d
Lmnb1.1	1.00311e-20	-0.451568	0.363	0.427	1.72616e-16	1	Lmnb1
Rpl38.1	2.14815e-104	-0.452487	0.999	0.997	3.69653e-100	1	Rpl38
Kdm2b.1	1.22789e-64	-0.454561	0.14	0.306	2.11295e-60	1	Kdm2b
Rps5.1	3.21867e-127	-0.455375	0.998	0.992	5.5387e-123	1	Rps5
Smc4	9.50024e-44	-0.45554	0.243	0.378	1.6348e-39	1	Smc4
Nrgn.1	6.46617e-55	-0.456431	0.008	0.117	1.1127e-50	1	Nrgn
Rps3.1	5.83054e-144	-0.457093	1	0.997	1.00332e-139	1	Rps3
Sri	8.03266e-88	-0.459611	0.677	0.77	1.38226e-83	1	Sri
Krtcap2.1	4.19374e-62	-0.464705	0.57	0.644	7.21659e-58	1	Krtcap2
Rsbn1l.1	3.33568e-83	-0.464828	0.293	0.486	5.74005e-79	1	Rsbn1l
Grap2.1	1.28624e-85	-0.465433	0.118	0.318	2.21336e-81	1	Grap2
Rabgap1l	1.42865e-120	-0.46551	0.047	0.28	2.45842e-116	1	Rabgap1l
Rpl3.1	4.21831e-98	-0.467578	0.995	0.945	7.25887e-94	1	Rpl3
Celf2.1	1.63092e-52	-0.469213	0.432	0.541	2.80648e-48	1	Celf2
Tox	8.17392e-101	-0.47123	0.008	0.193	1.40657e-96	1	Tox
Lbr	6.38407e-107	-0.471314	0.135	0.368	1.09857e-102	1	Lbr
Prkar1a	1.13511e-85	-0.472935	0.617	0.724	1.9533e-81	1	Prkar1a
Itgae.1	6.75157e-59	-0.474978	0.04	0.174	1.16181e-54	1	Itgae
Gas5.1	2.79168e-64	-0.476469	0.757	0.807	4.80392e-60	1	Gas5
Rps10.1	2.51669e-156	-0.476474	1	0.999	4.33072e-152	1	Rps10
Upp1.1	1.04861e-06	-0.476884	0.218	0.248	0.0180445	1	Upp1
Ifngr1.1	1.72949e-27	-0.477855	0.674	0.686	2.97611e-23	1	Ifngr1
Gimap7.1	1.00783e-104	-0.479517	0.008	0.198	1.73428e-100	1	Gimap7
Stk24.1	1.60322e-71	-0.479551	0.324	0.494	2.75882e-67	1	Stk24
Chd2.1	1.30036e-61	-0.480344	0.366	0.515	2.23766e-57	1	Chd2
Rpl39.1	1.21918e-118	-0.482658	1	0.998	2.09796e-114	1	Rpl39
Hist1h2ae.1	4.29561e-07	-0.485096	0.124	0.164	0.00739188	1	Hist1h2ae
Rps11.1	9.12619e-125	-0.487767	0.999	0.994	1.57043e-120	1	Rps11
Serbp1.1	3.7206e-75	-0.488868	0.859	0.845	6.40241e-71	1	Serbp1
Rps6.1	1.4388e-125	-0.488982	0.99	0.979	2.47588e-121	1	Rps6
Leprotl1.1	9.25148e-83	-0.492595	0.398	0.559	1.59199e-78	1	Leprotl1
Ddx5	4.71208e-149	-0.493634	0.993	0.995	8.10856e-145	1	Ddx5
Arhgef1.1	8.59465e-95	-0.494771	0.272	0.48	1.47897e-90	1	Arhgef1
Cxcr2.1	1.95229e-44	-0.495114	0.037	0.145	3.3595e-40	1	Cxcr2
Glipr2	1.92031e-104	-0.495826	0.2	0.443	3.30446e-100	1	Glipr2
Dnaja1.1	7.22199e-86	-0.496448	0.769	0.845	1.24276e-81	1	Dnaja1
Fkbp3.1	1.17148e-76	-0.497321	0.263	0.444	2.01588e-72	1	Fkbp3
Gm10260.1	4.96225e-79	-0.497923	0.83	0.853	8.53904e-75	1	Gm10260
Krt83	7.43955e-102	-0.502253	0.008	0.194	1.2802e-97	1	Krt83
Eef1b2.1	1.55709e-109	-0.502361	0.967	0.959	2.67943e-105	1	Eef1b2
Tnfsf8	9.46302e-27	-0.504389	0.051	0.128	1.6284e-22	1	Tnfsf8
Ccnd3.1	7.79674e-98	-0.505467	0.263	0.482	1.34166e-93	1	Ccnd3
Gata3	5.58478e-128	-0.507081	0.007	0.231	9.61029e-124	1	Gata3
Rps18.1	2.78735e-74	-0.507239	0.986	0.963	4.79647e-70	1	Rps18
Prnp.1	4.26433e-72	-0.507847	0.074	0.242	7.33805e-68	1	Prnp
Sec11c	1.8707e-81	-0.508577	0.442	0.603	3.2191e-77	1	Sec11c
Cst7.1	2.36977e-115	-0.508688	0.059	0.291	4.07791e-111	1	Cst7
Rpl4.1	1.05842e-110	-0.510295	0.96	0.937	1.82133e-106	1	Rpl4
Ostf1.1	5.00131e-112	-0.51135	0.828	0.88	8.60625e-108	1	Ostf1
Sumo2.1	1.16497e-79	-0.511543	0.762	0.778	2.00468e-75	1	Sumo2
Sub1.1	4.24464e-110	-0.512274	0.894	0.936	7.30418e-106	1	Sub1
Prrc2c.1	1.49867e-74	-0.515338	0.688	0.757	2.57892e-70	1	Prrc2c
Dennd4a.1	2.29225e-47	-0.516422	0.51	0.607	3.9445e-43	1	Dennd4a
Top2a	3.91049e-29	-0.516731	0.077	0.169	6.72917e-25	1	Top2a
Spcs2	1.67755e-75	-0.519081	0.636	0.708	2.88673e-71	1	Spcs2
Mrpl33	1.89242e-112	-0.519137	0.61	0.741	3.25647e-108	1	Mrpl33
Sept6.1	1.40131e-152	-0.519744	0.048	0.326	2.41137e-148	1	2022-09-06
Rpl27.1	3.58582e-136	-0.521207	0.999	0.991	6.17047e-132	1	Rpl27
Serpinb1a.1	2.83845e-80	-0.521575	0.017	0.174	4.8844e-76	1	Serpinb1a
Inpp4b.1	1.73739e-133	-0.521805	0.03	0.274	2.9897e-129	1	Inpp4b
Tnfaip3.1	1.19662e-52	-0.523386	0.711	0.765	2.05915e-48	1	Tnfaip3
Cd96.1	1.91968e-152	-0.523553	0.012	0.273	3.30339e-148	1	Cd96
1700097N02Rik.1	5.04345e-113	-0.524522	0.021	0.231	8.67877e-109	1	1700097N02Rik
Anp32a	7.80914e-91	-0.525225	0.471	0.624	1.3438e-86	1	Anp32a
Cd247.1	7.41968e-156	-0.526578	0.008	0.272	1.27678e-151	1	Cd247
Maf.1	1.61574e-27	-0.533875	0.184	0.279	2.78036e-23	1	Maf
Eif3h.1	1.00222e-98	-0.53802	0.857	0.871	1.72462e-94	1	Eif3h
Mbd2	7.80181e-103	-0.538077	0.557	0.702	1.34254e-98	1	Mbd2
Sms.1	9.17035e-109	-0.538496	0.167	0.402	1.57803e-104	1	Sms
Dut.1	1.7243e-79	-0.538738	0.105	0.292	2.96718e-75	1	Dut
Klk8.1	1.51179e-145	-0.541896	0.03	0.29	2.60149e-141	1	Klk8
Zap70.1	4.07426e-168	-0.543594	0.01	0.292	7.01098e-164	1	Zap70
Ramp1	3.08183e-36	-0.544086	0.174	0.287	5.30321e-32	1	Ramp1
Rpl18a.1	3.5598e-174	-0.545728	1	0.999	6.12571e-170	1	Rpl18a
S100a13.1	1.8647e-112	-0.546086	0.625	0.748	3.20877e-108	1	S100a13
Themis.1	2.31902e-137	-0.546147	0.01	0.251	3.99057e-133	1	Themis
Tnfrsf9	1.463e-42	-0.5469	0.125	0.26	2.51753e-38	1	Tnfrsf9
Rpl5.1	2.90629e-119	-0.54832	0.976	0.944	5.00115e-115	1	Rpl5
Elf1.1	5.02513e-95	-0.549002	0.316	0.516	8.64725e-91	1	Elf1
Ncor1	1.97166e-75	-0.549342	0.566	0.666	3.39283e-71	1	Ncor1
Coro1a.1	1.4255e-181	-0.551039	0.956	0.986	2.453e-177	1	Coro1a
Il18rap.1	1.0295e-150	-0.551198	0.046	0.32	1.77157e-146	1	Il18rap
Ppp1r12a.1	1.39546e-91	-0.553671	0.393	0.571	2.4013e-87	1	Ppp1r12a
Dusp5.1	5.05951e-53	-0.553904	0.518	0.636	8.7064e-49	1	Dusp5
Sell.1	1.68679e-77	-0.557821	0.055	0.228	2.90262e-73	1	Sell
Rnf125.1	2.13925e-164	-0.557911	0.024	0.308	3.68122e-160	1	Rnf125
Myh9.1	1.06922e-107	-0.561122	0.726	0.841	1.83992e-103	1	Myh9
Rps13.1	4.70263e-175	-0.561245	0.999	0.998	8.09229e-171	1	Rps13
Rps24.1	4.88968e-192	-0.561803	1	1	8.41417e-188	1	Rps24
S100a10	7.86981e-75	-0.562563	0.966	0.897	1.35424e-70	1	S100a10
Klrc2.1	3.53013e-131	-0.566563	0.013	0.246	6.07465e-127	1	Klrc2
Ptprc.1	2.48723e-111	-0.56788	0.935	0.95	4.28002e-107	1	Ptprc
Stmn1.1	1.84777e-10	-0.570089	0.144	0.193	3.17964e-06	1	Stmn1
Arl6ip1.1	3.87157e-53	-0.57218	0.721	0.744	6.66221e-49	1	Arl6ip1
Rinl.1	5.83918e-144	-0.57299	0.105	0.381	1.00481e-139	1	Rinl
Gimap9.1	5.78438e-166	-0.578695	0.009	0.287	9.95376e-162	1	Gimap9
Rps7.1	2.34657e-171	-0.580366	0.999	0.995	4.03797e-167	1	Rps7
Saraf.1	2.89626e-92	-0.581495	0.363	0.541	4.98389e-88	1	Saraf
Dock2.1	1.28804e-101	-0.582915	0.352	0.547	2.21646e-97	1	Dock2
Spn.1	4.18448e-143	-0.583207	0.088	0.364	7.20065e-139	1	Spn
Mmp9.1	7.69406e-60	-0.583813	0.007	0.124	1.32399e-55	1	Mmp9
Traf1	1.57351e-108	-0.585759	0.47	0.698	2.7077e-104	1	Traf1
Grap.1	7.87283e-173	-0.588727	0.031	0.328	1.35476e-168	1	Grap
Jund	5.87338e-95	-0.593551	0.946	0.959	1.01069e-90	1	Jund
Gimap5.1	1.69333e-157	-0.595198	0.01	0.278	2.91388e-153	1	Gimap5
Selplg.1	6.80906e-125	-0.597967	0.581	0.75	1.1717e-120	1	Selplg
Ppp1r16b.1	7.63361e-189	-0.598013	0.013	0.322	1.31359e-184	1	Ppp1r16b
Cd52.1	1.96826e-146	-0.598491	0.996	0.993	3.38698e-142	1	Cd52
Cd177.1	4.92311e-48	-0.598922	0.028	0.137	8.47168e-44	1	Cd177
Hmgb1	5.51063e-90	-0.599687	0.86	0.867	9.48269e-86	1	Hmgb1
Hsd11b1	1.98708e-188	-0.599757	0.017	0.327	3.41936e-184	1	Hsd11b1
Rgs16.1	4.03476e-98	-0.600945	0.012	0.195	6.94301e-94	1	Rgs16
Arap2.1	7.95034e-151	-0.602358	0.042	0.315	1.36809e-146	1	Arap2
Aebp2	7.59153e-101	-0.604003	0.207	0.423	1.30635e-96	1	Aebp2
Fasl.1	2.36672e-146	-0.609006	0.016	0.27	4.07264e-142	1	Fasl
Tut4.1	3.09492e-115	-0.609655	0.207	0.448	5.32573e-111	1	Tut4
Rpl17.1	9.611e-176	-0.609794	1	0.997	1.65386e-171	1	Rpl17
Il2ra	1.46834e-99	-0.610185	0.045	0.248	2.52671e-95	1	Il2ra
Ccl3.1	0.000258513	-0.611512	0.325	0.263	1	1	Ccl3
Ccdc88c.1	6.46764e-190	-0.611864	0.015	0.326	1.11295e-185	1	Ccdc88c
Zfp36l2.1	5.05206e-52	-0.614878	0.753	0.796	8.69359e-48	1	Zfp36l2
Tbc1d10c.1	2.46623e-202	-0.62112	0.017	0.343	4.24389e-198	1	Tbc1d10c
Rps27.1	4.90709e-167	-0.622026	1	0.999	8.44413e-163	1	Rps27
Anxa6.1	3.98487e-116	-0.622647	0.302	0.524	6.85717e-112	1	Anxa6
Prf1.1	7.10828e-113	-0.623211	0.01	0.215	1.22319e-108	1	Prf1
Smad7.1	2.26388e-82	-0.626088	0.454	0.604	3.89568e-78	1	Smad7
Vgll4.1	1.5147e-94	-0.633186	0.267	0.463	2.60649e-90	1	Vgll4
Pkp3	7.13458e-135	-0.63648	0.099	0.361	1.22772e-130	1	Pkp3
Ikzf3	1.16613e-165	-0.642937	0.011	0.29	2.00667e-161	1	Ikzf3
Cd226.1	1.16964e-166	-0.653727	0.011	0.291	2.01271e-162	1	Cd226
S100a6.1	1.00731e-31	-0.665607	0.994	0.986	1.73337e-27	1	S100a6
Cd5.1	1.36933e-142	-0.668913	0.026	0.279	2.35634e-138	1	Cd5
Rpl21.1	6.1428e-196	-0.669661	0.994	0.986	1.05705e-191	1	Rpl21
Tle5.1	7.11971e-129	-0.675631	0.528	0.675	1.22516e-124	1	Tle5
Emb.1	1.16467e-44	-0.678687	0.797	0.801	2.00416e-40	1	Emb
Rpl12.1	3.77397e-153	-0.691156	0.994	0.968	6.49424e-149	1	Rpl12
Prr13	8.08725e-142	-0.692193	0.508	0.69	1.39165e-137	1	Prr13
Gm19585.1	5.53949e-180	-0.69526	0.014	0.313	9.53236e-176	1	Gm19585
Jak1.1	1.56232e-151	-0.709884	0.545	0.724	2.68843e-147	1	Jak1
Gm8369.1	8.67008e-164	-0.715717	0.023	0.304	1.49195e-159	1	Gm8369
Il2rg.1	2.57425e-123	-0.716418	0.485	0.649	4.42977e-119	1	Il2rg
Stk17b.1	1.87912e-147	-0.721727	0.685	0.831	3.23359e-143	1	Stk17b
Gmfg.1	3.89279e-193	-0.721909	0.695	0.841	6.69871e-189	1	Gmfg
Itgb7	1.92305e-137	-0.725361	0.252	0.509	3.30919e-133	1	Itgb7
Limd2.1	4.86352e-152	-0.727275	0.251	0.521	8.36915e-148	1	Limd2
Gem	6.90314e-108	-0.734892	0.065	0.288	1.18789e-103	1	Gem
Bcl11b.1	1.32112e-196	-0.737972	0.025	0.348	2.27339e-192	1	Bcl11b
Fam107b.1	7.82411e-163	-0.73943	0.265	0.554	1.34637e-158	1	Fam107b
Uba52.1	1.35437e-241	-0.742708	0.954	0.981	2.33061e-237	1	Uba52
Ptpn18.1	2.27441e-137	-0.746108	0.66	0.778	3.9138e-133	1	Ptpn18
Hist1h1b	6.03435e-11	-0.755111	0.102	0.152	1.03839e-06	1	Hist1h1b
Gimap3.1	2.43638e-193	-0.757809	0.015	0.33	4.19252e-189	1	Gimap3
Klrc1.1	5.54201e-165	-0.75873	0.014	0.293	9.53669e-161	1	Klrc1
Hdc.1	1.60606e-07	-0.759866	0.143	0.173	0.00276371	1	Hdc
Stat4.1	5.57285e-196	-0.763564	0.038	0.364	9.58976e-192	1	Stat4
Rapgef6.1	7.92664e-178	-0.76499	0.176	0.486	1.36402e-173	1	Rapgef6
Pdcd1.1	1.0287e-130	-0.769907	0.026	0.263	1.77019e-126	1	Pdcd1
Txk	1.60586e-139	-0.773857	0.023	0.272	2.76336e-135	1	Txk
Hopx	1.2547e-129	-0.774847	0.189	0.447	2.15908e-125	1	Hopx
Gramd3.1	5.65167e-164	-0.775508	0.067	0.361	9.72539e-160	1	Gramd3
Klrk1.1	6.27756e-71	-0.793078	0.257	0.419	1.08024e-66	1	Klrk1
Rpsa.1	1.94848e-279	-0.802021	0.999	0.996	3.35295e-275	1	Rpsa
Acod1.1	6.67423e-05	-0.802717	0.218	0.233	1	1	Acod1
Arhgdib.1	7.58885e-279	-0.808092	0.886	0.963	1.30589e-274	1	Arhgdib
Cnn2.1	1.45995e-224	-0.83212	0.305	0.629	2.51228e-220	1	Cnn2
Serpinb9.1	8.44985e-129	-0.832577	0.049	0.293	1.45405e-124	1	Serpinb9
Ctla2b.1	1.25513e-163	-0.836567	0.06	0.35	2.15983e-159	1	Ctla2b
4930523C07Rik.1	3.36575e-185	-0.837569	0.265	0.579	5.79178e-181	1	4930523C07Rik
Hmgb2	4.18194e-118	-0.845145	0.777	0.884	7.19629e-114	1	Hmgb2
Lgals1.1	1.06462e-73	-0.860035	0.939	0.86	1.832e-69	1	Lgals1
Gimap6.1	6.95013e-207	-0.863858	0.014	0.347	1.19598e-202	1	Gimap6
Lsp1.1	1.46759e-290	-0.870783	0.545	0.87	2.52544e-286	1	Lsp1
Ccnd2	1.76596e-159	-0.871373	0.151	0.452	3.03887e-155	1	Ccnd2
Satb1.1	1.90686e-213	-0.881968	0.034	0.38	3.28132e-209	1	Satb1
Cd6.1	1.9638e-198	-0.884116	0.033	0.36	3.3793e-194	1	Cd6
Cd82.1	7.44699e-175	-0.899457	0.256	0.543	1.28148e-170	1	Cd82
Il18r1.1	5.97996e-246	-0.905237	0.016	0.393	1.02903e-241	1	Il18r1
Shisa5.1	2.5534e-164	-0.907205	0.738	0.823	4.39389e-160	1	Shisa5
Cd37.1	0	-0.9153	0.117	0.558	0	1	Cd37
Itk.1	2.17646e-265	-0.929847	0.019	0.417	3.74526e-261	1	Itk
Sh2d2a.1	1.277e-257	-0.935031	0.018	0.41	2.19746e-253	1	Sh2d2a
Asprv1.1	1.04553e-36	-0.93979	0.02	0.103	1.79914e-32	1	Asprv1
Gimap1.1	3.17202e-278	-0.947988	0.016	0.428	5.45842e-274	1	Gimap1
Lat.1	1.11257e-268	-0.952987	0.013	0.415	1.9145e-264	1	Lat
Ifitm1.1	4.71767e-08	-0.980559	0.341	0.377	0.000811816	1	Ifitm1
Rps15a.1	7.6107e-273	-0.980569	0.998	0.995	1.30965e-268	1	Rps15a
Ptpn22.1	5.38195e-264	-1.01332	0.096	0.496	9.26125e-260	1	Ptpn22
Ablim1.1	9.45081e-291	-1.02196	0.031	0.457	1.6263e-286	1	Ablim1
Hba-a1	1.20084e-22	-1.02514	0.12	0.208	2.0664e-18	1	Hba-a1
Mbnl1.1	5.05614e-205	-1.0278	0.559	0.729	8.7006e-201	1	Mbnl1
Rpl13a.1	4.26132e-242	-1.043	0.998	0.98	7.33288e-238	1	Rpl13a
Sytl3.1	1.54369e-238	-1.04349	0.014	0.383	2.65638e-234	1	Sytl3
Serpinb6b.1	1.23959e-182	-1.05305	0.019	0.324	2.13309e-178	1	Serpinb6b
Il2rb.1	5.70604e-284	-1.05921	0.02	0.438	9.81895e-280	1	Il2rb
Vps37b.1	1.95117e-161	-1.07393	0.238	0.518	3.35758e-157	1	Vps37b
Ikzf2.1	4.17658e-104	-1.08309	0.022	0.218	7.18705e-100	1	Ikzf2
Cd8a.1	8.60776e-176	-1.09572	0.023	0.317	1.48122e-171	1	Cd8a
Xcl1	2.84126e-49	-1.10347	0.005	0.102	4.88924e-45	1	Xcl1
Lck.1	0	-1.10902	0.019	0.473	0	1	Lck
Cd69.1	3.95358e-148	-1.11011	0.412	0.675	6.80331e-144	1	Cd69
Gimap4.1	4.59277e-246	-1.11879	0.012	0.389	7.90324e-242	1	Gimap4
Saa3.1	9.77623e-08	-1.13015	0.28	0.21	0.00168229	1	Saa3
Rora.1	9.69071e-218	-1.15134	0.09	0.441	1.66758e-213	1	Rora
Skap1.1	0	-1.15785	0.016	0.491	0	1	Skap1
Cd28.1	1.54458e-272	-1.15894	0.018	0.424	2.65791e-268	1	Cd28
Hist1h2ap	4.24545e-23	-1.16202	0.251	0.346	7.30557e-19	1	Hist1h2ap
Ndfip1.1	0	-1.19147	0.523	0.799	0	1	Ndfip1
Ccl5.1	8.43906e-22	-1.19153	0.446	0.526	1.45219e-17	1	Ccl5
Ctla4.1	7.83949e-198	-1.19355	0.021	0.344	1.34902e-193	1	Ctla4
Gzmc.1	1.94578e-17	-1.20336	0.055	0.113	3.3483e-13	1	Gzmc
Klf2	9.09432e-105	-1.22529	0.218	0.445	1.56495e-100	1	Klf2
Ifng.1	2.97675e-155	-1.23063	0.016	0.284	5.12239e-151	1	Ifng
Tnfrsf18.1	4.63664e-255	-1.24537	0.049	0.439	7.97873e-251	1	Tnfrsf18
Tnfrsf4	5.05618e-123	-1.24913	0.016	0.238	8.70067e-119	1	Tnfrsf4
Pdcd4.1	1.66056e-275	-1.25699	0.145	0.541	2.8575e-271	1	Pdcd4
Cd2.1	1.45373e-290	-1.26922	0.095	0.519	2.50159e-286	1	Cd2
Thy1.1	2.48384e-305	-1.27493	0.021	0.46	4.27419e-301	1	Thy1
Lrg1.1	9.15072e-46	-1.32125	0.078	0.195	1.57466e-41	1	Lrg1
Samsn1.1	1.63933e-289	-1.34472	0.281	0.679	2.82096e-285	1	Samsn1
Hp.1	1.26826e-18	-1.35014	0.207	0.26	2.18243e-14	1	Hp
Klrd1.1	4.05865e-224	-1.39698	0.051	0.408	6.98413e-220	1	Klrd1
Hbb-bs	6.33823e-43	-1.42092	0.187	0.324	1.09068e-38	1	Hbb-bs
Cxcl3.1	5.57363e-24	-1.42185	0.071	0.149	9.59111e-20	1	Cxcl3
Sept1.1	0	-1.45682	0.018	0.576	0	1	2022-09-01
Cstdc4.1	4.04749e-30	-1.51075	0.026	0.1	6.96492e-26	1	Cstdc4
Cd3e.1	0	-1.52827	0.026	0.516	0	1	Cd3e
Icos.1	0	-1.60874	0.02	0.486	0	1	Icos
Wfdc17.1	9.89859e-93	-1.60911	0.718	0.382	1.70335e-88	1	Wfdc17
Ctsw.1	0	-1.61145	0.026	0.471	0	1	Ctsw
Rac2.1	0	-1.69618	0.52	0.888	0	1	Rac2
Trac.1	0	-1.7017	0.026	0.509	0	1	Trac
Cxcr6.1	1.05419e-302	-1.70197	0.024	0.462	1.81404e-298	1	Cxcr6
Hcst.1	0	-1.70217	0.203	0.702	0	1	Hcst
Cd8b1.1	1.27885e-204	-1.73623	0.023	0.353	2.20064e-200	1	Cd8b1
Ptprcap.1	0	-1.74532	0.021	0.586	0	1	Ptprcap
G0s2.1	1.98716e-54	-1.76915	0.021	0.136	3.41951e-50	1	G0s2
Gzmb.1	9.42879e-150	-1.78613	0.032	0.296	1.62251e-145	1	Gzmb
Tmsb10.1	0	-1.79184	0.844	0.952	0	1	Tmsb10
Ets1.1	0	-1.84736	0.078	0.643	0	1	Ets1
Pglyrp1.1	9.47473e-268	-1.84846	0.021	0.422	1.63041e-263	1	Pglyrp1
Trbc1.1	1.29282e-246	-1.8625	0.022	0.401	2.22469e-242	1	Trbc1
Gzma.1	1.18428e-73	-2.01671	0.017	0.164	2.0379e-69	1	Gzma
Slpi.1	3.61053e-40	-2.03525	0.17	0.287	6.213e-36	1	Slpi
Ifitm6.1	1.06677e-79	-2.14122	0.025	0.184	1.8357e-75	1	Ifitm6
Ltb.1	0	-2.14309	0.191	0.68	0	1	Ltb
Wfdc21.1	2.50631e-24	-2.23936	0.173	0.244	4.31286e-20	1	Wfdc21
Cd3d.1	0	-2.25344	0.041	0.586	0	1	Cd3d
Trbc2.1	0	-2.37396	0.047	0.597	0	1	Trbc2
Cd3g.1	0	-2.45253	0.043	0.588	0	1	Cd3g
Ms4a4b.1	0	-2.46198	0.091	0.594	0	1	Ms4a4b
Nkg7.1	0	-2.60731	0.042	0.503	0	1	Nkg7
Ctla2a.1	0	-2.80156	0.052	0.593	0	1	Ctla2a
Ngp.1	1.85954e-58	-2.87632	0.014	0.132	3.1999e-54	1	Ngp
Lcn2.1	6.82813e-75	-3.41334	0.079	0.244	1.17498e-70	1	Lcn2
Retnlg.1	3.8365e-50	-4.22527	0.081	0.207	6.60186e-46	1	Retnlg
S100a8.1	1.17711e-87	-5.15519	0.387	0.585	2.02557e-83	1	S100a8
S100a9.1	1.44053e-108	-5.48196	0.269	0.494	2.47886e-104	1	S100a9

## Sheet: c2 - PMN-MDSC
	p_val	avg_log2FC	pct.1	pct.2	p_val_adj	cluster	gene
Retnlg.2	0	7.09216	0.996	0.092	0	2	Retnlg
S100a9.2	0	6.53132	1	0.389	0	2	S100a9
S100a8.2	0	5.76618	1	0.496	0	2	S100a8
Ngp.2	0	5.66421	0.88	0.024	0	2	Ngp
Lcn2.2	0	4.88467	0.996	0.125	0	2	Lcn2
Wfdc17.2	0	4.64604	0.996	0.387	0	2	Wfdc17
Ifitm6.2	0	4.55855	0.931	0.067	0	2	Ifitm6
G0s2.2	0	4.27555	0.898	0.026	0	2	G0s2
Wfdc21.2	0	4.15135	0.996	0.145	0	2	Wfdc21
Cstdc4.2	0	3.87012	0.624	0.026	0	2	Cstdc4
Cstdc5	0	3.69754	0.443	0.014	0	2	Cstdc5
Pglyrp1.2	0	3.34276	0.956	0.276	0	2	Pglyrp1
Ifitm1.2	0	3.28683	0.968	0.304	0	2	Ifitm1
Lrg1.2	0	3.13399	0.928	0.088	0	2	Lrg1
Alox5ap.2	0	3.11204	0.997	0.439	0	2	Alox5ap
Stfa2	0	3.09637	0.429	0.009	0	2	Stfa2
Asprv1.2	0	3.06735	0.703	0.018	0	2	Asprv1
Mmp8.1	0	2.99509	0.944	0.134	0	2	Mmp8
Camp	0	2.97418	0.519	0.006	0	2	Camp
Stfa2l1	0	2.93797	0.613	0.008	0	2	Stfa2l1
Hdc.2	0	2.89152	0.964	0.078	0	2	Hdc
Ltf	0	2.68097	0.462	0.011	0	2	Ltf
Cxcl2.1	0	2.65273	0.997	0.637	0	2	Cxcl2
Acod1.2	0	2.6512	0.926	0.153	0	2	Acod1
Cd14.1	0	2.53795	1	0.511	0	2	Cd14
Ifitm2.2	0	2.50153	0.997	0.615	0	2	Ifitm2
Hp.2	0	2.42812	0.957	0.171	0	2	Hp
Slfn4.2	0	2.39425	0.9	0.055	0	2	Slfn4
Anxa1.1	0	2.35776	0.97	0.643	0	2	Anxa1
Cd177.2	0	2.3194	0.861	0.033	0	2	Cd177
Trem1.1	0	2.3046	0.947	0.16	0	2	Trem1
Mmp9.2	0	2.27656	0.888	0.014	0	2	Mmp9
Clec4e.2	0	2.22631	0.977	0.248	0	2	Clec4e
Ly6g.1	0	2.21764	0.739	0.004	0	2	Ly6g
Cxcl3.2	0	2.20416	0.586	0.083	0	2	Cxcl3
Stfa1	0	2.16111	0.207	0.006	0	2	Stfa1
S100a6.2	0	2.11585	0.998	0.987	0	2	S100a6
Upp1.2	0	2.08576	0.917	0.167	0	2	Upp1
Samsn1.2	0	2.08457	0.988	0.558	0	2	Samsn1
Hcar2.1	0	1.99698	0.79	0.15	0	2	Hcar2
Cebpb.2	0	1.99095	0.998	0.617	0	2	Cebpb
Cxcr2.2	0	1.99046	0.85	0.043	0	2	Cxcr2
Mcemp1.1	0	1.95187	0.939	0.167	0	2	Mcemp1
Il1r2.2	0	1.87664	0.954	0.353	0	2	Il1r2
Stfa3	0	1.85758	0.252	0.006	0	2	Stfa3
Mxd1.1	0	1.85069	0.983	0.533	0	2	Mxd1
Msrb1.2	0	1.77806	0.991	0.491	0	2	Msrb1
Ifitm3.2	0	1.763	0.996	0.604	0	2	Ifitm3
Grina.2	0	1.72816	0.986	0.454	0	2	Grina
Clec4d.1	0	1.71832	0.914	0.22	0	2	Clec4d
Plaur.2	0	1.66715	0.951	0.341	0	2	Plaur
Cd300lf.1	0	1.65673	0.912	0.178	0	2	Cd300lf
Il1f9.2	0	1.65493	0.728	0.029	0	2	Il1f9
Dstn.1	0	1.63975	0.927	0.425	0	2	Dstn
Lmnb1.2	0	1.63554	0.918	0.359	0	2	Lmnb1
S100a11.1	0	1.61041	1	0.984	0	2	S100a11
Pygl.1	0	1.60879	0.874	0.171	0	2	Pygl
Prok2	0	1.58411	0.558	0.002	0	2	Prok2
Aldh2.1	0	1.58074	0.765	0.153	0	2	Aldh2
Fbxl5.1	0	1.56335	0.842	0.252	0	2	Fbxl5
Ccl3.2	9.9422e-186	1.51727	0.613	0.238	1.71085e-181	2	Ccl3
Gadd45a.2	0	1.49319	0.75	0.146	0	2	Gadd45a
Thbs1.1	0	1.48573	0.839	0.188	0	2	Thbs1
Ccl6.1	4.64941e-308	1.48035	0.563	0.129	8.00071e-304	2	Ccl6
Srgn.1	0	1.46581	1	0.993	0	2	Srgn
Mrgpra2b	0	1.46509	0.709	0.004	0	2	Mrgpra2b
Fpr1.2	0	1.45682	0.745	0.08	0	2	Fpr1
Slc16a3.1	0	1.45471	0.892	0.279	0	2	Slc16a3
Mgst1.1	0	1.43502	0.824	0.152	0	2	Mgst1
Gda.1	0	1.43207	0.848	0.184	0	2	Gda
Cd33.1	0	1.42459	0.85	0.161	0	2	Cd33
Chil1.1	0	1.42007	0.89	0.156	0	2	Chil1
Mcl1.2	0	1.41808	0.997	0.909	0	2	Mcl1
Sp140.1	0	1.41536	0.893	0.326	0	2	Sp140
Slfn1.1	0	1.4149	0.781	0.284	0	2	Slfn1
Prdx5.2	0	1.41435	1	0.788	0	2	Prdx5
Tpd52.2	0	1.40915	0.961	0.37	0	2	Tpd52
Slpi.2	0	1.40278	0.966	0.186	0	2	Slpi
Cd24a.1	0	1.39556	0.845	0.164	0	2	Cd24a
Trim30b.1	0	1.3835	0.727	0.049	0	2	Trim30b
F630028O10Rik.1	0	1.37577	0.569	0.034	0	2	F630028O10Rik
Rdh12.2	0	1.37239	0.69	0.028	0	2	Rdh12
Pirb.1	0	1.35853	0.854	0.243	0	2	Pirb
Tyrobp.2	0	1.35717	1	0.637	0	2	Tyrobp
Csf3r.1	0	1.34689	0.733	0.09	0	2	Csf3r
Glrx.2	0	1.32904	0.911	0.399	0	2	Glrx
Plek.2	0	1.32062	0.942	0.508	0	2	Plek
Klf2.1	2.86641e-297	1.30354	0.87	0.349	4.93251e-293	2	Klf2
Sgms2.1	0	1.27108	0.716	0.098	0	2	Sgms2
Il1b.2	2.04649e-219	1.26846	0.935	0.565	3.52159e-215	2	Il1b
Dhrs7.1	0	1.24918	0.831	0.296	0	2	Dhrs7
Ets2.2	0	1.24628	0.907	0.332	0	2	Ets2
Sell.2	0	1.23499	0.772	0.13	0	2	Sell
Lilr4b.2	0	1.23297	0.912	0.427	0	2	Lilr4b
Lipg	0	1.21688	0.567	0.007	0	2	Lipg
Ncf2.2	0	1.18202	0.946	0.36	0	2	Ncf2
Lilrb4a.2	0	1.17684	0.952	0.484	0	2	Lilrb4a
Ndel1.1	0	1.17196	0.842	0.327	0	2	Ndel1
C5ar1.2	0	1.14948	0.828	0.187	0	2	C5ar1
Cyp4f18.2	0	1.14332	0.743	0.226	0	2	Cyp4f18
Itgam.2	0	1.13275	0.898	0.274	0	2	Itgam
Tnfaip2.2	1.0334e-173	1.12239	0.768	0.342	1.77828e-169	2	Tnfaip2
Rhov.1	0	1.12222	0.673	0.124	0	2	Rhov
Sat1.2	3.10474e-253	1.121	0.965	0.688	5.34264e-249	2	Sat1
Tspo.1	0	1.10186	0.997	0.952	0	2	Tspo
Mirt2	0	1.10015	0.655	0.021	0	2	Mirt2
Chil3.1	1.47824e-247	1.0986	0.841	0.355	2.54376e-243	2	Chil3
Plin2.2	3.02534e-217	1.09841	0.797	0.347	5.20601e-213	2	Plin2
Spp1.2	1.40448e-56	1.08849	0.358	0.171	2.41683e-52	2	Spp1
Ccr1.2	0	1.08563	0.87	0.308	0	2	Ccr1
Ceacam10	0	1.08373	0.537	0.002	0	2	Ceacam10
Cd9.2	2.46706e-249	1.07946	0.928	0.469	4.24532e-245	2	Cd9
Dhrs9.1	0	1.07915	0.603	0.038	0	2	Dhrs9
Rab20.1	0	1.07678	0.746	0.196	0	2	Rab20
Actg1.2	0	1.06892	1	1	0	2	Actg1
Fpr2.1	0	1.06777	0.758	0.16	0	2	Fpr2
Nudt4.2	6.36092e-308	1.06676	0.679	0.213	1.09459e-303	2	Nudt4
Mapk13.1	0	1.064	0.66	0.063	0	2	Mapk13
F3	0	1.05032	0.392	0.039	0	2	F3
R3hdm4.1	0	1.04339	0.762	0.254	0	2	R3hdm4
Ccl4	1.98428e-43	1.04298	0.533	0.358	3.41454e-39	2	Ccl4
Nlrp3.2	9.791e-196	1.03848	0.7	0.279	1.68484e-191	2	Nlrp3
Ggt1	0	1.03257	0.586	0.01	0	2	Ggt1
Zyx.1	2.89315e-265	1.03076	0.891	0.501	4.97854e-261	2	Zyx
Tkt.1	3.30759e-226	1.02887	0.87	0.574	5.6917e-222	2	Tkt
Pira2.1	0	1.02856	0.739	0.167	0	2	Pira2
Taldo1.1	4.51075e-292	1.01022	0.962	0.756	7.76211e-288	2	Taldo1
Tut7	1.66153e-252	1.0081	0.873	0.49	2.85917e-248	2	Tut7
Arg2.1	0	1.00597	0.724	0.158	0	2	Arg2
Nfkbiz.1	1.44841e-192	1.00408	0.93	0.619	2.49243e-188	2	Nfkbiz
Gsr.1	0	1.00125	0.766	0.218	0	2	Gsr
Ncf1.2	0	0.998424	0.743	0.224	0	2	Ncf1
Atxn10	0	0.978789	0.75	0.263	0	2	Atxn10
Jun.1	1.0152e-94	0.978215	0.846	0.633	1.74695e-90	2	Jun
Csta2	7.70857e-293	0.977932	0.219	0.013	1.32649e-288	2	Csta2
Slc7a11.2	8.84102e-282	0.966845	0.738	0.226	1.52136e-277	2	Slc7a11
1600014C10Rik.2	2.03637e-143	0.964981	0.619	0.285	3.50418e-139	2	1600014C10Rik
Mrgpra2a	0	0.962075	0.546	0.002	0	2	Mrgpra2a
Il1rap.1	0	0.959777	0.614	0.093	0	2	Il1rap
Glipr2.1	4.38115e-282	0.958984	0.812	0.349	7.53909e-278	2	Glipr2
Prr13.1	6.80233e-189	0.958625	0.871	0.63	1.17054e-184	2	Prr13
Plk3.1	4.58758e-291	0.956843	0.713	0.238	7.89432e-287	2	Plk3
Lyn.2	1.10693e-269	0.956191	0.857	0.361	1.9048e-265	2	Lyn
Rasa2.1	1.72462e-235	0.943597	0.699	0.282	2.96772e-231	2	Rasa2
Map1lc3b	3.75054e-241	0.942398	0.965	0.826	6.45392e-237	2	Map1lc3b
Qsox1.1	0	0.936565	0.672	0.155	0	2	Qsox1
AB124611.1	0	0.936523	0.737	0.22	0	2	AB124611
Klhdc4	0	0.935789	0.59	0.143	0	2	Klhdc4
Adam8.2	4.73106e-272	0.934038	0.827	0.334	8.14121e-268	2	Adam8
Ankrd33b.1	0	0.931775	0.523	0.052	0	2	Ankrd33b
Anxa3.1	0	0.925498	0.619	0.13	0	2	Anxa3
Trib1.2	2.74906e-256	0.917201	0.783	0.301	4.73058e-252	2	Trib1
Serpinb1a.2	3.46981e-300	0.913465	0.509	0.103	5.97084e-296	2	Serpinb1a
Entpd1.1	3.03915e-218	0.912481	0.688	0.283	5.22977e-214	2	Entpd1
Pnkp	0	0.908461	0.704	0.201	0	2	Pnkp
Prnp.2	0	0.908065	0.657	0.16	0	2	Prnp
Stx11.1	0	0.907798	0.724	0.218	0	2	Stx11
Tarm1.1	0	0.906801	0.707	0.163	0	2	Tarm1
Slfn2.1	1.64495e-170	0.895739	0.976	0.886	2.83063e-166	2	Slfn2
Spi1.2	5.41204e-244	0.893758	0.913	0.379	9.31305e-240	2	Spi1
Lamp2.2	2.36445e-220	0.883946	0.85	0.43	4.06875e-216	2	Lamp2
Rab7.1	2.06232e-156	0.883182	0.855	0.572	3.54883e-152	2	Rab7
Gyg.1	0	0.882857	0.675	0.205	0	2	Gyg
Flot1.1	8.25343e-302	0.879839	0.728	0.248	1.42025e-297	2	Flot1
Dgat1.1	0	0.875914	0.663	0.177	0	2	Dgat1
Id1.2	6.37055e-215	0.870787	0.517	0.149	1.09624e-210	2	Id1
App.2	2.92393e-264	0.870367	0.86	0.345	5.03151e-260	2	App
Emilin2.2	2.68095e-263	0.862597	0.765	0.266	4.61338e-259	2	Emilin2
Rabgef1.1	0	0.848063	0.658	0.189	0	2	Rabgef1
Ppp1r3b	0	0.843195	0.615	0.153	0	2	Ppp1r3b
H3f3a.1	0	0.839586	1	0.995	0	2	H3f3a
Hilpda.2	9.18446e-101	0.838452	0.727	0.442	1.58046e-96	2	Hilpda
Bst1.1	0	0.834273	0.672	0.169	0	2	Bst1
Ier3.2	1.38991e-192	0.830037	0.963	0.534	2.39175e-188	2	Ier3
Lyst	1.08727e-226	0.82637	0.62	0.21	1.87097e-222	2	Lyst
Litaf.2	2.88558e-191	0.824136	0.897	0.561	4.9655e-187	2	Litaf
Trem3.1	0	0.821884	0.573	0.054	0	2	Trem3
Acvrl1.1	2.5585e-237	0.811631	0.475	0.12	4.40267e-233	2	Acvrl1
Timp2.2	9.01433e-272	0.808618	0.759	0.265	1.55119e-267	2	Timp2
Neat1.2	2.61306e-151	0.798168	0.896	0.58	4.49656e-147	2	Neat1
Fth1.2	6.04247e-194	0.787871	1	1	1.03979e-189	2	Fth1
Carhsp1.1	1.06492e-279	0.785492	0.646	0.2	1.83251e-275	2	Carhsp1
Gm14548.1	0	0.777555	0.539	0.08	0	2	Gm14548
Adipor1	9.03597e-200	0.775248	0.755	0.367	1.55491e-195	2	Adipor1
Pilra.2	0	0.774494	0.678	0.184	0	2	Pilra
Atp11b.1	1.10125e-141	0.772593	0.816	0.487	1.89503e-137	2	Atp11b
Gk.1	0	0.770408	0.558	0.103	0	2	Gk
Snap23.2	3.20111e-216	0.76478	0.678	0.265	5.50847e-212	2	Snap23
Vps4b	2.3855e-156	0.76298	0.742	0.401	4.10497e-152	2	Vps4b
Tnfrsf23.1	0	0.760021	0.447	0.069	0	2	Tnfrsf23
Cpne2.1	0	0.751116	0.545	0.093	0	2	Cpne2
Igfbp6.1	0	0.750226	0.444	0.062	0	2	Igfbp6
Actn1	0	0.746518	0.581	0.11	0	2	Actn1
Vasp	1.16592e-170	0.741952	0.935	0.706	2.00632e-166	2	Vasp
Ccpg1	4.45237e-223	0.741701	0.605	0.205	7.66164e-219	2	Ccpg1
Fcer1g.2	6.81348e-165	0.738926	0.999	0.633	1.17246e-160	2	Fcer1g
Fcgr3.2	3.91607e-223	0.734998	0.932	0.361	6.73876e-219	2	Fcgr3
Il1a.2	4.9478e-99	0.734978	0.392	0.142	8.51418e-95	2	Il1a
Alas1.1	1.13052e-224	0.734491	0.644	0.217	1.9454e-220	2	Alas1
Snx18.1	5.57929e-176	0.727803	0.763	0.374	9.60084e-172	2	Snx18
Ltb4r1.1	1.77264e-218	0.727233	0.687	0.24	3.05036e-214	2	Ltb4r1
Ccrl2.2	5.22389e-74	0.72668	0.664	0.392	8.98927e-70	2	Ccrl2
Casp4.1	1.61014e-162	0.719465	0.664	0.295	2.77074e-158	2	Casp4
Antxr2.1	4.89069e-189	0.718462	0.64	0.252	8.4159e-185	2	Antxr2
Hsd11b1.1	1.52318e-201	0.71499	0.628	0.227	2.62109e-197	2	Hsd11b1
Msra	0	0.714495	0.542	0.091	0	2	Msra
Dusp16.1	3.69937e-226	0.702885	0.606	0.191	6.36587e-222	2	Dusp16
Irf1	3.94648e-27	0.702424	0.617	0.515	6.79111e-23	2	Irf1
Sri.1	1.4382e-151	0.696048	0.914	0.733	2.47485e-147	2	Sri
Ptafr.2	2.15621e-163	0.69325	0.599	0.229	3.71041e-159	2	Ptafr
Sorl1.1	2.68736e-183	0.6883	0.682	0.287	4.6244e-179	2	Sorl1
Suco	1.11743e-165	0.686509	0.66	0.291	1.92287e-161	2	Suco
Ctnnb1.2	1.25871e-112	0.685466	0.726	0.429	2.16599e-108	2	Ctnnb1
Atp6v1e1.1	1.04162e-125	0.685355	0.793	0.482	1.79242e-121	2	Atp6v1e1
Samhd1.1	8.22071e-106	0.684123	0.823	0.56	1.41462e-101	2	Samhd1
Igf1r.1	3.30021e-272	0.68378	0.478	0.102	5.67901e-268	2	Igf1r
Pla2g7.2	4.38769e-202	0.682699	0.854	0.322	7.55033e-198	2	Pla2g7
A530032D15Rik	0	0.682616	0.447	0.064	0	2	A530032D15Rik
Arpc3.2	3.81815e-227	0.678284	0.996	0.977	6.57028e-223	2	Arpc3
Mrpl33.1	1.97054e-130	0.672656	0.894	0.696	3.39091e-126	2	Mrpl33
Pdcd6	1.98621e-100	0.669656	0.759	0.524	3.41786e-96	2	Pdcd6
Txn1.1	9.02683e-167	0.669184	0.993	0.949	1.55334e-162	2	Txn1
Olr1.1	1.41438e-237	0.66735	0.375	0.069	2.43387e-233	2	Olr1
Siglece	0	0.666016	0.458	0.051	0	2	Siglece
Oser1.1	9.1524e-120	0.660481	0.653	0.351	1.57494e-115	2	Oser1
Rhob.2	2.44519e-72	0.657159	0.49	0.25	4.20769e-68	2	Rhob
Bcl2l1	1.97668e-196	0.655008	0.587	0.208	3.40146e-192	2	Bcl2l1
Tnfaip6	0	0.652768	0.342	0.037	0	2	Tnfaip6
Asnsd1	2.59026e-146	0.648815	0.651	0.315	4.45732e-142	2	Asnsd1
Gnai3.1	1.23286e-154	0.635715	0.742	0.389	2.1215e-150	2	Gnai3
Lbr.1	1.04335e-140	0.633334	0.626	0.289	1.7954e-136	2	Lbr
Slc2a3	5.11965e-163	0.631717	0.434	0.129	8.8099e-159	2	Slc2a3
Syne1	6.31706e-290	0.630912	0.464	0.09	1.08704e-285	2	Syne1
Gm34084.1	1.09279e-305	0.624351	0.434	0.073	1.88048e-301	2	Gm34084
Svil.1	1.23041e-167	0.616953	0.591	0.233	2.11729e-163	2	Svil
Apobr	9.3658e-181	0.615584	0.561	0.2	1.61167e-176	2	Apobr
Sdcbp.2	3.54002e-109	0.607988	0.853	0.573	6.09167e-105	2	Sdcbp
Ripor2.1	2.24367e-211	0.605189	0.542	0.16	3.8609e-207	2	Ripor2
Fgr.2	1.26048e-201	0.599021	0.594	0.198	2.16903e-197	2	Fgr
Picalm.2	2.02211e-88	0.597931	0.875	0.678	3.47965e-84	2	Picalm
Oasl2.2	3.96756e-137	0.596287	0.481	0.172	6.82737e-133	2	Oasl2
Anxa11	8.24907e-152	0.594689	0.669	0.31	1.4195e-147	2	Anxa11
Crispld2	0	0.593229	0.388	0.025	0	2	Crispld2
Gpat3	0	0.592689	0.43	0.062	0	2	Gpat3
Hmgn2.1	6.38125e-107	0.591795	0.655	0.355	1.09809e-102	2	Hmgn2
Resf1.1	9.04431e-41	0.589378	0.665	0.511	1.55634e-36	2	Resf1
Atp6v1g1.2	5.08879e-118	0.589287	0.913	0.709	8.75679e-114	2	Atp6v1g1
Esd.1	3.33251e-106	0.584595	0.871	0.679	5.73458e-102	2	Esd
Rsad2.2	4.56147e-55	0.583158	0.25	0.097	7.84937e-51	2	Rsad2
Kctd12.2	2.30201e-107	0.582548	0.635	0.309	3.9613e-103	2	Kctd12
Pi16	0	0.581867	0.403	0.024	0	2	Pi16
Tceal9.1	6.66854e-49	0.579978	0.442	0.271	1.14752e-44	2	Tceal9
Gng12.1	1.27633e-197	0.579345	0.558	0.176	2.19631e-193	2	Gng12
Hck.2	4.49676e-183	0.569373	0.656	0.237	7.73802e-179	2	Hck
Igsf6.2	1.97297e-150	0.568234	0.644	0.251	3.39508e-146	2	Igsf6
Plscr1	7.87374e-128	0.567329	0.471	0.18	1.35491e-123	2	Plscr1
Itgb2l	0	0.562389	0.328	0.001	0	2	Itgb2l
Klf7	3.94722e-157	0.562221	0.566	0.217	6.79237e-153	2	Klf7
Skap2.2	2.27675e-133	0.560819	0.709	0.346	3.91783e-129	2	Skap2
Gpcpd1	3.39813e-132	0.555361	0.55	0.23	5.8475e-128	2	Gpcpd1
Gpr84.1	2.47052e-179	0.55408	0.395	0.097	4.25126e-175	2	Gpr84
Gbp2.1	1.89806e-37	0.552109	0.488	0.316	3.26618e-33	2	Gbp2
Il1rn.2	5.09435e-103	0.550049	0.66	0.297	8.76636e-99	2	Il1rn
Smox.2	7.78174e-113	0.547834	0.572	0.256	1.33908e-108	2	Smox
Adpgk	1.00841e-288	0.547331	0.377	0.057	1.73527e-284	2	Adpgk
Plp2	2.55356e-146	0.543585	0.62	0.267	4.39416e-142	2	Plp2
Hbb-bs.1	3.52034e-46	0.542005	0.472	0.278	6.0578e-42	2	Hbb-bs
Steap4	0	0.540725	0.297	0.008	0	2	Steap4
Tnfrsf1a.2	4.99316e-123	0.540042	0.559	0.242	8.59224e-119	2	Tnfrsf1a
Cstdc6	0	0.539919	0.186	0.001	0	2	Cstdc6
Rnasel.1	2.62179e-140	0.538181	0.427	0.138	4.51158e-136	2	Rnasel
Fosl1	0	0.537471	0.364	0.032	0	2	Fosl1
AA467197.2	6.24918e-156	0.536153	0.855	0.423	1.07536e-151	2	AA467197
Slc27a4	0	0.535777	0.385	0.051	0	2	Slc27a4
Bcl2l11	1.91034e-91	0.535522	0.768	0.468	3.28731e-87	2	Bcl2l11
Xdh.1	3.95022e-172	0.533883	0.574	0.201	6.79754e-168	2	Xdh
Ppp1r2	3.57056e-113	0.531841	0.661	0.351	6.14422e-109	2	Ppp1r2
Gclm	9.21548e-113	0.531009	0.469	0.192	1.5858e-108	2	Gclm
Sqor.1	2.43012e-250	0.530423	0.465	0.103	4.18175e-246	2	Sqor
Col4a3bp	7.72117e-130	0.530185	0.525	0.216	1.32866e-125	2	Col4a3bp
Csf1.1	1.42729e-65	0.52871	0.353	0.152	2.45609e-61	2	Csf1
Riok3.1	7.15121e-98	0.528688	0.747	0.473	1.23058e-93	2	Riok3
Jdp2.1	1.73756e-175	0.527332	0.427	0.115	2.98999e-171	2	Jdp2
Tnf.2	1.03693e-77	0.526078	0.593	0.316	1.78435e-73	2	Tnf
Marcksl1.1	1.24699e-76	0.523499	0.493	0.242	2.14583e-72	2	Marcksl1
Tiparp.2	4.37377e-65	0.521705	0.65	0.397	7.52639e-61	2	Tiparp
Spag9.2	3.37912e-63	0.521001	0.742	0.531	5.81479e-59	2	Spag9
Fcgr4.2	2.26481e-189	0.520904	0.554	0.168	3.89729e-185	2	Fcgr4
Npepps.1	1.08878e-124	0.520039	0.516	0.214	1.87357e-120	2	Npepps
Sde2	1.32594e-88	0.519184	0.594	0.323	2.28169e-84	2	Sde2
Selenon	9.56777e-259	0.516315	0.38	0.065	1.64642e-254	2	Selenon
Bmx	0	0.515296	0.325	0.005	0	2	Bmx
Osbpl9.1	8.94699e-126	0.515279	0.596	0.276	1.5396e-121	2	Osbpl9
Cdc42ep2	1.58708e-196	0.511733	0.329	0.064	2.73105e-192	2	Cdc42ep2
Osm.2	8.25589e-107	0.510669	0.582	0.249	1.42067e-102	2	Osm
Hacd4.2	4.91159e-197	0.509227	0.452	0.118	8.45187e-193	2	Hacd4
Dgat2.1	3.17953e-202	0.506216	0.437	0.109	5.47133e-198	2	Dgat2
Cd44.1	5.12899e-71	0.506145	0.931	0.812	8.82596e-67	2	Cd44
Ogfrl1.2	9.39425e-156	0.504033	0.478	0.156	1.61656e-151	2	Ogfrl1
Iqsec1	5.26047e-135	0.499972	0.505	0.193	9.05222e-131	2	Iqsec1
Ddx6.1	9.45015e-65	0.499388	0.768	0.559	1.62618e-60	2	Ddx6
Tcn2.2	4.87212e-149	0.49666	0.53	0.193	8.38395e-145	2	Tcn2
Chka.1	3.02667e-22	0.493507	0.296	0.191	5.20829e-18	2	Chka
Nedd9	2.21116e-82	0.493067	0.512	0.251	3.80496e-78	2	Nedd9
Themis2.1	3.62387e-186	0.492741	0.42	0.109	6.23596e-182	2	Themis2
Lcp1	8.94651e-105	0.484487	0.991	0.971	1.53952e-100	2	Lcp1
Padi4	0	0.484044	0.312	0.007	0	2	Padi4
Gmfg.2	8.60567e-99	0.483587	0.95	0.797	1.48086e-94	2	Gmfg
Slc2a1.2	2.10723e-102	0.481032	0.64	0.315	3.62612e-98	2	Slc2a1
Cd53.1	6.26319e-76	0.479397	0.902	0.738	1.07777e-71	2	Cd53
Arl5b	5.12164e-117	0.477342	0.431	0.16	8.81332e-113	2	Arl5b
Tmem40	0	0.47711	0.325	0.008	0	2	Tmem40
Trf.2	5.53652e-45	0.468613	0.378	0.2	9.52724e-41	2	Trf
Unc119.1	6.90843e-87	0.466282	0.552	0.282	1.1888e-82	2	Unc119
Por.1	8.66195e-97	0.46359	0.504	0.23	1.49055e-92	2	Por
Ostf1.2	9.92713e-97	0.463161	0.967	0.859	1.70826e-92	2	Ostf1
Eif1.1	1.28082e-119	0.462506	1	1	2.20403e-115	2	Eif1
Egr1.2	1.01279e-61	0.46239	0.765	0.499	1.74281e-57	2	Egr1
Klf3	4.01788e-103	0.460528	0.493	0.211	6.91397e-99	2	Klf3
Selenok	1.04164e-61	0.460227	0.873	0.744	1.79246e-57	2	Selenok
Pxk	2.89512e-122	0.459488	0.514	0.208	4.98192e-118	2	Pxk
Samd9l.1	5.41426e-78	0.459362	0.6	0.329	9.31686e-74	2	Samd9l
Ehd1.1	3.81452e-75	0.458849	0.674	0.402	6.56402e-71	2	Ehd1
Lpcat2.2	6.36667e-127	0.458468	0.513	0.198	1.09558e-122	2	Lpcat2
Adrb2	1.23631e-115	0.45836	0.381	0.129	2.12744e-111	2	Adrb2
Gm50022.1	2.72951e-162	0.455399	0.381	0.099	4.69694e-158	2	Gm50022
Mettl9	4.80093e-100	0.454278	0.481	0.213	8.26143e-96	2	Mettl9
Mirt1	1.02164e-302	0.451963	0.335	0.04	1.75803e-298	2	Mirt1
Tgm1	3.17075e-304	0.45118	0.296	0.029	5.45622e-300	2	Tgm1
Palld	4.95813e-238	0.446708	0.284	0.037	8.53194e-234	2	Palld
Cmtm6	3.29334e-91	0.443616	0.461	0.207	5.66718e-87	2	Cmtm6
Gpi1.1	5.33897e-73	0.44227	0.927	0.83	9.1873e-69	2	Gpi1
Rhog.2	2.18346e-72	0.442101	0.744	0.495	3.7573e-68	2	Rhog
Ckap4.2	3.2531e-118	0.439289	0.427	0.149	5.59793e-114	2	Ckap4
Gch1	4.33563e-80	0.43712	0.572	0.302	7.46075e-76	2	Gch1
Stom.1	1.43458e-132	0.436619	0.345	0.097	2.46862e-128	2	Stom
Noct.1	1.30484e-92	0.435656	0.399	0.16	2.24537e-88	2	Noct
Snx20.2	2.06012e-58	0.43557	0.727	0.5	3.54505e-54	2	Snx20
Tgoln1	1.09277e-51	0.435384	0.662	0.454	1.88044e-47	2	Tgoln1
Gm11714	0	0.433079	0.286	0.01	0	2	Gm11714
Schip1	6.23909e-282	0.43157	0.266	0.025	1.07362e-277	2	Schip1
Arl11.2	1.24563e-123	0.430763	0.358	0.109	2.14348e-119	2	Arl11
Krt17	1.07978e-66	0.430142	0.642	0.381	1.85808e-62	2	Krt17
Pilrb2.1	4.1337e-177	0.429996	0.389	0.096	7.11327e-173	2	Pilrb2
Mpp1.2	6.31366e-101	0.428467	0.509	0.222	1.08646e-96	2	Mpp1
Kdm7a.2	1.75077e-71	0.427929	0.602	0.339	3.01272e-67	2	Kdm7a
Abtb1	5.90623e-177	0.427337	0.365	0.086	1.01634e-172	2	Abtb1
Arpc5	2.76838e-88	0.427065	0.964	0.891	4.76384e-84	2	Arpc5
Vsir	3.87725e-81	0.425441	0.6	0.323	6.67197e-77	2	Vsir
Rab11fip1.1	1.47654e-64	0.425046	0.489	0.259	2.54083e-60	2	Rab11fip1
Rnd1	6.09504e-185	0.424007	0.252	0.038	1.04883e-180	2	Rnd1
Actr3.1	7.94073e-87	0.422373	0.981	0.942	1.36644e-82	2	Actr3
Pik3ap1.2	8.5848e-75	0.422001	0.477	0.232	1.47727e-70	2	Pik3ap1
Gpsm3	2.16536e-62	0.42166	0.776	0.561	3.72615e-58	2	Gpsm3
Slc15a3.2	4.49266e-81	0.420279	0.784	0.439	7.73098e-77	2	Slc15a3
Tlr2.2	4.63818e-99	0.420254	0.629	0.285	7.98137e-95	2	Tlr2
Etf1	3.79531e-64	0.419813	0.647	0.414	6.53097e-60	2	Etf1
Marcks.2	4.38661e-89	0.414591	0.608	0.293	7.54847e-85	2	Marcks
Baz2b.2	2.88376e-81	0.414213	0.532	0.264	4.96237e-77	2	Baz2b
Wsb1.1	5.45043e-53	0.412572	0.547	0.336	9.3791e-49	2	Wsb1
Flot2	2.1965e-117	0.409517	0.384	0.131	3.77975e-113	2	Flot2
Pdlim7.1	1.16164e-110	0.409127	0.435	0.163	1.99895e-106	2	Pdlim7
Gabarap.2	2.78781e-69	0.408176	0.976	0.911	4.79726e-65	2	Gabarap
Bcl10	5.61871e-61	0.408068	0.688	0.458	9.66868e-57	2	Bcl10
Klhl2	5.20689e-150	0.406032	0.388	0.11	8.96001e-146	2	Klhl2
Ccnl1.1	1.43499e-31	0.404613	0.811	0.699	2.46933e-27	2	Ccnl1
G6pdx	2.69791e-131	0.403749	0.361	0.108	4.64256e-127	2	G6pdx
Csf2ra.2	4.83461e-89	0.403044	0.665	0.324	8.3194e-85	2	Csf2ra
Ubtd1	1.28228e-142	0.402073	0.374	0.107	2.20655e-138	2	Ubtd1
Nt5c2	8.29189e-134	0.394551	0.381	0.116	1.42687e-129	2	Nt5c2
Rnf11	3.90192e-96	0.394407	0.426	0.174	6.71443e-92	2	Rnf11
Plk2	4.13637e-82	0.393699	0.399	0.162	7.11786e-78	2	Plk2
Rtp4.2	2.4562e-80	0.392903	0.441	0.193	4.22663e-76	2	Rtp4
AI839979	1.4732e-184	0.392133	0.304	0.057	2.53508e-180	2	AI839979
Smpdl3a.1	7.83916e-81	0.391774	0.597	0.314	1.34896e-76	2	Smpdl3a
Rab6a	5.32291e-71	0.391529	0.515	0.274	9.15966e-67	2	Rab6a
Syk.2	4.46014e-85	0.389899	0.572	0.27	7.67502e-81	2	Syk
Hsd17b11.1	4.79156e-105	0.388772	0.396	0.146	8.24532e-101	2	Hsd17b11
Ube2b	1.39825e-52	0.38634	0.797	0.612	2.4061e-48	2	Ube2b
Il13ra1.2	4.11086e-97	0.385207	0.464	0.191	7.07396e-93	2	Il13ra1
Trim25.2	1.8709e-60	0.384642	0.512	0.278	3.21945e-56	2	Trim25
Sem1.1	3.64275e-73	0.384074	0.98	0.948	6.26845e-69	2	Sem1
Anxa2.1	1.98539e-91	0.381545	0.988	0.886	3.41645e-87	2	Anxa2
Nfkbia.1	1.05935e-33	0.381431	0.981	0.957	1.82292e-29	2	Nfkbia
Cd274.2	3.83153e-31	0.381123	0.503	0.331	6.59329e-27	2	Cd274
Pnrc1.1	1.53775e-27	0.379381	0.935	0.895	2.64616e-23	2	Pnrc1
Lilra6	6.67721e-183	0.378981	0.304	0.057	1.14901e-178	2	Lilra6
Optn	2.73689e-282	0.378701	0.273	0.026	4.70964e-278	2	Optn
Atp11a	1.95915e-150	0.376212	0.319	0.076	3.37131e-146	2	Atp11a
Nfam1.2	3.47395e-100	0.375639	0.381	0.138	5.97797e-96	2	Nfam1
Mtus1	2.62515e-214	0.374434	0.264	0.035	4.51736e-210	2	Mtus1
Rab5if	2.38523e-50	0.374388	0.704	0.501	4.10451e-46	2	Rab5if
Myd88	2.6049e-65	0.373793	0.408	0.197	4.48252e-61	2	Myd88
Mboat7	5.2467e-120	0.37353	0.36	0.112	9.02853e-116	2	Mboat7
Rflnb	5.20173e-226	0.373007	0.249	0.029	8.95113e-222	2	Rflnb
Nfe2	0	0.372039	0.27	0.012	0	2	Nfe2
Cfp.2	4.02981e-120	0.369415	0.612	0.246	6.93449e-116	2	Cfp
2022-03-07	6.00934e-54	0.369188	0.614	0.388	1.03409e-49	2	2022-03-07
Slc11a1.1	3.08899e-104	0.368574	0.427	0.155	5.31553e-100	2	Slc11a1
Adgrg3	3.85358e-285	0.367081	0.254	0.021	6.63125e-281	2	Adgrg3
Rab31.1	1.1507e-114	0.36665	0.341	0.105	1.98013e-110	2	Rab31
Card19.1	1.65426e-45	0.36593	0.642	0.422	2.84666e-41	2	Card19
Cebpd.1	1.09354e-50	0.364761	0.293	0.131	1.88177e-46	2	Cebpd
Cmah	3.05303e-220	0.363954	0.281	0.039	5.25366e-216	2	Cmah
Tsc22d4.1	1.13534e-37	0.362918	0.791	0.631	1.9537e-33	2	Tsc22d4
Dach1	0	0.361291	0.242	0.003	0	2	Dach1
A530064D06Rik	0	0.361002	0.256	0.014	0	2	A530064D06Rik
Dmxl2.2	7.19741e-87	0.360811	0.403	0.16	1.23853e-82	2	Dmxl2
Irak3.1	9.1862e-86	0.3574	0.33	0.119	1.58076e-81	2	Irak3
Gm20406	0	0.357333	0.219	0.006	0	2	Gm20406
Map3k8	1.00849e-33	0.357284	0.413	0.258	1.7354e-29	2	Map3k8
Ankrd22	0	0.357039	0.233	0.003	0	2	Ankrd22
Pfkfb3.1	1.10676e-60	0.355091	0.416	0.204	1.90451e-56	2	Pfkfb3
Cnnm2	2.03714e-176	0.354343	0.266	0.045	3.50551e-172	2	Cnnm2
Rnf149.2	3.64076e-59	0.353401	0.611	0.349	6.26502e-55	2	Rnf149
Pgd.1	4.16609e-63	0.352499	0.505	0.272	7.16901e-59	2	Pgd
Cdkn2d.1	2.0409e-68	0.352346	0.485	0.244	3.51197e-64	2	Cdkn2d
Mapkapk2.1	5.79614e-44	0.352074	0.606	0.41	9.974e-40	2	Mapkapk2
Cap1.1	2.01252e-55	0.351411	0.788	0.568	3.46315e-51	2	Cap1
Retreg1.1	6.617e-47	0.351235	0.425	0.237	1.13865e-42	2	Retreg1
Gm1604a	0	0.350916	0.228	0.002	0	2	Gm1604a
Rab24	7.0448e-62	0.346128	0.527	0.295	1.21227e-57	2	Rab24
Phlda1.2	1.63111e-49	0.345317	0.54	0.316	2.80682e-45	2	Phlda1
Rap2c	9.48926e-62	0.344621	0.496	0.27	1.63291e-57	2	Rap2c
Gde1.2	4.82128e-52	0.344012	0.556	0.333	8.29645e-48	2	Gde1
Sephs2	1.92597e-76	0.343888	0.335	0.131	3.31421e-72	2	Sephs2
Hba-a1.1	2.0868e-39	0.341177	0.335	0.175	3.59096e-35	2	Hba-a1
Atp6v0a1.1	6.46818e-77	0.341045	0.3	0.109	1.11304e-72	2	Atp6v0a1
Kras	2.30616e-46	0.338325	0.579	0.369	3.96844e-42	2	Kras
Hk3.1	3.76032e-120	0.333766	0.332	0.095	6.47076e-116	2	Hk3
Basp1.2	1.82734e-15	0.333295	0.447	0.316	3.14448e-11	2	Basp1
Gcnt2.2	6.72468e-70	0.332625	0.462	0.217	1.15718e-65	2	Gcnt2
Slc31a2.2	2.59486e-52	0.330491	0.393	0.197	4.46523e-48	2	Slc31a2
Chd7.1	2.05578e-36	0.329199	0.575	0.385	3.53758e-32	2	Chd7
6430548M08Rik	7.27109e-246	0.327696	0.25	0.026	1.25121e-241	2	6430548M08Rik
Col5a1	0	0.327604	0.218	0.002	0	2	Col5a1
Hmox1.2	7.88652e-72	0.326248	0.417	0.183	1.35711e-67	2	Hmox1
Capza1	2.51798e-39	0.326076	0.704	0.537	4.33294e-35	2	Capza1
Morrbid.1	7.02927e-53	0.32471	0.368	0.177	1.2096e-48	2	Morrbid
Tmem38b	5.56838e-88	0.323783	0.323	0.113	9.58207e-84	2	Tmem38b
Sorbs1	7.457e-176	0.322653	0.222	0.03	1.2832e-171	2	Sorbs1
Eif4ebp1.2	3.13984e-56	0.322322	0.512	0.278	5.40303e-52	2	Eif4ebp1
Scrg1	0	0.321161	0.218	0.001	0	2	Scrg1
Ero1l.1	2.16896e-14	0.318828	0.44	0.337	3.73234e-10	2	Ero1l
Nadk	2.85664e-64	0.318676	0.429	0.209	4.91571e-60	2	Nadk
4932438A13Rik.1	5.88042e-42	0.317154	0.526	0.329	1.0119e-37	2	4932438A13Rik
Sh2d3c	5.70816e-92	0.31616	0.268	0.08	9.8226e-88	2	Sh2d3c
Mmp25	4.42563e-144	0.314469	0.298	0.066	7.61562e-140	2	Mmp25
Ldha	3.02537e-22	0.313027	0.953	0.929	5.20606e-18	2	Ldha
Trim30a.2	1.57416e-47	0.310852	0.612	0.381	2.70882e-43	2	Trim30a
Arid5b.1	7.42021e-18	0.310017	0.518	0.395	1.27687e-13	2	Arid5b
Gapdh.2	8.79558e-68	0.307592	0.999	0.992	1.51354e-63	2	Gapdh
Atp6v1a.2	3.46158e-48	0.305259	0.529	0.313	5.95668e-44	2	Atp6v1a
Chmp4b.1	5.14741e-33	0.304288	0.814	0.686	8.85766e-29	2	Chmp4b
Nek6	8.04157e-87	0.304181	0.316	0.11	1.38379e-82	2	Nek6
Coro1a.2	3.93722e-57	0.303173	0.996	0.978	6.77517e-53	2	Coro1a
Ncf4.2	5.61658e-37	0.302025	0.797	0.606	9.66502e-33	2	Ncf4
Tmbim6.1	4.01518e-34	0.298795	0.866	0.773	6.90932e-30	2	Tmbim6
Pkm.2	2.34383e-63	0.297888	0.994	0.932	4.03326e-59	2	Pkm
Pxn	9.56008e-50	0.297627	0.442	0.243	1.6451e-45	2	Pxn
Rac2.2	5.81685e-52	0.296949	0.978	0.799	1.00096e-47	2	Rac2
Fam122a	4.6322e-60	0.295938	0.332	0.147	7.9711e-56	2	Fam122a
E230032D23Rik	1.9017e-76	0.294485	0.204	0.056	3.27245e-72	2	E230032D23Rik
Egln3	1.34181e-53	0.294086	0.26	0.104	2.30899e-49	2	Egln3
Tmcc1	6.8092e-50	0.292294	0.3	0.137	1.17173e-45	2	Tmcc1
Nod1	1.35149e-120	0.292219	0.242	0.053	2.32564e-116	2	Nod1
Mefv.2	1.76433e-54	0.292216	0.328	0.147	3.03605e-50	2	Mefv
Chd1	3.23083e-25	0.290137	0.492	0.351	5.55961e-21	2	Chd1
Tacstd2	4.27747e-86	0.290028	0.296	0.098	7.36067e-82	2	Tacstd2
Taf7	2.43831e-34	0.287614	0.435	0.271	4.19584e-30	2	Taf7
Oaz2	3.35313e-88	0.287298	0.296	0.096	5.77007e-84	2	Oaz2
Stk40	8.21059e-50	0.285789	0.428	0.229	1.41288e-45	2	Stk40
Aldh3b1.2	3.47108e-77	0.28024	0.329	0.124	5.97304e-73	2	Aldh3b1
Bach1.2	5.57393e-49	0.280085	0.448	0.238	9.59162e-45	2	Bach1
Pet100	8.51314e-35	0.279017	0.662	0.481	1.46494e-30	2	Pet100
Atg3	1.98415e-26	0.276884	0.497	0.35	3.41432e-22	2	Atg3
Alox5	6.24934e-188	0.276292	0.23	0.03	1.07539e-183	2	Alox5
Pim1	8.12507e-13	0.275396	0.9	0.893	1.39816e-08	2	Pim1
Map2k4	5.65536e-43	0.274343	0.365	0.194	9.73174e-39	2	Map2k4
Iqgap1.2	4.5002e-30	0.271205	0.958	0.911	7.74394e-26	2	Iqgap1
Oas3	1.18676e-72	0.270986	0.334	0.129	2.04218e-68	2	Oas3
Mctp1	3.35927e-161	0.269842	0.225	0.034	5.78063e-157	2	Mctp1
Mindy1	6.2268e-84	0.269805	0.273	0.087	1.07151e-79	2	Mindy1
Cflar.1	4.07368e-35	0.268709	0.621	0.418	7.00999e-31	2	Cflar
Hba-a2	7.35653e-15	0.268052	0.105	0.05	1.26591e-10	2	Hba-a2
Sun2	8.37613e-49	0.267621	0.416	0.219	1.44136e-44	2	Sun2
Dgkg	1.29369e-206	0.26738	0.189	0.016	2.22617e-202	2	Dgkg
Zswim4	5.35681e-75	0.266458	0.268	0.091	9.218e-71	2	Zswim4
Itgb2.1	1.82621e-33	0.266368	0.788	0.602	3.14254e-29	2	Itgb2
Orm1	9.23888e-109	0.266328	0.138	0.019	1.58983e-104	2	Orm1
Ap3s1	1.25592e-33	0.265514	0.542	0.358	2.16119e-29	2	Ap3s1
Treml2	3.7221e-151	0.265294	0.205	0.03	6.40499e-147	2	Treml2
Rnf19a	8.74309e-40	0.26484	0.355	0.189	1.50451e-35	2	Rnf19a
Lrrk2	1.63508e-134	0.26472	0.208	0.035	2.81365e-130	2	Lrrk2
Cd80.2	6.82832e-47	0.264193	0.365	0.183	1.17502e-42	2	Cd80
Cebpz	2.90457e-20	0.263661	0.511	0.384	4.99818e-16	2	Cebpz
Tmbim4.1	2.38384e-30	0.26166	0.584	0.408	4.10211e-26	2	Tmbim4
Tbc1d23	4.01244e-50	0.258947	0.295	0.132	6.90461e-46	2	Tbc1d23
Il23a	1.16319e-50	0.2587	0.16	0.049	2.00163e-46	2	Il23a
Azin1	1.31354e-34	0.258363	0.501	0.318	2.26033e-30	2	Azin1
Rab44	5.27639e-169	0.257997	0.193	0.023	9.07961e-165	2	Rab44
Rab11a.1	2.17159e-32	0.257931	0.619	0.434	3.73688e-28	2	Rab11a
Atp6v0c.2	9.48484e-52	0.257149	0.964	0.823	1.63215e-47	2	Atp6v0c
Tlr13.1	2.93398e-56	0.257045	0.276	0.112	5.0488e-52	2	Tlr13
Gm29264	0	0.256791	0.165	0.003	0	2	Gm29264
Abca13	1.59286e-279	0.255659	0.154	0.003	2.74099e-275	2	Abca13
Rnf8	4.32698e-38	0.254834	0.296	0.151	7.44587e-34	2	Rnf8
Hmgcr	2.27623e-33	0.253149	0.394	0.232	3.91694e-29	2	Hmgcr
Wbp1l	9.42759e-48	0.252786	0.336	0.164	1.6223e-43	2	Wbp1l
Mgam	0	0.251582	0.17	0.001	0	2	Mgam
Slc6a6.2	1.97902e-29	0.250704	0.535	0.364	3.4055e-25	2	Slc6a6
Pag1	4.33151e-34	0.250244	0.389	0.225	7.45366e-30	2	Pag1
Nsfl1c	7.53323e-39	-0.250105	0.058	0.222	1.29632e-34	2	Nsfl1c
Ldb1	6.5186e-41	-0.250141	0.022	0.176	1.12172e-36	2	Ldb1
Sit1.1	8.91723e-39	-0.250399	0.003	0.137	1.53448e-34	2	Sit1
Pik3r5	1.80219e-32	-0.250436	0.069	0.217	3.10121e-28	2	Pik3r5
Irf7.2	0.000617435	-0.250448	0.392	0.31	1	2	Irf7
Ckb	2.29252e-26	-0.250472	0.004	0.1	3.94498e-22	2	Ckb
Acot13	1.04377e-42	-0.250483	0.025	0.186	1.79612e-38	2	Acot13
Selenom.1	9.93048e-38	-0.2505	0.006	0.14	1.70884e-33	2	Selenom
Parl	4.42353e-35	-0.250825	0.087	0.248	7.61201e-31	2	Parl
Spr	1.8173e-44	-0.250979	0.017	0.178	3.12721e-40	2	Spr
Txlna	5.00842e-41	-0.251035	0.032	0.191	8.61849e-37	2	Txlna
Chd6	8.84544e-36	-0.251099	0.042	0.191	1.52212e-31	2	Chd6
Ddhd1.1	3.25791e-40	-0.251111	0.019	0.17	5.60621e-36	2	Ddhd1
Trabd	2.27453e-32	-0.251193	0.102	0.259	3.91401e-28	2	Trabd
Rps6ka1	4.58316e-30	-0.251215	0.1	0.249	7.88669e-26	2	Rps6ka1
Ctdspl2	1.49846e-37	-0.251217	0.048	0.205	2.57855e-33	2	Ctdspl2
Nt5e	1.65328e-18	-0.251391	0.066	0.163	2.84496e-14	2	Nt5e
Eif1b	8.86986e-25	-0.251519	0.242	0.388	1.52633e-20	2	Eif1b
Ppil4	3.00737e-26	-0.25155	0.145	0.288	5.17509e-22	2	Ppil4
Larp7	2.25591e-35	-0.251669	0.057	0.21	3.88197e-31	2	Larp7
Ilk	2.06131e-29	-0.251715	0.142	0.297	3.54709e-25	2	Ilk
B9d2	3.54049e-30	-0.251847	0.109	0.259	6.09247e-26	2	B9d2
Scd2.1	1.72156e-29	-0.251917	0.053	0.185	2.96247e-25	2	Scd2
Hnrnpul1	1.28763e-24	-0.252298	0.201	0.344	2.21575e-20	2	Hnrnpul1
Ddx41	7.85727e-32	-0.252363	0.107	0.262	1.35208e-27	2	Ddx41
Qdpr	4.13705e-46	-0.252366	0.013	0.178	7.11903e-42	2	Qdpr
Tgs1	4.60643e-38	-0.252441	0.043	0.2	7.92674e-34	2	Tgs1
Zfp593	3.19533e-42	-0.25282	0.035	0.201	5.49852e-38	2	Zfp593
Usp48	1.76733e-36	-0.252824	0.042	0.192	3.04121e-32	2	Usp48
Uri1	5.99301e-43	-0.252826	0.019	0.179	1.03128e-38	2	Uri1
Snrnp25	5.18947e-43	-0.252913	0.025	0.187	8.93004e-39	2	Snrnp25
Abhd8	1.58242e-41	-0.252936	0.01	0.158	2.72303e-37	2	Abhd8
Tpm1	1.98714e-33	-0.253067	0.067	0.218	3.41948e-29	2	Tpm1
Tmem64	5.16831e-28	-0.25319	0.013	0.12	8.89362e-24	2	Tmem64
Uchl5	5.69498e-38	-0.253318	0.059	0.221	9.79992e-34	2	Uchl5
Sap30.2	4.22108e-23	-0.253375	0.105	0.23	7.26364e-19	2	Sap30
Utp18	2.72237e-39	-0.25338	0.042	0.201	4.68466e-35	2	Utp18
Snrnp27	6.74452e-24	-0.253473	0.227	0.372	1.1606e-19	2	Snrnp27
Pdrg1	5.21784e-44	-0.253576	0.019	0.18	8.97886e-40	2	Pdrg1
Matk.1	1.91116e-41	-0.253712	0.005	0.15	3.28872e-37	2	Matk
2310033P09Rik	9.3892e-40	-0.253919	0.036	0.194	1.61569e-35	2	2310033P09Rik
Cd68.2	0.00169129	-0.253989	0.459	0.339	1	2	Cd68
Sp100.2	2.09381e-06	-0.254009	0.508	0.528	0.0360303	2	Sp100
Rps9	2.7964e-50	-0.254065	1	1	4.81205e-46	2	Rps9
Gm11361	5.44448e-41	-0.254099	0.041	0.204	9.36886e-37	2	Gm11361
Rpl7l1	6.74562e-33	-0.254114	0.097	0.253	1.16079e-28	2	Rpl7l1
Hadhb	3.11962e-32	-0.254193	0.113	0.272	5.36824e-28	2	Hadhb
Ski	2.87035e-22	-0.254203	0.219	0.357	4.93929e-18	2	Ski
Emc2	6.20175e-32	-0.254291	0.135	0.299	1.0672e-27	2	Emc2
Spcs3	9.4126e-39	-0.2543	0.051	0.213	1.61972e-34	2	Spcs3
Man2b1.2	1.03014e-08	-0.254433	0.402	0.448	0.000177266	2	Man2b1
Mrpl53	2.65715e-39	-0.254507	0.055	0.22	4.57242e-35	2	Mrpl53
Zcchc9	2.31881e-27	-0.254555	0.154	0.303	3.99021e-23	2	Zcchc9
Noc2l	1.03766e-43	-0.254607	0.022	0.185	1.7856e-39	2	Noc2l
Impa2.1	3.05424e-23	-0.25487	0.14	0.272	5.25573e-19	2	Impa2
Gpr18	2.15254e-38	-0.254962	0.007	0.144	3.70408e-34	2	Gpr18
Clcn4	3.644e-38	-0.255213	0.056	0.217	6.27059e-34	2	Clcn4
Ankib1	2.14856e-39	-0.255253	0.033	0.188	3.69724e-35	2	Ankib1
Zmat5	8.36177e-34	-0.255294	0.096	0.254	1.43889e-29	2	Zmat5
Cul5	2.13102e-43	-0.255495	0.027	0.191	3.66706e-39	2	Cul5
Dynll2	1.47629e-39	-0.255504	0.03	0.184	2.54039e-35	2	Dynll2
Carnmt1	5.84591e-38	-0.255552	0.042	0.198	1.00596e-33	2	Carnmt1
Hikeshi	6.04406e-38	-0.255556	0.069	0.234	1.04006e-33	2	Hikeshi
Sdf2	1.72077e-28	-0.255571	0.148	0.299	2.96109e-24	2	Sdf2
Brcc3	5.25754e-46	-0.255582	0.017	0.183	9.04718e-42	2	Brcc3
Gorasp2	5.1908e-43	-0.255617	0.04	0.209	8.93233e-39	2	Gorasp2
Tiprl	2.80698e-28	-0.255635	0.128	0.275	4.83026e-24	2	Tiprl
Rbm17	3.75526e-36	-0.255752	0.096	0.264	6.46206e-32	2	Rbm17
Abhd12.1	4.18591e-40	-0.255828	0.034	0.191	7.20312e-36	2	Abhd12
Tmem30a	1.34037e-21	-0.255846	0.272	0.405	2.30651e-17	2	Tmem30a
Lax1.2	6.17282e-40	-0.256104	0.003	0.141	1.06222e-35	2	Lax1
Wdr61	4.74329e-40	-0.256244	0.06	0.231	8.16226e-36	2	Wdr61
Phf20	5.30571e-42	-0.256288	0.032	0.195	9.13006e-38	2	Phf20
1810037I17Rik	7.31548e-18	-0.256636	0.584	0.66	1.25885e-13	2	1810037I17Rik
Rxylt1	3.22945e-44	-0.256695	0.019	0.181	5.55724e-40	2	Rxylt1
Sinhcaf	1.19363e-41	-0.256776	0.015	0.167	2.05401e-37	2	Sinhcaf
Acbd5	1.16453e-27	-0.256823	0.132	0.277	2.00392e-23	2	Acbd5
Cd302.2	1.26705e-27	-0.256898	0.036	0.154	2.18033e-23	2	Cd302
Vps41	1.81578e-39	-0.256989	0.062	0.23	3.12459e-35	2	Vps41
AI506816	3.05725e-33	-0.257059	0.05	0.192	5.26092e-29	2	AI506816
Zcrb1	4.32822e-23	-0.257158	0.327	0.465	7.44801e-19	2	Zcrb1
Zfp326	1.02093e-39	-0.257222	0.042	0.203	1.75682e-35	2	Zfp326
Mcm4	5.64089e-35	-0.25723	0.027	0.166	9.70684e-31	2	Mcm4
Uggt1	1.28438e-40	-0.257365	0.045	0.21	2.21016e-36	2	Uggt1
Pum3	4.05621e-40	-0.257391	0.043	0.206	6.97992e-36	2	Pum3
Bloc1s2	3.58425e-29	-0.257448	0.135	0.286	6.16777e-25	2	Bloc1s2
Ppp1r7	7.5874e-40	-0.257568	0.053	0.219	1.30564e-35	2	Ppp1r7
Afg3l2	2.45734e-42	-0.257694	0.03	0.193	4.22859e-38	2	Afg3l2
Cabin1	8.19148e-44	-0.257721	0.027	0.192	1.40959e-39	2	Cabin1
Eed	4.55471e-31	-0.257985	0.117	0.273	7.83775e-27	2	Eed
Prrc2a	1.33158e-30	-0.258039	0.124	0.278	2.29137e-26	2	Prrc2a
Krcc1	7.56964e-25	-0.258055	0.171	0.312	1.30258e-20	2	Krcc1
Tm9sf2	1.5563e-32	-0.258274	0.114	0.274	2.67809e-28	2	Tm9sf2
Clns1a	2.11656e-44	-0.258385	0.031	0.2	3.64218e-40	2	Clns1a
Ap1s1	4.64811e-38	-0.258683	0.077	0.246	7.99848e-34	2	Ap1s1
Rap2b	9.73333e-33	-0.258717	0.062	0.208	1.67491e-28	2	Rap2b
Emc8	1.13196e-43	-0.258729	0.035	0.203	1.94788e-39	2	Emc8
Nenf	4.51044e-45	-0.258879	0.021	0.187	7.76156e-41	2	Nenf
Echs1	2.59082e-44	-0.259187	0.033	0.203	4.45828e-40	2	Echs1
Rnf125.2	3.49416e-15	-0.259236	0.165	0.263	6.01274e-11	2	Rnf125
Letm1	1.51873e-42	-0.25924	0.04	0.208	2.61343e-38	2	Letm1
Sept7.1	5.42943e-18	-0.259525	0.656	0.711	9.34296e-14	2	2022-09-07
Slc43a2.2	3.36225e-31	-0.259809	0.065	0.209	5.78576e-27	2	Slc43a2
Lsm2	1.98139e-36	-0.260053	0.047	0.199	3.40957e-32	2	Lsm2
Tulp4	2.12484e-36	-0.260338	0.065	0.226	3.65642e-32	2	Tulp4
Tmem219.1	5.74034e-25	-0.260421	0.186	0.327	9.87797e-21	2	Tmem219
Me2	1.29528e-26	-0.260646	0.181	0.331	2.22892e-22	2	Me2
Igsf8.1	3.36732e-43	-0.260663	0.016	0.173	5.79448e-39	2	Igsf8
Mrto4	6.68727e-37	-0.26082	0.059	0.217	1.15075e-32	2	Mrto4
Smu1	4.70541e-36	-0.261071	0.097	0.265	8.09708e-32	2	Smu1
Rfxap	1.4502e-39	-0.261364	0.071	0.242	2.49551e-35	2	Rfxap
Trim27	1.39015e-41	-0.261467	0.039	0.203	2.39218e-37	2	Trim27
Cd4.1	3.66123e-27	-0.261487	0.004	0.101	6.30025e-23	2	Cd4
Armc1	5.67082e-45	-0.261589	0.027	0.195	9.75835e-41	2	Armc1
Sbds	4.39896e-30	-0.26164	0.141	0.296	7.56973e-26	2	Sbds
Golgb1	7.34538e-26	-0.261666	0.164	0.309	1.26399e-21	2	Golgb1
Cib1.1	6.41842e-21	-0.261669	0.264	0.391	1.10448e-16	2	Cib1
Impa1	8.30565e-34	-0.261703	0.096	0.254	1.42924e-29	2	Impa1
Camk2n1.2	2.07986e-36	-0.261735	0.001	0.127	3.57903e-32	2	Camk2n1
Rad21	2.78443e-19	-0.261795	0.204	0.323	4.79145e-15	2	Rad21
9130401M01Rik	1.72032e-46	-0.261806	0.022	0.193	2.96032e-42	2	9130401M01Rik
Use1	3.58397e-18	-0.261912	0.404	0.503	6.1673e-14	2	Use1
Tln1.2	9.4457e-22	-0.261918	0.855	0.898	1.62542e-17	2	Tln1
Rps6ka3	4.5698e-35	-0.26194	0.071	0.227	7.86372e-31	2	Rps6ka3
Nop14	1.91287e-42	-0.262012	0.027	0.188	3.29167e-38	2	Nop14
Dkkl1.2	6.85473e-35	-0.262103	0.003	0.125	1.17956e-30	2	Dkkl1
Immp1l	8.16391e-43	-0.262277	0.042	0.211	1.40485e-38	2	Immp1l
Rbm27	5.08853e-29	-0.262534	0.152	0.306	8.75634e-25	2	Rbm27
Cul1	4.05807e-31	-0.262565	0.153	0.315	6.98313e-27	2	Cul1
Znrf1.1	2.18105e-14	-0.262655	0.207	0.302	3.75315e-10	2	Znrf1
Brd4	7.72536e-24	-0.262656	0.305	0.446	1.32938e-19	2	Brd4
Brd9	6.82575e-28	-0.262778	0.122	0.267	1.17458e-23	2	Brd9
Aph1a.1	3.08128e-34	-0.262834	0.117	0.282	5.30227e-30	2	Aph1a
Rexo1	3.43675e-36	-0.262848	0.086	0.25	5.91396e-32	2	Rexo1
Epb41	3.06082e-26	-0.262882	0.125	0.264	5.26706e-22	2	Epb41
Keap1	1.01475e-43	-0.263416	0.031	0.198	1.74618e-39	2	Keap1
Lap3.1	1.42357e-38	-0.263416	0.027	0.176	2.44968e-34	2	Lap3
Mrps6	5.95979e-39	-0.263615	0.025	0.174	1.02556e-34	2	Mrps6
Mysm1	1.20931e-35	-0.263632	0.089	0.255	2.08099e-31	2	Mysm1
Arhgef6	5.37185e-32	-0.263793	0.1	0.253	9.24388e-28	2	Arhgef6
Commd8	2.96394e-27	-0.263806	0.181	0.332	5.10035e-23	2	Commd8
Ubn2	2.39974e-29	-0.263878	0.139	0.292	4.12947e-25	2	Ubn2
Tex264	1.9708e-46	-0.263913	0.023	0.194	3.39136e-42	2	Tex264
Nfatc3	6.91397e-31	-0.263958	0.082	0.228	1.18976e-26	2	Nfatc3
Aak1.1	8.78963e-31	-0.263995	0.073	0.217	1.51252e-26	2	Aak1
Smg6	2.66397e-36	-0.264005	0.062	0.22	4.58416e-32	2	Smg6
Ppp1r9b	3.54009e-43	-0.264155	0.035	0.203	6.09178e-39	2	Ppp1r9b
Nfx1	1.06986e-40	-0.264166	0.046	0.212	1.84102e-36	2	Nfx1
Agpat5.1	2.87031e-35	-0.26435	0.072	0.232	4.93924e-31	2	Agpat5
Cdk13	3.4886e-29	-0.2644	0.131	0.281	6.00318e-25	2	Cdk13
Mrps9	5.44316e-43	-0.264481	0.048	0.22	9.36659e-39	2	Mrps9
Fam172a	1.87665e-38	-0.264822	0.061	0.225	3.22933e-34	2	Fam172a
Cops2	3.03354e-35	-0.26483	0.104	0.27	5.22012e-31	2	Cops2
Snrnp200	2.05629e-34	-0.26483	0.102	0.265	3.53846e-30	2	Snrnp200
Padi2	5.55178e-44	-0.264928	0.005	0.158	9.5535e-40	2	Padi2
Leprot.1	4.50255e-34	-0.265022	0.093	0.253	7.74799e-30	2	Leprot
Nrg1.2	7.59014e-17	-0.265265	0.058	0.146	1.30611e-12	2	Nrg1
Pfdn4	3.18036e-46	-0.265387	0.035	0.212	5.47276e-42	2	Pfdn4
Kdm1a	2.22791e-32	-0.265435	0.157	0.327	3.83379e-28	2	Kdm1a
Ing1	7.74296e-30	-0.265453	0.126	0.279	1.33241e-25	2	Ing1
2022-03-05	2.73358e-27	-0.265607	0.181	0.333	4.70395e-23	2	2022-03-05
Lsm3	7.88115e-37	-0.265716	0.083	0.25	1.35619e-32	2	Lsm3
Copb1	3.21999e-25	-0.265811	0.267	0.411	5.54096e-21	2	Copb1
Rad23a	1.31561e-45	-0.265839	0.04	0.217	2.26391e-41	2	Rad23a
Sf3b1	7.05611e-26	-0.265901	0.754	0.855	1.21422e-21	2	Sf3b1
Lrrc59	8.90926e-33	-0.265948	0.113	0.273	1.53311e-28	2	Lrrc59
Imp4	1.69397e-42	-0.266027	0.054	0.228	2.91499e-38	2	Imp4
Borcs8	2.64932e-25	-0.266082	0.2	0.343	4.55894e-21	2	Borcs8
Ahsa1	6.41494e-32	-0.266327	0.156	0.32	1.10388e-27	2	Ahsa1
Setd5	4.60021e-34	-0.266329	0.095	0.255	7.91605e-30	2	Setd5
Tnip1	6.53026e-23	-0.26647	0.196	0.335	1.12373e-18	2	Tnip1
Eif1ad	2.51617e-40	-0.266552	0.063	0.233	4.32982e-36	2	Eif1ad
Trp53i11	8.54233e-41	-0.266895	0.007	0.152	1.46996e-36	2	Trp53i11
Tmem109	1.26077e-45	-0.267029	0.023	0.192	2.16954e-41	2	Tmem109
Tpp1.1	6.1938e-34	-0.267203	0.082	0.239	1.06583e-29	2	Tpp1
Stt3a	1.15541e-42	-0.267316	0.048	0.22	1.98823e-38	2	Stt3a
Prdx4	2.08181e-42	-0.267365	0.023	0.183	3.58238e-38	2	Prdx4
Ckap5	1.41726e-37	-0.26749	0.042	0.196	2.43882e-33	2	Ckap5
Rbm6	2.25744e-39	-0.26758	0.059	0.225	3.8846e-35	2	Rbm6
B230219D22Rik	4.35278e-33	-0.267709	0.131	0.296	7.49026e-29	2	B230219D22Rik
Pdhb	1.18166e-43	-0.267715	0.07	0.254	2.0334e-39	2	Pdhb
Fdx2	2.10412e-47	-0.267816	0.022	0.196	3.62077e-43	2	Fdx2
Elf2	1.26129e-34	-0.267874	0.114	0.283	2.17043e-30	2	Elf2
Knop1	7.40492e-40	-0.267954	0.035	0.193	1.27424e-35	2	Knop1
Tmem192	8.26013e-43	-0.268207	0.058	0.234	1.4214e-38	2	Tmem192
Prkar1a.1	1.50881e-16	-0.268281	0.648	0.71	2.59636e-12	2	Prkar1a
Nfkb2	3.37027e-22	-0.268371	0.25	0.384	5.79955e-18	2	Nfkb2
Fam133b	3.28668e-26	-0.26851	0.188	0.343	5.65572e-22	2	Fam133b
Exoc3	1.96532e-25	-0.268655	0.187	0.328	3.38193e-21	2	Exoc3
Tapbpl	5.11789e-41	-0.268655	0.039	0.201	8.80686e-37	2	Tapbpl
Ehmt2	3.63572e-45	-0.268745	0.031	0.203	6.25635e-41	2	Ehmt2
Wtap	1.37673e-31	-0.268853	0.157	0.322	2.36907e-27	2	Wtap
Cyld.1	2.10724e-18	-0.268957	0.25	0.364	3.62613e-14	2	Cyld
Luc7l	6.06317e-41	-0.269095	0.048	0.215	1.04335e-36	2	Luc7l
Sap18	1.02634e-29	-0.269157	0.284	0.45	1.76613e-25	2	Sap18
Tasor	5.06485e-41	-0.269182	0.032	0.191	8.71559e-37	2	Tasor
Txn2	1.86277e-30	-0.269357	0.202	0.368	3.20546e-26	2	Txn2
Lyar	2.11231e-33	-0.269396	0.086	0.24	3.63487e-29	2	Lyar
Tagap.1	4.50269e-23	-0.269468	0.091	0.216	7.74823e-19	2	Tagap
F7.2	3.19343e-28	-0.269681	0.011	0.117	5.49526e-24	2	F7
Mkln1	1.32207e-30	-0.26977	0.146	0.305	2.27503e-26	2	Mkln1
Tuba1a	1.2194e-18	-0.270057	0.169	0.284	2.09834e-14	2	Tuba1a
Ctnna1.1	7.3912e-23	-0.270081	0.181	0.314	1.27188e-18	2	Ctnna1
Dennd4c	8.88951e-43	-0.270176	0.023	0.183	1.52971e-38	2	Dennd4c
Ccny	3.80475e-47	-0.270401	0.027	0.202	6.54722e-43	2	Ccny
Cdh1.1	9.23198e-25	-0.270441	0.046	0.158	1.58864e-20	2	Cdh1
Maz	4.7469e-42	-0.270504	0.041	0.207	8.16847e-38	2	Maz
Tnfsf13.2	1.89202e-42	-0.270537	0.008	0.158	3.25578e-38	2	Tnfsf13
Rfc1	8.29322e-32	-0.270708	0.092	0.245	1.4271e-27	2	Rfc1
Mtln	1.36428e-45	-0.270954	0.026	0.196	2.34765e-41	2	Mtln
Mpc1.2	2.3858e-18	-0.271157	0.419	0.523	4.10548e-14	2	Mpc1
Abce1	9.35557e-44	-0.27134	0.035	0.204	1.60991e-39	2	Abce1
Taf3	9.3251e-46	-0.271571	0.022	0.191	1.60466e-41	2	Taf3
Plekha2	8.79738e-28	-0.271736	0.147	0.293	1.51385e-23	2	Plekha2
Pcmtd1	8.43431e-31	-0.271825	0.119	0.273	1.45138e-26	2	Pcmtd1
Gabpb2	1.32818e-35	-0.272118	0.069	0.226	2.28553e-31	2	Gabpb2
Sec63	5.34403e-33	-0.27228	0.124	0.287	9.19601e-29	2	Sec63
Uba2	1.53326e-35	-0.272544	0.104	0.271	2.63843e-31	2	Uba2
Fh1	7.67526e-45	-0.272569	0.019	0.182	1.32076e-40	2	Fh1
Blmh	3.54693e-39	-0.272573	0.073	0.244	6.10356e-35	2	Blmh
Tomm40	3.72281e-41	-0.272777	0.065	0.238	6.40622e-37	2	Tomm40
Sp110	2.90858e-15	-0.272852	0.261	0.36	5.00509e-11	2	Sp110
Calhm6	1.12505e-30	-0.27323	0.012	0.127	1.93598e-26	2	Calhm6
Xrn1	7.17691e-31	-0.273243	0.117	0.271	1.235e-26	2	Xrn1
Sec31a	1.79314e-44	-0.273243	0.046	0.223	3.08563e-40	2	Sec31a
Ppa1	1.76329e-28	-0.273326	0.107	0.251	3.03426e-24	2	Ppa1
Tnik.1	1.3306e-42	-0.273588	0.004	0.152	2.2897e-38	2	Tnik
Stoml2	5.35066e-45	-0.273594	0.05	0.229	9.20741e-41	2	Stoml2
Ech1.1	1.01385e-20	-0.273682	0.275	0.4	1.74463e-16	2	Ech1
Ptpa	1.73248e-41	-0.273708	0.063	0.236	2.98125e-37	2	Ptpa
Ogdh	9.00934e-36	-0.273907	0.102	0.269	1.55033e-31	2	Ogdh
Ss18	1.39708e-35	-0.274001	0.078	0.237	2.4041e-31	2	Ss18
Hdlbp	9.00944e-24	-0.274228	0.314	0.456	1.55034e-19	2	Hdlbp
Lage3	1.07511e-49	-0.274578	0.027	0.209	1.85005e-45	2	Lage3
Uchl3	4.93107e-38	-0.274578	0.058	0.219	8.48539e-34	2	Uchl3
Zfp800	6.67449e-38	-0.274716	0.088	0.262	1.14855e-33	2	Zfp800
Sdc3.2	7.47448e-37	-0.274933	0.007	0.139	1.28621e-32	2	Sdc3
Sash1.2	2.82556e-35	-0.275107	0.009	0.137	4.86222e-31	2	Sash1
Rab7b.2	1.12836e-30	-0.275222	0.013	0.13	1.94168e-26	2	Rab7b
Msi2	4.57579e-44	-0.275238	0.012	0.169	7.87402e-40	2	Msi2
Dmac1	4.35817e-44	-0.275299	0.05	0.227	7.49955e-40	2	Dmac1
Ttc39c	1.20163e-33	-0.275424	0.048	0.191	2.06777e-29	2	Ttc39c
Pin1	2.56171e-37	-0.275448	0.118	0.293	4.40819e-33	2	Pin1
Ngdn	1.34271e-39	-0.275495	0.103	0.282	2.31053e-35	2	Ngdn
Susd3	4.83836e-44	-0.27556	0.031	0.199	8.32585e-40	2	Susd3
Smarcc2	6.10237e-42	-0.275909	0.051	0.223	1.0501e-37	2	Smarcc2
Rsf1	1.68797e-27	-0.275941	0.181	0.334	2.90466e-23	2	Rsf1
Ebna1bp2	3.56266e-36	-0.275944	0.115	0.287	6.13063e-32	2	Ebna1bp2
Snhg6	1.19446e-48	-0.276008	0.024	0.202	2.05542e-44	2	Snhg6
Ddx1	1.68808e-47	-0.276062	0.026	0.202	2.90486e-43	2	Ddx1
Rheb.2	3.99084e-21	-0.276082	0.297	0.42	6.86743e-17	2	Rheb
Sdhc	9.26887e-42	-0.276096	0.074	0.252	1.59499e-37	2	Sdhc
Rbm26	2.57947e-39	-0.276205	0.071	0.24	4.43875e-35	2	Rbm26
Bri3bp	6.25604e-46	-0.276531	0.028	0.201	1.07654e-41	2	Bri3bp
Zrsr2	2.73146e-34	-0.276534	0.11	0.275	4.70029e-30	2	Zrsr2
Stk4.2	1.15937e-18	-0.276659	0.312	0.42	1.99504e-14	2	Stk4
Wac	2.15505e-24	-0.27669	0.261	0.403	3.70841e-20	2	Wac
Mrps5	1.54918e-47	-0.27672	0.025	0.2	2.66584e-43	2	Mrps5
Agpat3	4.78172e-48	-0.276744	0.012	0.182	8.22838e-44	2	Agpat3
Hes1.2	7.48873e-18	-0.276772	0.036	0.121	1.28866e-13	2	Hes1
Mfsd1.2	1.18593e-30	-0.276789	0.11	0.261	2.04074e-26	2	Mfsd1
Upf3b	3.13864e-38	-0.276971	0.047	0.204	5.40097e-34	2	Upf3b
Mcm6	7.9256e-35	-0.276988	0.019	0.153	1.36384e-30	2	Mcm6
Adrm1	6.43814e-38	-0.277103	0.112	0.287	1.10788e-33	2	Adrm1
2610001J05Rik	1.54859e-38	-0.277251	0.096	0.269	2.66481e-34	2	2610001J05Rik
Mrps25	4.58068e-48	-0.277437	0.037	0.22	7.88244e-44	2	Mrps25
Gm15472.2	4.75583e-44	-0.27756	0.004	0.155	8.18383e-40	2	Gm15472
Necap2.2	9.4403e-25	-0.277593	0.234	0.376	1.62449e-20	2	Necap2
Thoc1	4.00094e-47	-0.277622	0.025	0.199	6.88481e-43	2	Thoc1
Crebbp	4.64485e-27	-0.27769	0.217	0.368	7.99285e-23	2	Crebbp
Ifi35	6.45348e-19	-0.277705	0.225	0.339	1.11051e-14	2	Ifi35
P2rx4.2	1.95296e-24	-0.277993	0.096	0.222	3.36066e-20	2	P2rx4
Sptan1	8.8778e-28	-0.278041	0.186	0.339	1.52769e-23	2	Sptan1
Rif1	2.08564e-40	-0.278055	0.023	0.176	3.58897e-36	2	Rif1
Pcm1	1.11579e-32	-0.278185	0.113	0.275	1.92006e-28	2	Pcm1
Ggnbp2	1.57626e-25	-0.278346	0.23	0.375	2.71242e-21	2	Ggnbp2
Irf2bpl	2.38207e-42	-0.278443	0.035	0.199	4.09907e-38	2	Irf2bpl
Socs2.1	1.34309e-35	-0.278458	0.009	0.138	2.31119e-31	2	Socs2
Scand1	5.09572e-23	-0.278484	0.717	0.783	8.76871e-19	2	Scand1
Ubash3a.2	3.88734e-37	-0.27849	0.022	0.164	6.68934e-33	2	Ubash3a
Sumo3	2.32173e-39	-0.278522	0.087	0.262	3.99524e-35	2	Sumo3
Rapgef2.1	1.46817e-32	-0.27866	0.06	0.204	2.52643e-28	2	Rapgef2
4921524J17Rik	1.58239e-40	-0.278671	0.057	0.226	2.72297e-36	2	4921524J17Rik
Tbrg1	7.47598e-22	-0.278743	0.324	0.456	1.28647e-17	2	Tbrg1
Polr2c	6.37704e-36	-0.278765	0.166	0.344	1.09736e-31	2	Polr2c
4930453N24Rik	6.67883e-36	-0.279086	0.093	0.258	1.14929e-31	2	4930453N24Rik
Eno1.1	1.49544e-15	-0.279112	0.837	0.863	2.57335e-11	2	Eno1
Mak16	1.89178e-47	-0.279138	0.027	0.203	3.25537e-43	2	Mak16
Smarcb1	8.98343e-46	-0.279177	0.046	0.227	1.54587e-41	2	Smarcb1
Ubald2.1	5.00574e-09	-0.279233	0.482	0.533	8.61387e-05	2	Ubald2
Trim44	1.76262e-48	-0.279239	0.017	0.19	3.03311e-44	2	Trim44
Prc1	2.06088e-15	-0.279388	0.037	0.112	3.54635e-11	2	Prc1
Ppil2	1.28785e-39	-0.279483	0.09	0.267	2.21614e-35	2	Ppil2
Ergic3	8.23976e-36	-0.279851	0.15	0.325	1.4179e-31	2	Ergic3
Ddx10	2.43053e-48	-0.279855	0.02	0.196	4.18245e-44	2	Ddx10
Ms4a8a.1	4.33401e-30	-0.279919	0.015	0.13	7.45796e-26	2	Ms4a8a
Emsy	4.51077e-41	-0.279986	0.045	0.212	7.76213e-37	2	Emsy
Setx	3.17994e-32	-0.280165	0.085	0.235	5.47204e-28	2	Setx
Kdelr1	5.24737e-31	-0.280189	0.196	0.361	9.02967e-27	2	Kdelr1
Dctn3	1.03534e-26	-0.280491	0.394	0.533	1.78161e-22	2	Dctn3
Cd40.2	4.28186e-33	-0.2806	0.005	0.124	7.36823e-29	2	Cd40
Psen2	1.8261e-42	-0.280748	0.038	0.205	3.14235e-38	2	Psen2
Acp1	4.05407e-35	-0.280762	0.128	0.298	6.97624e-31	2	Acp1
Crebzf	6.0769e-40	-0.281016	0.058	0.226	1.04571e-35	2	Crebzf
Nsmce2	2.69636e-42	-0.281345	0.074	0.254	4.6399e-38	2	Nsmce2
Psmd3	4.63862e-42	-0.281403	0.088	0.272	7.98214e-38	2	Psmd3
Emc4	6.40074e-48	-0.281705	0.044	0.23	1.10144e-43	2	Emc4
Stt3b	1.5106e-37	-0.281754	0.091	0.261	2.59944e-33	2	Stt3b
Lypla2	4.1366e-37	-0.281824	0.104	0.274	7.11826e-33	2	Lypla2
Acaa2	1.42337e-38	-0.281959	0.094	0.267	2.44933e-34	2	Acaa2
Hat1.1	2.32706e-36	-0.282156	0.091	0.257	4.00441e-32	2	Hat1
Numa1	1.56177e-36	-0.282157	0.079	0.242	2.68749e-32	2	Numa1
Slc35b1	3.6112e-44	-0.282253	0.057	0.236	6.21415e-40	2	Slc35b1
Rilpl2	2.16624e-16	-0.282282	0.245	0.353	3.72766e-12	2	Rilpl2
AI413582.1	8.87954e-40	-0.282288	0.104	0.286	1.52799e-35	2	AI413582
Smim10l1	3.07211e-52	-0.282408	0.012	0.193	5.28649e-48	2	Smim10l1
Sipa1	2.76476e-34	-0.282438	0.107	0.27	4.75759e-30	2	Sipa1
Pvr.1	4.47363e-48	-0.282468	0.006	0.172	7.69821e-44	2	Pvr
Sec13	2.77461e-40	-0.282475	0.095	0.273	4.77455e-36	2	Sec13
Mrpl34	4.47437e-40	-0.282562	0.098	0.279	7.6995e-36	2	Mrpl34
Mocs2	8.56705e-47	-0.28259	0.043	0.225	1.47422e-42	2	Mocs2
Ubac2	8.27195e-39	-0.282681	0.088	0.261	1.42344e-34	2	Ubac2
Pnisr	1.00703e-25	-0.282799	0.204	0.349	1.7329e-21	2	Pnisr
Rhoh.2	1.20571e-19	-0.282877	0.295	0.424	2.07478e-15	2	Rhoh
1810058I24Rik	3.78829e-22	-0.282892	0.407	0.527	6.51889e-18	2	1810058I24Rik
Yy1	1.5286e-22	-0.282948	0.392	0.515	2.63041e-18	2	Yy1
Mrpl41	4.37629e-45	-0.283025	0.07	0.258	7.53072e-41	2	Mrpl41
Med30	1.34285e-40	-0.283043	0.071	0.244	2.31077e-36	2	Med30
Nol12	8.64452e-50	-0.28311	0.026	0.208	1.48755e-45	2	Nol12
Fermt3	6.25859e-23	-0.28314	0.416	0.538	1.07698e-18	2	Fermt3
Gm43305	1.64425e-37	-0.283259	0.015	0.154	2.82943e-33	2	Gm43305
Pmaip1	2.71834e-28	-0.283323	0.119	0.267	4.67772e-24	2	Pmaip1
Luzp1.2	3.81277e-43	-0.2834	0.032	0.198	6.56102e-39	2	Luzp1
Ebpl	8.62255e-51	-0.283439	0.01	0.186	1.48377e-46	2	Ebpl
Laptm4a.2	4.59336e-22	-0.283712	0.272	0.4	7.90426e-18	2	Laptm4a
Gmnn	7.16329e-39	-0.284051	0.027	0.178	1.23266e-34	2	Gmnn
Myh9.2	2.75411e-12	-0.284128	0.804	0.821	4.73927e-08	2	Myh9
Hells	2.61985e-32	-0.284341	0.021	0.147	4.50823e-28	2	Hells
Sh3bp1	8.97005e-49	-0.284433	0.034	0.218	1.54357e-44	2	Sh3bp1
Erg28	5.76018e-47	-0.284539	0.035	0.214	9.91211e-43	2	Erg28
Cerk	1.28081e-48	-0.284563	0.021	0.198	2.20401e-44	2	Cerk
Ppp4r2	6.02604e-26	-0.284814	0.249	0.396	1.03696e-21	2	Ppp4r2
Copb2	1.98696e-30	-0.284894	0.231	0.393	3.41916e-26	2	Copb2
Rock1.1	8.12768e-17	-0.285072	0.629	0.701	1.39861e-12	2	Rock1
Mllt6	2.12046e-51	-0.285306	0.012	0.192	3.64888e-47	2	Mllt6
Dnm1l	2.7975e-42	-0.285584	0.074	0.255	4.81393e-38	2	Dnm1l
March1.2	1.67318e-28	-0.285738	0.061	0.192	2.8792e-24	2	2022-03-01
Polr2a	5.7182e-30	-0.285876	0.188	0.349	9.83989e-26	2	Polr2a
Phb	2.2764e-46	-0.286122	0.039	0.217	3.91723e-42	2	Phb
Gtf3c6	7.98824e-41	-0.286191	0.07	0.244	1.37462e-36	2	Gtf3c6
Stx16	4.78691e-47	-0.286484	0.043	0.226	8.23731e-43	2	Stx16
Ptpra	4.75484e-39	-0.287334	0.103	0.281	8.18213e-35	2	Ptpra
Smchd1	2.67344e-20	-0.287712	0.34	0.467	4.60046e-16	2	Smchd1
Rasa1	5.29883e-44	-0.288006	0.032	0.2	9.11823e-40	2	Rasa1
Tgfbr1.2	5.82311e-23	-0.28809	0.108	0.231	1.00204e-18	2	Tgfbr1
Rnase6.1	1.44972e-26	-0.288605	0.005	0.102	2.49467e-22	2	Rnase6
Ssbp3	1.06003e-45	-0.288655	0.022	0.19	1.8241e-41	2	Ssbp3
Zbtb38	8.24107e-46	-0.288773	0.024	0.193	1.41812e-41	2	Zbtb38
Oxa1l	1.29001e-46	-0.288829	0.045	0.227	2.21984e-42	2	Oxa1l
Tial1	1.93075e-44	-0.289097	0.062	0.244	3.32243e-40	2	Tial1
Bms1	5.95447e-48	-0.289243	0.027	0.206	1.02464e-43	2	Bms1
mt-Co1	4.60555e-71	-0.289545	0.999	1	7.92522e-67	2	mt-Co1
Ddb1	9.46685e-44	-0.289643	0.062	0.242	1.62906e-39	2	Ddb1
Ccdc47	8.89804e-42	-0.289802	0.087	0.27	1.53118e-37	2	Ccdc47
Psmc1	2.60522e-39	-0.289822	0.106	0.284	4.48306e-35	2	Psmc1
Idh3a	1.32151e-50	-0.289914	0.028	0.214	2.27405e-46	2	Idh3a
Synj2bp	6.34047e-46	-0.289937	0.044	0.223	1.09107e-41	2	Synj2bp
Frmd4b	9.36091e-45	-0.290225	0.006	0.162	1.61082e-40	2	Frmd4b
Zfp207	1.52068e-33	-0.290239	0.18	0.35	2.61678e-29	2	Zfp207
Sytl2.2	5.64813e-41	-0.290455	0.005	0.149	9.71931e-37	2	Sytl2
Snrnp40	2.08985e-45	-0.290513	0.065	0.251	3.59621e-41	2	Snrnp40
Ash1l	7.24135e-32	-0.290519	0.158	0.323	1.24609e-27	2	Ash1l
Commd1	1.08754e-36	-0.290994	0.15	0.326	1.87143e-32	2	Commd1
Lsm1	8.44205e-47	-0.291276	0.062	0.251	1.45271e-42	2	Lsm1
Man1a2	2.00408e-39	-0.291285	0.099	0.278	3.44862e-35	2	Man1a2
Ythdf2	5.526e-48	-0.291494	0.044	0.23	9.50914e-44	2	Ythdf2
Tiam1.1	7.80958e-45	-0.291494	0.018	0.181	1.34387e-40	2	Tiam1
Mrpl9	4.05149e-46	-0.291604	0.049	0.231	6.97181e-42	2	Mrpl9
Zfp638	1.47962e-32	-0.291902	0.124	0.284	2.54612e-28	2	Zfp638
Kmt2e	3.03949e-19	-0.292023	0.473	0.575	5.23036e-15	2	Kmt2e
Rassf4.2	6.61567e-36	-0.292269	0.041	0.188	1.13842e-31	2	Rassf4
Hnrnpll.1	4.15346e-40	-0.292364	0.059	0.227	7.14727e-36	2	Hnrnpll
Tusc3	6.51276e-56	-0.292414	0.007	0.196	1.12072e-51	2	Tusc3
Rbck1	3.02613e-41	-0.292653	0.096	0.278	5.20736e-37	2	Rbck1
Celf1	3.05879e-39	-0.292755	0.091	0.267	5.26357e-35	2	Celf1
Pepd.1	2.43028e-55	-0.292871	0.009	0.198	4.18203e-51	2	Pepd
Rab18	1.43409e-35	-0.292956	0.167	0.345	2.46778e-31	2	Rab18
Pds5a	3.2252e-39	-0.292978	0.086	0.259	5.54992e-35	2	Pds5a
Uba1	4.32771e-31	-0.293049	0.221	0.388	7.44713e-27	2	Uba1
Stx4a.1	1.81443e-43	-0.293114	0.072	0.253	3.12227e-39	2	Stx4a
Tomm70a	2.25206e-47	-0.293146	0.046	0.232	3.87534e-43	2	Tomm70a
1110038B12Rik	9.70098e-42	-0.293298	0.081	0.262	1.66934e-37	2	1110038B12Rik
Dazap1	3.31012e-36	-0.293366	0.154	0.332	5.69606e-32	2	Dazap1
Zbtb8os	7.89491e-39	-0.293569	0.113	0.291	1.35856e-34	2	Zbtb8os
Cd160.2	4.08625e-28	-0.293906	0.007	0.111	7.03161e-24	2	Cd160
Aamp	3.4179e-34	-0.293933	0.204	0.38	5.88153e-30	2	Aamp
Yeats4	6.18929e-36	-0.293968	0.151	0.327	1.06505e-31	2	Yeats4
Fam117b	1.91307e-38	-0.294049	0.085	0.255	3.29202e-34	2	Fam117b
Rock2	6.21331e-29	-0.294111	0.167	0.322	1.06919e-24	2	Rock2
Etv3.1	5.35104e-28	-0.29417	0.078	0.212	9.20807e-24	2	Etv3
Yif1b.1	1.80442e-49	-0.294242	0.052	0.246	3.10504e-45	2	Yif1b
Slc1a5	7.7254e-46	-0.294423	0.029	0.201	1.32939e-41	2	Slc1a5
Oxct1	1.6095e-39	-0.294558	0.086	0.26	2.76963e-35	2	Oxct1
Ramp3	1.27513e-25	-0.294602	0.007	0.102	2.19424e-21	2	Ramp3
Pam16	4.73887e-47	-0.294775	0.058	0.246	8.15465e-43	2	Pam16
Prpf8	6.12716e-44	-0.294815	0.076	0.261	1.05436e-39	2	Prpf8
Dcaf8	1.38001e-40	-0.294817	0.078	0.252	2.37473e-36	2	Dcaf8
Hsd17b10	5.45661e-36	-0.29539	0.143	0.318	9.38974e-32	2	Hsd17b10
Axl.2	2.00206e-40	-0.295605	0.012	0.159	3.44515e-36	2	Axl
Fam120a	4.38818e-43	-0.295895	0.074	0.256	7.55119e-39	2	Fam120a
Psmc6	1.72988e-31	-0.296015	0.273	0.439	2.97679e-27	2	Psmc6
Dpm1	1.52046e-29	-0.296697	0.291	0.451	2.6164e-25	2	Dpm1
Prelid2	3.47376e-42	-0.296925	0.022	0.18	5.97765e-38	2	Prelid2
Bcap29	1.36492e-52	-0.296948	0.018	0.204	2.34875e-48	2	Bcap29
Ccdc85b	1.18227e-42	-0.296971	0.073	0.254	2.03445e-38	2	Ccdc85b
Apopt1	4.87372e-52	-0.297214	0.03	0.221	8.3867e-48	2	Apopt1
Tardbp	1.58822e-38	-0.297638	0.115	0.294	2.73301e-34	2	Tardbp
Snhg15	1.17401e-42	-0.297969	0.019	0.176	2.02024e-38	2	Snhg15
Zbtb20	1.95745e-37	-0.298256	0.026	0.17	3.36838e-33	2	Zbtb20
Mphosph10	2.0761e-45	-0.29834	0.043	0.221	3.57256e-41	2	Mphosph10
Oip5os1	5.72046e-33	-0.298385	0.171	0.337	9.84376e-29	2	Oip5os1
Gadd45gip1	2.78261e-52	-0.298451	0.03	0.222	4.78832e-48	2	Gadd45gip1
Faim	9.68023e-54	-0.298581	0.027	0.221	1.66577e-49	2	Faim
Cnot4	1.26176e-43	-0.298657	0.088	0.277	2.17124e-39	2	Cnot4
Emc3	2.8966e-38	-0.298685	0.142	0.324	4.98446e-34	2	Emc3
Snd1	6.24296e-54	-0.298989	0.019	0.21	1.07429e-49	2	Snd1
Vrk1.2	8.14752e-16	-0.299059	0.192	0.289	1.40203e-11	2	Vrk1
Mapk1	2.21207e-34	-0.299123	0.209	0.385	3.80653e-30	2	Mapk1
Aarsd1	8.98122e-53	-0.299208	0.02	0.208	1.54549e-48	2	Aarsd1
Prkca.1	5.00662e-46	-0.299337	0.003	0.16	8.6154e-42	2	Prkca
Rsbn1l.2	9.99904e-19	-0.299404	0.354	0.459	1.72063e-14	2	Rsbn1l
Mrpl11	2.40239e-53	-0.299654	0.035	0.231	4.13404e-49	2	Mrpl11
Lfng.1	1.62164e-41	-0.300011	0.065	0.24	2.79051e-37	2	Lfng
Dusp3.2	1.06104e-46	-0.300037	0.015	0.182	1.82584e-42	2	Dusp3
Fam129b.2	1.63391e-34	-0.30019	0.076	0.232	2.81163e-30	2	Fam129b
Sin3b	7.205e-28	-0.300373	0.493	0.614	1.23984e-23	2	Sin3b
Larp4	3.50921e-41	-0.30044	0.073	0.247	6.03864e-37	2	Larp4
Apobec1.2	4.65686e-29	-0.300481	0.05	0.178	8.01352e-25	2	Apobec1
Sf3a3	7.77371e-52	-0.300522	0.036	0.23	1.3377e-47	2	Sf3a3
Atp13a3.1	2.25227e-41	-0.300584	0.088	0.268	3.87571e-37	2	Atp13a3
Gbp6	3.37904e-37	-0.300726	0.012	0.148	5.81465e-33	2	Gbp6
Nudcd2	5.88787e-52	-0.300783	0.021	0.207	1.01318e-47	2	Nudcd2
Mybbp1a	5.64722e-46	-0.301037	0.04	0.218	9.71773e-42	2	Mybbp1a
Eif4g3	6.08847e-33	-0.301077	0.177	0.345	1.0477e-28	2	Eif4g3
Chchd10.1	2.133e-34	-0.301091	0.047	0.191	3.67047e-30	2	Chchd10
F2r.2	9.34973e-44	-0.301274	0.005	0.157	1.6089e-39	2	F2r
Crtc3.2	1.1321e-29	-0.30145	0.165	0.318	1.94811e-25	2	Crtc3
Utp11	2.26382e-44	-0.30149	0.072	0.256	3.89558e-40	2	Utp11
Usf2.1	5.96912e-36	-0.301584	0.167	0.347	1.02717e-31	2	Usf2
Plxnd1.2	9.40317e-50	-0.301653	0.012	0.186	1.6181e-45	2	Plxnd1
Znrd1	1.37595e-38	-0.301655	0.138	0.322	2.36774e-34	2	Znrd1
Pitpna.2	1.07436e-15	-0.301908	0.665	0.701	1.84876e-11	2	Pitpna
Comt	2.72236e-47	-0.301913	0.041	0.223	4.68463e-43	2	Comt
Ube2c.1	3.65989e-07	-0.301931	0.06	0.106	0.00629795	2	Ube2c
Cnot1	2.58234e-39	-0.301936	0.123	0.306	4.44369e-35	2	Cnot1
Plekhb2	9.49027e-47	-0.301992	0.055	0.241	1.63309e-42	2	Plekhb2
Alkbh1	1.84531e-52	-0.302145	0.009	0.189	3.17541e-48	2	Alkbh1
Arhgef1.2	1.59929e-18	-0.302251	0.35	0.449	2.75206e-14	2	Arhgef1
Igflr1.2	3.96451e-40	-0.302268	0.006	0.148	6.82213e-36	2	Igflr1
Akna	1.99345e-32	-0.302299	0.137	0.298	3.43033e-28	2	Akna
Hscb	4.04845e-54	-0.302382	0.018	0.208	6.96657e-50	2	Hscb
Derl2	3.59492e-46	-0.302391	0.096	0.294	6.18613e-42	2	Derl2
Il27ra.2	4.4295e-48	-0.302744	0.007	0.173	7.62228e-44	2	Il27ra
Ddx17	1.02225e-31	-0.302822	0.216	0.385	1.75909e-27	2	Ddx17
Rbm5	1.83169e-29	-0.302838	0.231	0.39	3.15196e-25	2	Rbm5
Anapc5	9.26964e-37	-0.302902	0.132	0.307	1.59512e-32	2	Anapc5
Colgalt1.1	1.7647e-46	-0.303519	0.034	0.21	3.0367e-42	2	Colgalt1
Ep400	4.9657e-44	-0.30352	0.091	0.282	8.54498e-40	2	Ep400
Scamp3	1.80709e-43	-0.303552	0.08	0.263	3.10964e-39	2	Scamp3
Mrps18a	7.78369e-54	-0.303569	0.043	0.245	1.33942e-49	2	Mrps18a
Prr7	8.9842e-46	-0.303878	0.026	0.196	1.546e-41	2	Prr7
Rab10	1.83043e-28	-0.304197	0.316	0.468	3.1498e-24	2	Rab10
Arhgap17.2	4.48693e-31	-0.304224	0.163	0.324	7.72111e-27	2	Arhgap17
Ddx27	4.9104e-48	-0.304353	0.044	0.231	8.44981e-44	2	Ddx27
Sertad2	1.30364e-45	-0.304367	0.063	0.249	2.24331e-41	2	Sertad2
1110038F14Rik	5.70852e-48	-0.304561	0.05	0.238	9.82322e-44	2	1110038F14Rik
Eif4e2	6.73778e-32	-0.304936	0.278	0.445	1.15944e-27	2	Eif4e2
Ppp3cb	1.91878e-46	-0.305028	0.055	0.24	3.30183e-42	2	Ppp3cb
Ddx50	2.62341e-32	-0.30516	0.197	0.362	4.51437e-28	2	Ddx50
Tbc1d9.2	1.62935e-45	-0.305594	0.019	0.186	2.80379e-41	2	Tbc1d9
Fam53b	1.35681e-46	-0.305643	0.019	0.189	2.3348e-42	2	Fam53b
Ilf2	2.18428e-53	-0.305719	0.02	0.211	3.75871e-49	2	Ilf2
Mrps7	1.19423e-52	-0.30581	0.041	0.237	2.05503e-48	2	Mrps7
Mrpl40	5.73196e-56	-0.305895	0.034	0.237	9.86356e-52	2	Mrpl40
Parp1	3.26069e-54	-0.305956	0.02	0.213	5.61099e-50	2	Parp1
Cops5	1.66456e-41	-0.30626	0.136	0.327	2.86438e-37	2	Cops5
Ahcyl2	8.51776e-49	-0.306324	0.037	0.222	1.46574e-44	2	Ahcyl2
Ggta1.1	2.5558e-52	-0.306603	0.033	0.228	4.39801e-48	2	Ggta1
Ap2m1	1.32508e-30	-0.306619	0.268	0.425	2.28019e-26	2	Ap2m1
Srsf9	2.40512e-38	-0.30675	0.159	0.344	4.13873e-34	2	Srsf9
Tnrc6a	1.66242e-37	-0.306807	0.138	0.317	2.86069e-33	2	Tnrc6a
Traf3ip3.2	2.04881e-34	-0.306984	0.089	0.246	3.52559e-30	2	Traf3ip3
Idh3g	5.35778e-43	-0.307465	0.118	0.309	9.21967e-39	2	Idh3g
Ube2v1	2.55542e-37	-0.307539	0.204	0.387	4.39737e-33	2	Ube2v1
Avpi1.1	4.07756e-29	-0.307944	0.062	0.195	7.01667e-25	2	Avpi1
Mrpl17	7.64273e-48	-0.307994	0.079	0.276	1.31516e-43	2	Mrpl17
Galnt7.1	5.01133e-46	-0.308069	0.045	0.226	8.6235e-42	2	Galnt7
Nolc1	2.04177e-43	-0.308124	0.045	0.217	3.51348e-39	2	Nolc1
Ten1	8.11964e-47	-0.308176	0.085	0.281	1.39723e-42	2	Ten1
Ssr3	1.16775e-29	-0.308544	0.284	0.442	2.00946e-25	2	Ssr3
Snrpc	1.03808e-33	-0.308618	0.294	0.465	1.78632e-29	2	Snrpc
Chd8	4.20457e-46	-0.308711	0.06	0.247	7.23522e-42	2	Chd8
Mir155hg	1.89981e-40	-0.308732	0.009	0.153	3.26919e-36	2	Mir155hg
Stk17b.2	2.72822e-15	-0.309205	0.775	0.805	4.69473e-11	2	Stk17b
Srgap2	6.95902e-48	-0.309584	0.053	0.242	1.19751e-43	2	Srgap2
Itgb5.2	1.88355e-42	-0.309687	0.008	0.158	3.24122e-38	2	Itgb5
Gpbp1	3.30179e-29	-0.310002	0.301	0.453	5.68172e-25	2	Gpbp1
Anapc13	1.80501e-33	-0.310016	0.199	0.367	3.10606e-29	2	Anapc13
Mdh2	5.6022e-29	-0.310027	0.413	0.558	9.64027e-25	2	Mdh2
Mcts1	1.56048e-40	-0.310152	0.151	0.341	2.68527e-36	2	Mcts1
Glcci1	5.08228e-47	-0.310158	0.007	0.17	8.74558e-43	2	Glcci1
Akap8	7.87434e-53	-0.310363	0.03	0.223	1.35502e-48	2	Akap8
Nars	1.97762e-33	-0.310495	0.292	0.468	3.40309e-29	2	Nars
Mpp6	1.06834e-43	-0.31067	0.045	0.219	1.83839e-39	2	Mpp6
Stx8	3.86969e-45	-0.310696	0.112	0.309	6.65896e-41	2	Stx8
Vps13a	8.90682e-51	-0.310745	0.026	0.211	1.53269e-46	2	Vps13a
Mbp	3.38534e-45	-0.310926	0.052	0.234	5.8255e-41	2	Mbp
Utrn.2	5.875e-29	-0.311154	0.127	0.272	1.01097e-24	2	Utrn
Dennd1b	1.43848e-35	-0.311164	0.13	0.301	2.47533e-31	2	Dennd1b
Eif2a	2.36956e-56	-0.311267	0.031	0.234	4.07753e-52	2	Eif2a
Map4	1.1694e-45	-0.311402	0.083	0.275	2.01231e-41	2	Map4
Ufm1	2.40304e-35	-0.311659	0.212	0.39	4.13515e-31	2	Ufm1
Wdr33	1.39406e-35	-0.311707	0.187	0.362	2.3989e-31	2	Wdr33
Rrad	2.19093e-37	-0.311878	0.016	0.155	3.77015e-33	2	Rrad
Itpkb	4.95718e-23	-0.312	0.227	0.364	8.53031e-19	2	Itpkb
Pgp	1.53418e-42	-0.312006	0.088	0.271	2.64002e-38	2	Pgp
Gnptab.1	1.10296e-54	-0.31212	0.015	0.206	1.89798e-50	2	Gnptab
Ccr6.1	2.31036e-33	-0.312122	0	0.115	3.97567e-29	2	Ccr6
Erlec1	2.81287e-51	-0.312188	0.044	0.239	4.84038e-47	2	Erlec1
Rab43.2	7.40058e-39	-0.312256	0.076	0.245	1.27349e-34	2	Rab43
Pcgf5	4.54611e-40	-0.312448	0.086	0.263	7.82295e-36	2	Pcgf5
Gimap8.2	4.70617e-49	-0.312546	0.006	0.175	8.09838e-45	2	Gimap8
9930111J21Rik2	1.6945e-24	-0.312673	0.176	0.318	2.91589e-20	2	9930111J21Rik2
Lrrk1	1.84854e-50	-0.312738	0.012	0.189	3.18097e-46	2	Lrrk1
Tmf1	4.99947e-41	-0.31283	0.142	0.332	8.60308e-37	2	Tmf1
Pkib.2	3.62846e-29	-0.312874	0.028	0.147	6.24386e-25	2	Pkib
Sla	5.14661e-20	-0.313008	0.285	0.402	8.85629e-16	2	Sla
Specc1l.1	2.06971e-53	-0.313189	0.019	0.208	3.56156e-49	2	Specc1l
Atraid	4.57576e-47	-0.313189	0.088	0.285	7.87397e-43	2	Atraid
Lat2.2	1.74066e-34	-0.313189	0.096	0.255	2.99532e-30	2	Lat2
Endod1	8.13706e-54	-0.313378	0.01	0.195	1.40022e-49	2	Endod1
Usp3	3.50214e-28	-0.313634	0.24	0.39	6.02648e-24	2	Usp3
Nmt1.1	1.63586e-38	-0.313639	0.161	0.345	2.81498e-34	2	Nmt1
Gtf3a	6.17839e-54	-0.313666	0.037	0.237	1.06318e-49	2	Gtf3a
Tmem179b	6.14824e-39	-0.313821	0.164	0.348	1.05799e-34	2	Tmem179b
Med10.2	5.47676e-25	-0.313824	0.27	0.405	9.42442e-21	2	Med10
Tcirg1.2	9.34118e-45	-0.31389	0.05	0.229	1.60743e-40	2	Tcirg1
H2afx	3.0779e-31	-0.314115	0.049	0.184	5.29645e-27	2	H2afx
Ube2v2	1.10655e-52	-0.314506	0.055	0.257	1.90415e-48	2	Ube2v2
Gbp9	9.9284e-46	-0.314621	0.009	0.169	1.70848e-41	2	Gbp9
Lag3.2	1.03412e-34	-0.315135	0.005	0.129	1.77951e-30	2	Lag3
Kdelr2	1.15642e-48	-0.315344	0.089	0.292	1.98997e-44	2	Kdelr2
Ppp2r2a	2.05507e-41	-0.315642	0.13	0.319	3.53636e-37	2	Ppp2r2a
Adss	6.58684e-40	-0.316083	0.13	0.316	1.13346e-35	2	Adss
Ube2e1	8.18975e-47	-0.316113	0.089	0.286	1.40929e-42	2	Ube2e1
Herpud1.1	4.40739e-22	-0.31614	0.196	0.324	7.58423e-18	2	Herpud1
Guk1	1.26456e-52	-0.316314	0.047	0.246	2.17605e-48	2	Guk1
Usp14	4.4746e-50	-0.316547	0.061	0.259	7.69989e-46	2	Usp14
Smco4.1	7.58935e-44	-0.316585	0.008	0.162	1.30597e-39	2	Smco4
Atxn7l3b	1.25478e-33	-0.31663	0.25	0.422	2.15922e-29	2	Atxn7l3b
Atl3	1.079e-50	-0.316683	0.042	0.234	1.85674e-46	2	Atl3
Snx17	6.86562e-47	-0.316725	0.099	0.298	1.18144e-42	2	Snx17
Trip11	1.99486e-34	-0.316819	0.158	0.33	3.43276e-30	2	Trip11
Commd6	1.41291e-45	-0.316998	0.104	0.3	2.43134e-41	2	Commd6
Glrx2	7.00941e-44	-0.317249	0.125	0.321	1.20618e-39	2	Glrx2
Pde3b	9.06659e-53	-0.317512	0.012	0.194	1.56018e-48	2	Pde3b
Hmgn1	5.27094e-30	-0.317802	0.14	0.293	9.07023e-26	2	Hmgn1
Kat6a	1.4431e-38	-0.317906	0.132	0.313	2.48328e-34	2	Kat6a
Mob1a	4.7896e-35	-0.318096	0.27	0.451	8.24195e-31	2	Mob1a
Ralbp1	1.14677e-29	-0.318194	0.288	0.448	1.97337e-25	2	Ralbp1
Rbm28	3.46147e-46	-0.318284	0.076	0.269	5.9565e-42	2	Rbm28
Gon4l	1.70229e-49	-0.318319	0.065	0.262	2.9293e-45	2	Gon4l
Cetn2	1.68513e-39	-0.318332	0.122	0.304	2.89977e-35	2	Cetn2
Sdha	1.35657e-44	-0.318575	0.123	0.319	2.33438e-40	2	Sdha
Lsm8	6.51928e-43	-0.318588	0.105	0.295	1.12184e-38	2	Lsm8
Slamf1.1	2.83344e-44	-0.318647	0.004	0.156	4.87578e-40	2	Slamf1
Higd2a	2.50238e-32	-0.318867	0.272	0.439	4.3061e-28	2	Higd2a
Dguok	9.63576e-54	-0.319023	0.039	0.238	1.65812e-49	2	Dguok
Mcrip1	3.70088e-44	-0.319806	0.131	0.327	6.36848e-40	2	Mcrip1
Snf8	3.13077e-36	-0.319908	0.273	0.451	5.38743e-32	2	Snf8
Chtop	3.71558e-48	-0.319975	0.08	0.276	6.39377e-44	2	Chtop
Desi2	3.99015e-56	-0.32003	0.03	0.232	6.86626e-52	2	Desi2
Arf5	8.07406e-41	-0.320038	0.826	0.899	1.38938e-36	2	Arf5
Hadha	8.87049e-37	-0.320166	0.207	0.39	1.52643e-32	2	Hadha
Sys1	3.16131e-27	-0.320458	0.392	0.523	5.43998e-23	2	Sys1
Pon2	4.03765e-40	-0.320673	0.12	0.303	6.94799e-36	2	Pon2
Bri3.2	2.07658e-31	-0.320823	0.442	0.588	3.57337e-27	2	Bri3
Snrpa	1.99272e-55	-0.321339	0.044	0.251	3.42908e-51	2	Snrpa
Pdcd6ip	1.81403e-32	-0.321854	0.303	0.465	3.12158e-28	2	Pdcd6ip
Ifi211.2	1.14355e-24	-0.321872	0.081	0.206	1.96782e-20	2	Ifi211
Csnk2a2	5.35841e-42	-0.32226	0.159	0.356	9.22075e-38	2	Csnk2a2
Dhx36	5.31483e-38	-0.322286	0.142	0.324	9.14576e-34	2	Dhx36
Trim35	7.82567e-51	-0.322651	0.01	0.186	1.34664e-46	2	Trim35
Rer1	2.43237e-32	-0.322731	0.33	0.485	4.18562e-28	2	Rer1
Srek1	2.56421e-52	-0.322895	0.053	0.254	4.4125e-48	2	Srek1
Dnmt1	6.00879e-46	-0.322984	0.034	0.208	1.03399e-41	2	Dnmt1
Pnkd	6.84391e-53	-0.323019	0.044	0.243	1.1777e-48	2	Pnkd
Phf6	2.45756e-48	-0.323227	0.031	0.211	4.22897e-44	2	Phf6
Siva1	3.59127e-45	-0.323332	0.099	0.295	6.17985e-41	2	Siva1
Ifnar1.1	1.2113e-35	-0.323359	0.173	0.353	2.08441e-31	2	Ifnar1
Trappc6a	9.87807e-43	-0.323369	0.13	0.322	1.69982e-38	2	Trappc6a
Mtch2	1.77371e-50	-0.323993	0.091	0.299	3.05221e-46	2	Mtch2
Mrpl28	1.84265e-56	-0.324323	0.043	0.252	3.17083e-52	2	Mrpl28
Nufip1.1	1.11994e-47	-0.324436	0.03	0.208	1.92719e-43	2	Nufip1
Clcn3	1.43565e-44	-0.32481	0.064	0.248	2.47046e-40	2	Clcn3
Ece1.1	1.00695e-49	-0.325102	0.026	0.207	1.73275e-45	2	Ece1
Hint2	1.95282e-62	-0.325111	0.019	0.234	3.36042e-58	2	Hint2
N4bp2l2	3.05483e-33	-0.325181	0.199	0.368	5.25675e-29	2	N4bp2l2
Fus.1	1.42811e-29	-0.325197	0.611	0.731	2.45749e-25	2	Fus
Mcm3	2.08803e-38	-0.325497	0.02	0.165	3.59308e-34	2	Mcm3
Aqr	4.91723e-56	-0.325579	0.039	0.244	8.46157e-52	2	Aqr
Fam102a.2	4.4064e-46	-0.325625	0.027	0.198	7.58253e-42	2	Fam102a
Tmem208	1.15986e-45	-0.325694	0.147	0.352	1.99588e-41	2	Tmem208
Polr2k	6.47189e-37	-0.325703	0.242	0.426	1.11368e-32	2	Polr2k
Epb41l4aos	7.96722e-56	-0.3258	0.023	0.22	1.371e-51	2	Epb41l4aos
Rcc2	5.09615e-54	-0.326102	0.032	0.23	8.76946e-50	2	Rcc2
Aip	1.06791e-41	-0.326827	0.135	0.325	1.83767e-37	2	Aip
Ssna1	1.484e-45	-0.326873	0.11	0.308	2.55367e-41	2	Ssna1
Mrpl35	7.45405e-59	-0.327045	0.037	0.251	1.28269e-54	2	Mrpl35
Hspa4	7.90363e-35	-0.327126	0.286	0.462	1.36006e-30	2	Hspa4
Ptpmt1	1.45321e-60	-0.327137	0.029	0.243	2.50069e-56	2	Ptpmt1
Surf4	1.77645e-36	-0.327265	0.226	0.407	3.05692e-32	2	Surf4
Pou2f2	2.66158e-44	-0.327691	0.009	0.166	4.58004e-40	2	Pou2f2
Lman1	5.23818e-59	-0.327797	0.028	0.237	9.01387e-55	2	Lman1
Paics	9.58812e-59	-0.328115	0.031	0.243	1.64992e-54	2	Paics
Chsy1.1	2.75217e-50	-0.328144	0.03	0.215	4.73593e-46	2	Chsy1
Bccip	5.99562e-60	-0.328316	0.029	0.241	1.03173e-55	2	Bccip
Sec61a1	8.26119e-45	-0.328488	0.112	0.307	1.42159e-40	2	Sec61a1
Mlf2	1.41724e-44	-0.328516	0.141	0.341	2.43879e-40	2	Mlf2
Cycs	1.09129e-32	-0.328533	0.307	0.479	1.87788e-28	2	Cycs
Mrps12	1.16179e-53	-0.329104	0.071	0.282	1.9992e-49	2	Mrps12
Zdhhc20	8.0439e-44	-0.329245	0.094	0.284	1.3842e-39	2	Zdhhc20
Casp8ap2	8.51594e-45	-0.329512	0.064	0.247	1.46542e-40	2	Casp8ap2
Camk4.2	1.23754e-53	-0.329582	0.004	0.184	2.12955e-49	2	Camk4
Fryl	6.02389e-43	-0.330102	0.068	0.246	1.03659e-38	2	Fryl
Suz12	3.14724e-39	-0.330234	0.128	0.308	5.41578e-35	2	Suz12
Hivep3.2	3.71829e-43	-0.330381	0.007	0.158	6.39843e-39	2	Hivep3
Cyfip1.2	2.62922e-22	-0.330597	0.27	0.395	4.52435e-18	2	Cyfip1
Gsk3b	2.6631e-37	-0.330655	0.234	0.417	4.58266e-33	2	Gsk3b
Tet3	2.72555e-53	-0.330803	0.054	0.259	4.69013e-49	2	Tet3
Phax	2.00389e-58	-0.331287	0.042	0.255	3.44829e-54	2	Phax
Ccdc88c.2	1.0724e-25	-0.331428	0.145	0.279	1.84539e-21	2	Ccdc88c
Ecm1.2	4.29535e-08	-0.331515	0.399	0.282	0.000739144	2	Ecm1
Creb1	9.17407e-44	-0.331516	0.086	0.272	1.57867e-39	2	Creb1
Gmps	2.4137e-53	-0.331594	0.067	0.277	4.15349e-49	2	Gmps
Prkcq.2	1.49605e-51	-0.331622	0.008	0.185	2.5744e-47	2	Prkcq
H1f0.1	6.89834e-39	-0.331976	0.041	0.197	1.18707e-34	2	H1f0
Srsf6	1.19418e-45	-0.332094	0.129	0.33	2.05494e-41	2	Srsf6
Slamf9.2	8.08075e-36	-0.332197	0.001	0.125	1.39054e-31	2	Slamf9
Twistnb	6.90766e-50	-0.332572	0.081	0.287	1.18867e-45	2	Twistnb
Sae1	3.21313e-54	-0.332603	0.034	0.232	5.52916e-50	2	Sae1
Mrps23	2.56296e-52	-0.332694	0.08	0.289	4.41035e-48	2	Mrps23
Phf14	6.47505e-47	-0.332939	0.081	0.275	1.11423e-42	2	Phf14
Cxcr3.2	4.11737e-46	-0.333143	0.004	0.162	7.08518e-42	2	Cxcr3
Kansl1	1.0672e-39	-0.333841	0.169	0.357	1.83643e-35	2	Kansl1
Mrpl14	9.4126e-40	-0.334173	0.223	0.412	1.61972e-35	2	Mrpl14
BC028528.2	2.43936e-32	-0.334211	0.067	0.21	4.19765e-28	2	BC028528
Psmd12	2.1059e-39	-0.334295	0.219	0.409	3.62383e-35	2	Psmd12
Hspa9	2.9052e-49	-0.334801	0.09	0.295	4.99928e-45	2	Hspa9
Mtch1	2.6104e-44	-0.334918	0.148	0.346	4.49198e-40	2	Mtch1
Mt4	8.12185e-23	-0.33496	0.226	0.363	1.39761e-18	2	Mt4
Bcap31	2.70315e-38	-0.335314	0.254	0.438	4.65159e-34	2	Bcap31
Phip	1.60091e-34	-0.335574	0.155	0.325	2.75485e-30	2	Phip
Vcan.1	2.40799e-13	-0.335584	0.038	0.105	4.14367e-09	2	Vcan
Osgep	9.86789e-64	-0.33563	0.019	0.237	1.69807e-59	2	Osgep
Hsd17b12.1	4.29296e-44	-0.335666	0.115	0.307	7.38732e-40	2	Hsd17b12
Abi3.1	4.63204e-58	-0.335676	0.011	0.208	7.97082e-54	2	Abi3
Fkbp4	1.43774e-56	-0.335902	0.036	0.242	2.47406e-52	2	Fkbp4
Bin2	7.05076e-31	-0.335941	0.267	0.426	1.2133e-26	2	Bin2
Ogt.2	7.40752e-33	-0.336093	0.194	0.363	1.27469e-28	2	Ogt
Kcnq1ot1	1.53694e-38	-0.336339	0.01	0.149	2.64476e-34	2	Kcnq1ot1
Nemf	6.16753e-49	-0.336424	0.081	0.282	1.06131e-44	2	Nemf
Adcy7	9.17291e-57	-0.336563	0.028	0.232	1.57848e-52	2	Adcy7
Rnaseh2c	6.46155e-31	-0.336661	0.247	0.406	1.1119e-26	2	Rnaseh2c
Lair1.2	1.2075e-27	-0.336693	0.055	0.179	2.07786e-23	2	Lair1
Ptk2b	3.10724e-41	-0.336819	0.163	0.357	5.34693e-37	2	Ptk2b
Cnpy2	2.77702e-57	-0.336881	0.05	0.263	4.7787e-53	2	Cnpy2
Mlec	4.06443e-54	-0.336889	0.056	0.264	6.99407e-50	2	Mlec
Nptn.1	7.52109e-34	-0.337102	0.261	0.43	1.29423e-29	2	Nptn
Usp1	1.72041e-50	-0.337137	0.055	0.252	2.96047e-46	2	Usp1
Bzw2	1.00202e-51	-0.337474	0.028	0.217	1.72428e-47	2	Bzw2
Arhgap45.2	1.74302e-24	-0.337485	0.293	0.424	2.9994e-20	2	Arhgap45
Acat1	3.21912e-62	-0.337496	0.022	0.237	5.53946e-58	2	Acat1
Mrps26	2.73441e-57	-0.337919	0.048	0.26	4.70538e-53	2	Mrps26
Nfatc1	6.95081e-52	-0.338047	0.05	0.248	1.19609e-47	2	Nfatc1
Idnk	1.50535e-44	-0.338067	0.135	0.332	2.59041e-40	2	Idnk
Hpgds.2	2.27549e-24	-0.338496	0.01	0.102	3.91567e-20	2	Hpgds
Mrpl43	2.07927e-45	-0.338628	0.211	0.419	3.578e-41	2	Mrpl43
Grasp.2	9.04648e-42	-0.338699	0.006	0.153	1.55672e-37	2	Grasp
Fkbp8	2.93341e-36	-0.338942	0.317	0.492	5.04781e-32	2	Fkbp8
Smim11	1.23183e-53	-0.338956	0.073	0.283	2.11973e-49	2	Smim11
Ldlrad4	6.6009e-51	-0.33927	0.004	0.176	1.13588e-46	2	Ldlrad4
Foxo1	1.0468e-57	-0.339372	0.012	0.21	1.80133e-53	2	Foxo1
Aco2	2.47555e-54	-0.339431	0.081	0.295	4.25993e-50	2	Aco2
Hmg20b	1.76857e-47	-0.339832	0.111	0.314	3.04335e-43	2	Hmg20b
Wdr89	1.44184e-45	-0.340149	0.138	0.34	2.48112e-41	2	Wdr89
Sar1b	2.40962e-50	-0.340151	0.135	0.349	4.14647e-46	2	Sar1b
Fxr1	3.06308e-40	-0.340344	0.203	0.395	5.27095e-36	2	Fxr1
Naa10	2.51855e-54	-0.340349	0.055	0.261	4.33393e-50	2	Naa10
Cdk4	9.97951e-56	-0.340404	0.05	0.258	1.71727e-51	2	Cdk4
Snx3.2	7.58389e-34	-0.340498	0.427	0.574	1.30504e-29	2	Snx3
Raph1	6.34785e-55	-0.340717	0.01	0.198	1.09234e-50	2	Raph1
Prkcsh	1.31839e-60	-0.341174	0.05	0.273	2.26869e-56	2	Prkcsh
Smarcc1	4.44784e-57	-0.341236	0.027	0.229	7.65385e-53	2	Smarcc1
Ppp1r12a.2	8.19161e-19	-0.341244	0.455	0.546	1.40961e-14	2	Ppp1r12a
Tnfsf9.1	1.9643e-38	-0.341295	0.016	0.159	3.38016e-34	2	Tnfsf9
Ssr1	1.53885e-45	-0.341354	0.158	0.362	2.64806e-41	2	Ssr1
Anapc16	4.13731e-50	-0.341617	0.107	0.316	7.11949e-46	2	Anapc16
Cfl1	2.0538e-50	-0.341655	0.991	0.992	3.53417e-46	2	Cfl1
Lsm7	1.79441e-62	-0.341672	0.027	0.245	3.08783e-58	2	Lsm7
Hsph1	8.50223e-49	-0.341685	0.019	0.194	1.46306e-44	2	Hsph1
Mrps17	1.03646e-60	-0.341694	0.058	0.284	1.78355e-56	2	Mrps17
Ddx54	4.60501e-48	-0.341722	0.125	0.331	7.9243e-44	2	Ddx54
Hras	2.3022e-48	-0.342015	0.15	0.363	3.96163e-44	2	Hras
BC004004	3.7857e-37	-0.342225	0.161	0.337	6.51443e-33	2	BC004004
Ube2q1	7.60455e-47	-0.342447	0.148	0.354	1.30859e-42	2	Ube2q1
Galnt1	3.19709e-50	-0.342549	0.077	0.279	5.50156e-46	2	Galnt1
2210016F16Rik	1.16093e-62	-0.34261	0.027	0.246	1.99773e-58	2	2210016F16Rik
Srrt	9.47872e-55	-0.342646	0.06	0.27	1.6311e-50	2	Srrt
Tcf12	4.24772e-58	-0.342936	0.014	0.214	7.30947e-54	2	Tcf12
Tcf7.1	1.52058e-39	-0.343359	0.004	0.143	2.61662e-35	2	Tcf7
Riok1	5.9961e-39	-0.343544	0.112	0.288	1.03181e-34	2	Riok1
Fam3c	6.34741e-59	-0.343884	0.014	0.216	1.09226e-54	2	Fam3c
Pea15a.1	4.68021e-61	-0.34403	0.023	0.235	8.0537e-57	2	Pea15a
Hvcn1.1	3.63728e-56	-0.344754	0.007	0.197	6.25903e-52	2	Hvcn1
Rangap1	2.71037e-52	-0.34478	0.03	0.221	4.664e-48	2	Rangap1
Atxn1.2	2.77669e-34	-0.344848	0.106	0.265	4.77812e-30	2	Atxn1
Exosc5	2.34158e-62	-0.344917	0.035	0.258	4.02939e-58	2	Exosc5
Ccdc88a.2	8.89905e-46	-0.344975	0.009	0.169	1.53135e-41	2	Ccdc88a
Tomm22	4.70574e-39	-0.345045	0.373	0.553	8.09763e-35	2	Tomm22
Supt5	1.90843e-54	-0.345082	0.094	0.315	3.28402e-50	2	Supt5
Cd2ap	2.34186e-54	-0.345096	0.034	0.232	4.02988e-50	2	Cd2ap
Eif4b	1.19406e-40	-0.345442	0.185	0.374	2.05473e-36	2	Eif4b
Blvrb.2	1.86955e-17	-0.345496	0.154	0.257	3.21711e-13	2	Blvrb
Rinl.2	2.78718e-22	-0.345564	0.221	0.339	4.79618e-18	2	Rinl
Suclg1	1.0095e-50	-0.345598	0.127	0.342	1.73715e-46	2	Suclg1
Baz1a	1.02613e-29	-0.345837	0.346	0.49	1.76576e-25	2	Baz1a
Churc1	1.78335e-48	-0.345873	0.118	0.325	3.06879e-44	2	Churc1
Nsmce4a	5.33195e-52	-0.346248	0.101	0.315	9.17523e-48	2	Nsmce4a
Wasf2	3.21872e-34	-0.346292	0.399	0.558	5.53878e-30	2	Wasf2
Cops4	5.63829e-56	-0.346355	0.077	0.295	9.70237e-52	2	Cops4
Ddx39	1.64703e-50	-0.346636	0.083	0.288	2.83422e-46	2	Ddx39
Txnl4a	9.95613e-50	-0.346933	0.114	0.324	1.71325e-45	2	Txnl4a
Dusp4	7.70601e-52	-0.347015	0.007	0.185	1.32605e-47	2	Dusp4
Vdac2.1	3.12233e-35	-0.347151	0.538	0.663	5.37291e-31	2	Vdac2
Acbd6	1.12999e-54	-0.34723	0.091	0.311	1.94449e-50	2	Acbd6
Dhps	3.98819e-58	-0.34724	0.05	0.267	6.86287e-54	2	Dhps
Myof.2	8.04154e-46	-0.347328	0.012	0.174	1.38379e-41	2	Myof
Abcg1.2	1.71135e-44	-0.347338	0.055	0.235	2.9449e-40	2	Abcg1
Zfp148	6.47116e-48	-0.347524	0.102	0.304	1.11356e-43	2	Zfp148
Tmem147	2.22581e-60	-0.348275	0.056	0.28	3.83017e-56	2	Tmem147
Arl6ip4	7.65146e-57	-0.348288	0.06	0.275	1.31666e-52	2	Arl6ip4
Actn4	7.55634e-40	-0.348539	0.201	0.392	1.3003e-35	2	Actn4
Peak1	2.12895e-43	-0.348559	0.092	0.278	3.6635e-39	2	Peak1
Puf60	1.43032e-43	-0.348566	0.184	0.382	2.4613e-39	2	Puf60
Asxl2	5.96875e-54	-0.348945	0.049	0.252	1.0271e-49	2	Asxl2
Akap9	4.88488e-40	-0.349069	0.142	0.329	8.40589e-36	2	Akap9
Mtpn.2	1.5876e-33	-0.34914	0.338	0.497	2.73194e-29	2	Mtpn
Acadm.1	6.52722e-51	-0.349222	0.056	0.253	1.1232e-46	2	Acadm
Mrpl36	3.73864e-53	-0.349343	0.096	0.312	6.43344e-49	2	Mrpl36
Vma21	6.06172e-60	-0.349606	0.062	0.286	1.0431e-55	2	Vma21
Ttc39b	1.23534e-35	-0.349642	0.175	0.349	2.12578e-31	2	Ttc39b
Stub1	7.87655e-53	-0.350003	0.093	0.306	1.3554e-48	2	Stub1
Eri1	5.75066e-57	-0.350326	0.048	0.259	9.89574e-53	2	Eri1
Tm9sf3	3.57938e-37	-0.35033	0.338	0.515	6.1594e-33	2	Tm9sf3
Plekhj1	1.57913e-49	-0.350392	0.148	0.36	2.71737e-45	2	Plekhj1
Mrps15	5.25796e-58	-0.350426	0.073	0.296	9.04789e-54	2	Mrps15
Naa20	2.85643e-55	-0.350614	0.063	0.274	4.91535e-51	2	Naa20
Ltc4s.2	1.18753e-28	-0.350774	0.007	0.112	2.0435e-24	2	Ltc4s
Appl1	4.9099e-50	-0.351052	0.076	0.278	8.44895e-46	2	Appl1
Ddx42	2.62038e-52	-0.351271	0.104	0.322	4.50916e-48	2	Ddx42
Ciita.2	1.43722e-46	-0.35191	0.003	0.161	2.47317e-42	2	Ciita
Sh3pxd2b.2	9.57085e-57	-0.352209	0.008	0.2	1.64695e-52	2	Sh3pxd2b
Tep1.2	1.10093e-56	-0.352476	0.006	0.197	1.89447e-52	2	Tep1
Crot.2	5.35045e-44	-0.352649	0.06	0.238	9.20705e-40	2	Crot
Glmp.1	1.22424e-49	-0.352675	0.149	0.363	2.10668e-45	2	Glmp
Pold4.1	4.56378e-32	-0.352707	0.314	0.469	7.85335e-28	2	Pold4
Ppp6r1	5.67332e-48	-0.352797	0.125	0.331	9.76264e-44	2	Ppp6r1
Ifi214	5.10092e-40	-0.352955	0.037	0.195	8.77767e-36	2	Ifi214
Higd1a	6.61384e-43	-0.353229	0.444	0.654	1.13811e-38	2	Higd1a
Rnf166.1	3.61497e-51	-0.353632	0.075	0.281	6.22064e-47	2	Rnf166
Mrpl13	4.84326e-63	-0.35381	0.039	0.263	8.33428e-59	2	Mrpl13
Ube2m	2.67832e-40	-0.353906	0.366	0.544	4.60885e-36	2	Ube2m
Tesc.2	5.06282e-42	-0.354054	0.024	0.181	8.7121e-38	2	Tesc
Ctdnep1	3.47814e-61	-0.354373	0.062	0.29	5.98519e-57	2	Ctdnep1
Sesn3.1	4.19015e-53	-0.354698	0.019	0.206	7.2104e-49	2	Sesn3
Mllt3.2	2.99787e-55	-0.354742	0.007	0.194	5.15873e-51	2	Mllt3
Gpatch8	1.03723e-47	-0.354797	0.125	0.33	1.78486e-43	2	Gpatch8
Sash3.2	1.59006e-51	-0.354894	0.056	0.256	2.73618e-47	2	Sash3
Tpp2	4.38384e-42	-0.355168	0.178	0.374	7.54371e-38	2	Tpp2
Etfa	3.17914e-56	-0.355472	0.087	0.308	5.47067e-52	2	Etfa
Tcf25.1	2.56233e-36	-0.35553	0.491	0.643	4.40926e-32	2	Tcf25
Mettl23	4.49272e-55	-0.355832	0.065	0.276	7.73107e-51	2	Mettl23
Magt1	1.03665e-57	-0.356094	0.056	0.273	1.78386e-53	2	Magt1
Ivns1abp	1.05635e-56	-0.356204	0.048	0.259	1.81777e-52	2	Ivns1abp
Tcf4.1	7.22031e-31	-0.356366	0.042	0.173	1.24247e-26	2	Tcf4
Dock8	4.10699e-38	-0.356404	0.175	0.357	7.06731e-34	2	Dock8
AI504432.2	5.76448e-56	-0.356557	0.011	0.202	9.91951e-52	2	AI504432
Coa3	5.92368e-52	-0.356582	0.148	0.367	1.01935e-47	2	Coa3
Cd7.1	9.5662e-28	-0.356676	0.003	0.101	1.64615e-23	2	Cd7
Tubb4b	2.31774e-23	-0.357168	0.303	0.441	3.98836e-19	2	Tubb4b
Mrps21	4.95064e-39	-0.357282	0.332	0.506	8.51906e-35	2	Mrps21
Elavl1	3.43837e-53	-0.357396	0.121	0.34	5.91674e-49	2	Elavl1
Dnttip2	3.49075e-48	-0.357591	0.14	0.349	6.00689e-44	2	Dnttip2
P2ry14.2	3.60805e-48	-0.357604	0.006	0.173	6.20873e-44	2	P2ry14
Son	5.82101e-54	-0.357754	0.854	0.931	1.00168e-49	2	Son
Creg1.2	3.74592e-30	-0.358135	0.15	0.304	6.44598e-26	2	Creg1
Slamf6	7.84426e-50	-0.358478	0.009	0.182	1.34984e-45	2	Slamf6
Ubl5	6.9678e-47	-0.358549	0.85	0.923	1.19902e-42	2	Ubl5
Trps1.2	1.32124e-29	-0.359584	0.187	0.341	2.27359e-25	2	Trps1
Actl6a	1.28096e-64	-0.359679	0.036	0.264	2.20428e-60	2	Actl6a
Dpy30	3.51241e-62	-0.359679	0.039	0.26	6.04416e-58	2	Dpy30
Naa50	2.1015e-54	-0.360228	0.099	0.321	3.61627e-50	2	Naa50
Eif4h	3.30298e-41	-0.360243	0.326	0.513	5.68377e-37	2	Eif4h
Ehd4.2	2.25553e-39	-0.360344	0.111	0.29	3.88131e-35	2	Ehd4
Vps28.1	8.58252e-34	-0.360403	0.41	0.557	1.47688e-29	2	Vps28
Unc93b1.2	2.07047e-13	-0.360461	0.217	0.297	3.56286e-09	2	Unc93b1
Lars2	1.67606e-26	-0.360584	0.59	0.703	2.88416e-22	2	Lars2
Hmgn5	1.21814e-50	-0.360952	0.038	0.229	2.09618e-46	2	Hmgn5
Ezh2	7.56749e-48	-0.361267	0.027	0.205	1.30221e-43	2	Ezh2
Mvb12a	8.42693e-55	-0.361333	0.106	0.329	1.45011e-50	2	Mvb12a
Mrps34	8.26568e-63	-0.361563	0.051	0.28	1.42236e-58	2	Mrps34
Ndufaf8	1.23592e-62	-0.361598	0.062	0.293	2.12677e-58	2	Ndufaf8
Aim2	4.9017e-58	-0.361708	0.056	0.277	8.43485e-54	2	Aim2
Ccar1	6.60664e-47	-0.361766	0.153	0.36	1.13687e-42	2	Ccar1
Ccdc107	1.94717e-68	-0.361774	0.008	0.232	3.35068e-64	2	Ccdc107
Ssbp1	1.40027e-58	-0.362331	0.085	0.315	2.40959e-54	2	Ssbp1
Gm6377.2	1.40418e-47	-0.362529	0.019	0.191	2.41631e-43	2	Gm6377
Ube2l3	1.07113e-43	-0.362551	0.547	0.701	1.84321e-39	2	Ube2l3
R3hdm1	2.11137e-53	-0.363273	0.077	0.29	3.63324e-49	2	R3hdm1
Smarca4	3.27576e-55	-0.363337	0.089	0.309	5.63693e-51	2	Smarca4
0610010K14Rik	2.69681e-62	-0.363457	0.054	0.282	4.64068e-58	2	0610010K14Rik
Dnaja2	3.13705e-45	-0.363503	0.304	0.511	5.39824e-41	2	Dnaja2
Arhgap31.1	9.73244e-38	-0.3636	0.126	0.302	1.67476e-33	2	Arhgap31
Grpel1	3.41414e-58	-0.363664	0.115	0.349	5.87505e-54	2	Grpel1
Rsbn1	1.02757e-55	-0.36376	0.065	0.278	1.76823e-51	2	Rsbn1
Ighm	5.63421e-34	-0.363834	0.019	0.15	9.69536e-30	2	Ighm
Cttnbp2nl.2	1.11022e-54	-0.363982	0.012	0.2	1.91047e-50	2	Cttnbp2nl
Efr3a	2.02488e-59	-0.364112	0.058	0.28	3.48441e-55	2	Efr3a
Zmynd8	3.06996e-55	-0.364333	0.048	0.255	5.28279e-51	2	Zmynd8
Cyb5r3.2	9.43091e-56	-0.365615	0.052	0.262	1.62287e-51	2	Cyb5r3
Stag1	5.15904e-47	-0.365703	0.147	0.353	8.87768e-43	2	Stag1
Psmd11	2.99296e-47	-0.365968	0.213	0.424	5.15028e-43	2	Psmd11
Stip1	2.79651e-59	-0.366317	0.063	0.285	4.81224e-55	2	Stip1
Skp1a	5.00333e-49	-0.366435	0.149	0.36	8.60973e-45	2	Skp1a
Pfdn1	1.50129e-46	-0.366461	0.191	0.4	2.58342e-42	2	Pfdn1
Tapbp.2	1.43721e-24	-0.366489	0.454	0.566	2.47315e-20	2	Tapbp
Lsm12	5.46311e-44	-0.366923	0.306	0.502	9.40093e-40	2	Lsm12
Blvra.1	1.98076e-71	-0.367018	0.021	0.26	3.4085e-67	2	Blvra
Rsrc1	2.60256e-63	-0.367037	0.04	0.265	4.47848e-59	2	Rsrc1
Pdia4	7.82998e-66	-0.367237	0.024	0.25	1.34738e-61	2	Pdia4
Cirbp	2.03254e-46	-0.36725	0.144	0.349	3.4976e-42	2	Cirbp
Chchd3	2.19145e-65	-0.367325	0.053	0.289	3.77105e-61	2	Chchd3
Ptprc.2	3.13912e-23	-0.367636	0.926	0.95	5.4018e-19	2	Ptprc
Itgal.2	5.01192e-26	-0.367753	0.312	0.439	8.62451e-22	2	Itgal
Ddx18	3.33749e-61	-0.367906	0.049	0.272	5.74315e-57	2	Ddx18
Taf15	3.17096e-54	-0.368037	0.106	0.329	5.45659e-50	2	Taf15
Naa15	1.72652e-62	-0.368157	0.047	0.273	2.97099e-58	2	Naa15
Gtf2i.1	1.61157e-60	-0.368288	0.014	0.221	2.77318e-56	2	Gtf2i
Ranbp2	6.72009e-38	-0.368427	0.215	0.398	1.15639e-33	2	Ranbp2
Sumo1	4.74303e-39	-0.368785	0.409	0.572	8.16181e-35	2	Sumo1
Phf5a	1.05379e-52	-0.368834	0.152	0.373	1.81335e-48	2	Phf5a
Bscl2	1.12011e-64	-0.368973	0.05	0.282	1.92749e-60	2	Bscl2
Hist1h4d.1	4.14073e-19	-0.369133	0.116	0.224	7.12537e-15	2	Hist1h4d
Ankrd17	2.76802e-46	-0.36924	0.161	0.368	4.76321e-42	2	Ankrd17
Ccdc124	6.92571e-50	-0.369314	0.159	0.373	1.19178e-45	2	Ccdc124
Bcl7c	1.69044e-61	-0.369679	0.065	0.294	2.90891e-57	2	Bcl7c
Slc7a2.2	7.30715e-34	-0.369733	0.004	0.125	1.25741e-29	2	Slc7a2
Casp8	4.5193e-51	-0.369785	0.155	0.375	7.77682e-47	2	Casp8
Thoc2	2.12668e-40	-0.370151	0.195	0.384	3.6596e-36	2	Thoc2
Map3k1.1	8.03121e-54	-0.370317	0.073	0.284	1.38201e-49	2	Map3k1
Ndufv1	2.7963e-60	-0.370416	0.1	0.335	4.81188e-56	2	Ndufv1
Idh3b	4.54524e-64	-0.370458	0.073	0.313	7.82145e-60	2	Idh3b
Nans	1.13507e-68	-0.370914	0.026	0.26	1.95322e-64	2	Nans
Pxdc1.2	5.91578e-40	-0.370963	0.012	0.156	1.01799e-35	2	Pxdc1
Rel.1	2.27646e-14	-0.37102	0.486	0.556	3.91733e-10	2	Rel
Fgfr1op2	3.98476e-36	-0.371334	0.283	0.455	6.85697e-32	2	Fgfr1op2
Zcchc7	1.85472e-46	-0.371538	0.152	0.355	3.1916e-42	2	Zcchc7
Hnrnpc	3.26959e-40	-0.371757	0.436	0.602	5.62631e-36	2	Hnrnpc
Ikbkb.2	6.29779e-47	-0.37193	0.15	0.358	1.08372e-42	2	Ikbkb
Lncpint	1.17218e-46	-0.372006	0.091	0.286	2.01708e-42	2	Lncpint
Supt4a.2	3.55356e-33	-0.372053	0.548	0.671	6.11497e-29	2	Supt4a
Ost4	1.64896e-40	-0.372631	0.388	0.558	2.83753e-36	2	Ost4
Slbp	5.38868e-42	-0.372639	0.169	0.363	9.27284e-38	2	Slbp
Elof1	9.26787e-60	-0.372837	0.102	0.336	1.59482e-55	2	Elof1
Tap2	1.3521e-39	-0.372839	0.214	0.399	2.3267e-35	2	Tap2
Nus1	1.18724e-58	-0.372892	0.062	0.283	2.043e-54	2	Nus1
Sdhaf1	1.38234e-59	-0.372953	0.022	0.229	2.37873e-55	2	Sdhaf1
Glrx5	1.92524e-66	-0.373384	0.055	0.294	3.31295e-62	2	Glrx5
Sptbn1	3.0899e-48	-0.373471	0.102	0.304	5.3171e-44	2	Sptbn1
Snhg12	1.45753e-55	-0.373621	0.054	0.263	2.50812e-51	2	Snhg12
Polr2i	1.85825e-59	-0.374425	0.089	0.321	3.19767e-55	2	Polr2i
Ppp1r16b.2	4.27187e-36	-0.374577	0.113	0.279	7.35103e-32	2	Ppp1r16b
Impdh2	1.58513e-58	-0.374702	0.059	0.278	2.72769e-54	2	Impdh2
Ik	2.76591e-48	-0.374797	0.213	0.429	4.75957e-44	2	Ik
Esf1	9.37523e-63	-0.375208	0.021	0.238	1.61329e-58	2	Esf1
Lgals3.2	1.4943e-11	-0.375673	0.999	0.936	2.5714e-07	2	Lgals3
Csk	1.54154e-48	-0.375681	0.175	0.384	2.65268e-44	2	Csk
Man1a	6.20602e-65	-0.37592	0.024	0.246	1.06793e-60	2	Man1a
Slc50a1	1.77847e-65	-0.376593	0.04	0.27	3.06039e-61	2	Slc50a1
Tlk1	6.67035e-59	-0.376685	0.078	0.304	1.14783e-54	2	Tlk1
Cisd1	1.64959e-63	-0.377256	0.042	0.269	2.83862e-59	2	Cisd1
Wdr43	5.53836e-59	-0.377454	0.048	0.266	9.53041e-55	2	Wdr43
Wipf1.1	2.65941e-39	-0.377474	0.236	0.425	4.57632e-35	2	Wipf1
Hpf1	1.6582e-56	-0.377615	0.084	0.305	2.85343e-52	2	Hpf1
Phf3	3.29504e-43	-0.378044	0.25	0.449	5.6701e-39	2	Phf3
Zc3hav1.2	3.10332e-34	-0.378087	0.277	0.449	5.34019e-30	2	Zc3hav1
Hnrnpdl	9.14433e-43	-0.378415	0.305	0.5	1.57356e-38	2	Hnrnpdl
Tecpr1.2	4.50645e-50	-0.378707	0.056	0.251	7.7547e-46	2	Tecpr1
Lman2	2.02986e-49	-0.378734	0.28	0.497	3.49298e-45	2	Lman2
Prdm1.1	1.93609e-47	-0.378748	0.044	0.227	3.33162e-43	2	Prdm1
Znrf2	3.89242e-57	-0.378812	0.077	0.297	6.69807e-53	2	Znrf2
Mien1	6.12131e-47	-0.378832	0.26	0.466	1.05336e-42	2	Mien1
Uqcc3	2.39442e-61	-0.378842	0.066	0.294	4.12031e-57	2	Uqcc3
Scpep1.2	5.23383e-65	-0.379133	0.007	0.221	9.00638e-61	2	Scpep1
Icam1	9.58822e-31	-0.379439	0.294	0.47	1.64994e-26	2	Icam1
Csnk1g3	5.82726e-61	-0.379504	0.076	0.308	1.00276e-56	2	Csnk1g3
Slc29a3.2	6.09613e-58	-0.379649	0.015	0.214	1.04902e-53	2	Slc29a3
Batf.1	3.12662e-43	-0.379721	0.068	0.247	5.38028e-39	2	Batf
Rasal3.2	9.30824e-61	-0.379802	0.033	0.248	1.60176e-56	2	Rasal3
Tnrc6c	3.42039e-53	-0.380034	0.112	0.33	5.88581e-49	2	Tnrc6c
Olfm1.2	4.22489e-53	-0.380835	0.006	0.187	7.27019e-49	2	Olfm1
Tap1	2.23092e-36	-0.381361	0.353	0.533	3.83896e-32	2	Tap1
Rpp21	2.35917e-52	-0.381608	0.15	0.371	4.05965e-48	2	Rpp21
Ube2k	2.96984e-52	-0.381656	0.215	0.441	5.11051e-48	2	Ube2k
Egln1	3.70483e-56	-0.382219	0.122	0.354	6.37527e-52	2	Egln1
Krit1	1.20115e-50	-0.382343	0.108	0.318	2.06694e-46	2	Krit1
Zbtb7a	1.15213e-49	-0.382886	0.188	0.408	1.98259e-45	2	Zbtb7a
Adgre1.2	1.64075e-46	-0.38289	0.012	0.177	2.8234e-42	2	Adgre1
Ghitm	2.75638e-48	-0.383435	0.254	0.468	4.74319e-44	2	Ghitm
Arl1	2.04122e-55	-0.38362	0.151	0.38	3.51253e-51	2	Arl1
Slco3a1	8.00455e-53	-0.383877	0.045	0.243	1.37742e-48	2	Slco3a1
Eif4a3	6.14547e-58	-0.383902	0.128	0.36	1.05751e-53	2	Eif4a3
Mrpl15	4.65684e-73	-0.38406	0.026	0.271	8.01348e-69	2	Mrpl15
Snx2.2	1.66214e-53	-0.384136	0.093	0.308	2.86022e-49	2	Snx2
Eif6	1.26599e-44	-0.385379	0.329	0.524	2.17851e-40	2	Eif6
Fli1	2.32786e-57	-0.385644	0.069	0.289	4.00579e-53	2	Fli1
Baz1b	5.0142e-51	-0.385994	0.102	0.312	8.62844e-47	2	Baz1b
Tmed3	2.97712e-59	-0.386275	0.08	0.306	5.12303e-55	2	Tmed3
Eif3l	3.19344e-65	-0.386478	0.089	0.335	5.49527e-61	2	Eif3l
Mrpl32	2.98067e-61	-0.386481	0.106	0.345	5.12913e-57	2	Mrpl32
Tmem126a	9.874e-71	-0.386523	0.051	0.301	1.69912e-66	2	Tmem126a
Nsd2	2.20234e-64	-0.38673	0.035	0.26	3.78978e-60	2	Nsd2
Zranb2	2.84535e-54	-0.387361	0.125	0.349	4.89628e-50	2	Zranb2
Gimap9.2	4.81263e-39	-0.387486	0.08	0.25	8.28157e-35	2	Gimap9
Naa38	8.03568e-67	-0.387621	0.058	0.3	1.38278e-62	2	Naa38
Nek7	8.6051e-57	-0.387758	0.074	0.292	1.48077e-52	2	Nek7
Tmem167	1.97976e-44	-0.387956	0.388	0.574	3.40678e-40	2	Tmem167
Capn2	2.64354e-65	-0.388565	0.044	0.277	4.549e-61	2	Capn2
Cox14	6.01927e-49	-0.38857	0.249	0.458	1.0358e-44	2	Cox14
Igbp1.1	2.30319e-56	-0.388611	0.105	0.328	3.96333e-52	2	Igbp1
Ndufs4	4.82348e-53	-0.388918	0.234	0.458	8.30024e-49	2	Ndufs4
Hsbp1.1	1.45093e-49	-0.388958	0.237	0.451	2.49676e-45	2	Hsbp1
Tcerg1	1.64511e-65	-0.389259	0.04	0.27	2.8309e-61	2	Tcerg1
D16Ertd472e.2	5.0809e-29	-0.389268	0.214	0.361	8.74321e-25	2	D16Ertd472e
Ncoa7	1.42177e-58	-0.389425	0.023	0.229	2.44658e-54	2	Ncoa7
Vps36	1.7614e-52	-0.389551	0.165	0.386	3.03103e-48	2	Vps36
Mrc1.2	3.37655e-28	-0.389986	0.007	0.111	5.81037e-24	2	Mrc1
Ebp	1.43035e-58	-0.39019	0.166	0.404	2.46135e-54	2	Ebp
Prkacb	1.45736e-61	-0.390218	0.044	0.267	2.50782e-57	2	Prkacb
Matr3	2.06567e-62	-0.390354	0.081	0.32	3.55461e-58	2	Matr3
Ptger4	1.69679e-56	-0.390549	0.028	0.23	2.91984e-52	2	Ptger4
Cetn3	4.01465e-60	-0.390624	0.103	0.335	6.90841e-56	2	Cetn3
Erp44	2.74397e-60	-0.390791	0.127	0.364	4.72182e-56	2	Erp44
Tmem59	2.68616e-40	-0.391035	0.38	0.547	4.62234e-36	2	Tmem59
Cd27.2	5.1344e-55	-0.391152	0.011	0.199	8.83527e-51	2	Cd27
Serpinb6a.2	6.96308e-41	-0.39137	0.081	0.255	1.19821e-36	2	Serpinb6a
Sh2d1a.2	1.09591e-55	-0.391382	0.007	0.196	1.88584e-51	2	Sh2d1a
Pum1	7.23083e-65	-0.391399	0.065	0.302	1.24428e-60	2	Pum1
Tmem256.2	2.31627e-42	-0.39179	0.358	0.549	3.98585e-38	2	Tmem256
Nceh1.2	3.92297e-37	-0.391845	0.081	0.244	6.75065e-33	2	Nceh1
Alg5	1.13284e-73	-0.39244	0.026	0.271	1.94939e-69	2	Alg5
Psmd6	6.37515e-61	-0.392455	0.127	0.368	1.09704e-56	2	Psmd6
Coro2a	3.11535e-66	-0.392457	0.012	0.233	5.3609e-62	2	Coro2a
Ewsr1	2.26539e-57	-0.393115	0.177	0.416	3.89828e-53	2	Ewsr1
Ppp4r3a	2.84189e-64	-0.393122	0.063	0.299	4.89032e-60	2	Ppp4r3a
Elk3	1.54934e-70	-0.393259	0.03	0.271	2.6661e-66	2	Elk3
Lars	5.48929e-61	-0.393482	0.071	0.3	9.44598e-57	2	Lars
Eif3j1	1.55321e-52	-0.393756	0.162	0.386	2.67276e-48	2	Eif3j1
Tbc1d10c.2	3.05409e-41	-0.393824	0.117	0.298	5.25547e-37	2	Tbc1d10c
Chordc1	1.71047e-62	-0.393999	0.061	0.29	2.94337e-58	2	Chordc1
Psmd13	4.94145e-52	-0.394175	0.253	0.474	8.50325e-48	2	Psmd13
Fip1l1	1.3314e-57	-0.394329	0.119	0.35	2.29108e-53	2	Fip1l1
Plgrkt	4.45272e-50	-0.394356	0.239	0.459	7.66225e-46	2	Plgrkt
Tex261	2.95938e-63	-0.394422	0.09	0.328	5.0925e-59	2	Tex261
Cnp	3.26875e-63	-0.39456	0.03	0.251	5.62486e-59	2	Cnp
Polr2g	3.31797e-64	-0.394796	0.103	0.347	5.70957e-60	2	Polr2g
Ndufa9	6.53259e-71	-0.395156	0.063	0.314	1.12413e-66	2	Ndufa9
Gbp7	2.22409e-28	-0.396077	0.306	0.469	3.82721e-24	2	Gbp7
Samm50	2.23119e-71	-0.396295	0.073	0.328	3.83943e-67	2	Samm50
Atp2a2	9.80636e-67	-0.396391	0.061	0.302	1.68748e-62	2	Atp2a2
Gpr68.2	1.86021e-62	-0.396444	0.019	0.235	3.20106e-58	2	Gpr68
Snrnp48	3.02167e-66	-0.396575	0.053	0.291	5.19968e-62	2	Snrnp48
Hexb.2	4.64994e-35	-0.396659	0.128	0.294	8.00162e-31	2	Hexb
Lrrfip1	3.94111e-40	-0.396738	0.63	0.745	6.78186e-36	2	Lrrfip1
Pde7a.2	4.11556e-60	-0.396794	0.016	0.222	7.08205e-56	2	Pde7a
Nop58	1.04238e-48	-0.39722	0.089	0.291	1.79373e-44	2	Nop58
Rab21	3.78467e-41	-0.397453	0.363	0.538	6.51266e-37	2	Rab21
Dnajc9.1	5.33986e-60	-0.397706	0.026	0.235	9.18884e-56	2	Dnajc9
Slc4a7	5.03282e-68	-0.397828	0.022	0.253	8.66048e-64	2	Slc4a7
Mrpl24	5.6681e-62	-0.398244	0.141	0.385	9.75367e-58	2	Mrpl24
Gusb.2	3.05479e-62	-0.398409	0.034	0.253	5.25668e-58	2	Gusb
Trappc2l.1	2.25843e-60	-0.39846	0.125	0.363	3.88631e-56	2	Trappc2l
Emc10	5.00095e-69	-0.399185	0.066	0.314	8.60563e-65	2	Emc10
Sec62	3.7257e-44	-0.399681	0.518	0.69	6.41119e-40	2	Sec62
Commd7	5.26746e-66	-0.399803	0.085	0.329	9.06425e-62	2	Commd7
Eml4	4.07762e-67	-0.400302	0.06	0.307	7.01677e-63	2	Eml4
Anapc11	5.23261e-65	-0.400312	0.083	0.325	9.00428e-61	2	Anapc11
Gltp	4.63591e-60	-0.400502	0.122	0.36	7.97747e-56	2	Gltp
Smc2.1	1.15755e-34	-0.400513	0.038	0.179	1.99191e-30	2	Smc2
Zcchc17	1.3955e-69	-0.400844	0.047	0.291	2.40138e-65	2	Zcchc17
Gstp3.2	2.63386e-60	-0.401438	0.007	0.209	4.53235e-56	2	Gstp3
C1qbp	2.4172e-63	-0.40168	0.066	0.3	4.15951e-59	2	C1qbp
Jtb	3.33069e-70	-0.402533	0.066	0.318	5.73145e-66	2	Jtb
Ppdpf	4.14804e-69	-0.402714	0.042	0.284	7.13795e-65	2	Ppdpf
Timm17a	9.44262e-72	-0.402782	0.067	0.324	1.62489e-67	2	Timm17a
Dnajb11	1.21054e-55	-0.402863	0.192	0.422	2.0831e-51	2	Dnajb11
Eif4g2	5.46331e-46	-0.403368	0.644	0.773	9.40126e-42	2	Eif4g2
Psmg4	2.31661e-73	-0.403593	0.04	0.291	3.98642e-69	2	Psmg4
Prkch.2	1.33194e-57	-0.404165	0.055	0.271	2.29201e-53	2	Prkch
Tmco1	3.83239e-56	-0.404395	0.157	0.387	6.59478e-52	2	Tmco1
Gtpbp4	1.74606e-64	-0.404872	0.065	0.301	3.00462e-60	2	Gtpbp4
Rala.1	3.5806e-41	-0.406002	0.258	0.449	6.16149e-37	2	Rala
Ubap2l	3.94191e-51	-0.406239	0.281	0.501	6.78323e-47	2	Ubap2l
Dst.2	3.41421e-49	-0.406276	0.042	0.229	5.87518e-45	2	Dst
Alyref	4.54147e-63	-0.406754	0.068	0.301	7.81497e-59	2	Alyref
Emc7	5.84207e-63	-0.407076	0.165	0.416	1.0053e-58	2	Emc7
Gatm.2	2.78495e-40	-0.407358	0.015	0.162	4.79234e-36	2	Gatm
Pim3.2	1.45402e-57	-0.407395	0.048	0.26	2.50208e-53	2	Pim3
Crybg1	7.61575e-71	-0.407412	0.029	0.27	1.31052e-66	2	Crybg1
Immt	1.22461e-67	-0.407445	0.087	0.336	2.1073e-63	2	Immt
Mkrn1.1	2.63383e-45	-0.407447	0.363	0.553	4.53229e-41	2	Mkrn1
Gm16286	4.93455e-63	-0.407676	0.145	0.394	8.49138e-59	2	Gm16286
Arap2.2	2.79835e-33	-0.40794	0.12	0.278	4.8154e-29	2	Arap2
Rnf7	4.85683e-66	-0.408593	0.127	0.381	8.35763e-62	2	Rnf7
Odc1	8.31126e-38	-0.408623	0.123	0.299	1.4302e-33	2	Odc1
Tent5c.2	2.09693e-42	-0.408988	0.11	0.294	3.6084e-38	2	Tent5c
Rnasek.1	6.1231e-51	-0.409888	0.646	0.772	1.05366e-46	2	Rnasek
Klf13.1	3.36012e-39	-0.409981	0.518	0.675	5.78209e-35	2	Klf13
Rftn1.1	1.72193e-76	-0.41006	0.01	0.256	2.96309e-72	2	Rftn1
Rap2a.1	4.39258e-51	-0.410461	0.082	0.286	7.55875e-47	2	Rap2a
Hdac1	4.22968e-58	-0.410591	0.141	0.375	7.27843e-54	2	Hdac1
Prelid1	1.40253e-50	-0.410686	0.66	0.799	2.41348e-46	2	Prelid1
Hnrnpul2	3.23919e-53	-0.410953	0.196	0.419	5.574e-49	2	Hnrnpul2
Arl5c	1.69092e-62	-0.411001	0.009	0.217	2.90973e-58	2	Arl5c
Mgat2	2.92959e-76	-0.411347	0.045	0.306	5.04124e-72	2	Mgat2
Ntan1	1.21078e-63	-0.411477	0.119	0.365	2.08351e-59	2	Ntan1
Agpat4	4.30822e-66	-0.412312	0.081	0.329	7.41359e-62	2	Agpat4
Bub3	5.1117e-64	-0.412704	0.102	0.345	8.79621e-60	2	Bub3
Prex1	3.90696e-53	-0.412818	0.158	0.381	6.7231e-49	2	Prex1
Clec2d	2.36951e-43	-0.41299	0.221	0.427	4.07746e-39	2	Clec2d
Dnajc7	5.01666e-48	-0.413018	0.158	0.364	8.63267e-44	2	Dnajc7
Mrpl4	2.18412e-65	-0.4132	0.109	0.356	3.75843e-61	2	Mrpl4
Psmc2	2.87133e-64	-0.413333	0.163	0.415	4.94098e-60	2	Psmc2
Dnajc21	3.46632e-71	-0.413371	0.047	0.295	5.96485e-67	2	Dnajc21
Rad50	3.30677e-65	-0.413494	0.025	0.248	5.69028e-61	2	Rad50
Ubash3b	4.69975e-65	-0.413583	0.043	0.276	8.08733e-61	2	Ubash3b
Lamtor5	2.80601e-58	-0.413613	0.196	0.431	4.82857e-54	2	Lamtor5
Larp1	8.36307e-75	-0.414391	0.046	0.303	1.43912e-70	2	Larp1
Fam204a.1	4.66152e-59	-0.414556	0.11	0.342	8.02155e-55	2	Fam204a
Ndfip1.2	1.18862e-12	-0.414621	0.769	0.743	2.04538e-08	2	Ndfip1
Commd3	1.04062e-72	-0.415269	0.081	0.344	1.7907e-68	2	Commd3
Lrrc8c	2.15476e-77	-0.415347	0.015	0.265	3.70792e-73	2	Lrrc8c
Ociad1	7.83807e-69	-0.415468	0.087	0.34	1.34878e-64	2	Ociad1
mt-Atp8	3.28622e-47	-0.415478	0.33	0.531	5.65493e-43	2	mt-Atp8
Pltp.2	3.23908e-31	-0.415663	0.014	0.132	5.5738e-27	2	Pltp
Ywhab	9.54858e-48	-0.416173	0.498	0.661	1.64312e-43	2	Ywhab
Tmem37.2	9.04976e-43	-0.416179	0.007	0.157	1.55728e-38	2	Tmem37
Eif3b	7.79879e-72	-0.416322	0.058	0.31	1.34202e-67	2	Eif3b
Luc7l3	1.6343e-62	-0.416354	0.092	0.331	2.81231e-58	2	Luc7l3
Gnl3	1.98197e-60	-0.416525	0.058	0.281	3.41057e-56	2	Gnl3
Trir	2.41635e-51	-0.416555	0.412	0.612	4.15805e-47	2	Trir
Tespa1.1	1.24504e-60	-0.416709	0.008	0.211	2.14247e-56	2	Tespa1
Mbd3	7.06954e-79	-0.41682	0.034	0.295	1.21653e-74	2	Mbd3
Abhd17a	7.20964e-62	-0.417025	0.135	0.378	1.24064e-57	2	Abhd17a
Tpst2	2.01221e-53	-0.418196	0.159	0.38	3.46261e-49	2	Tpst2
Cnih4.2	1.35554e-59	-0.418333	0.118	0.354	2.33261e-55	2	Cnih4
Hnrnpl	1.85576e-59	-0.41837	0.158	0.397	3.19339e-55	2	Hnrnpl
Vegfa.2	8.00046e-05	-0.418434	0.221	0.252	1	2	Vegfa
Commd4	1.22619e-69	-0.418829	0.105	0.365	2.11003e-65	2	Commd4
Ppm1g	1.02578e-64	-0.419032	0.104	0.349	1.76517e-60	2	Ppm1g
Limd1	1.28043e-79	-0.419114	0.016	0.273	2.20336e-75	2	Limd1
Bola3	5.68076e-77	-0.419196	0.027	0.282	9.77545e-73	2	Bola3
Naaa.2	4.35988e-39	-0.419257	0.046	0.203	7.50248e-35	2	Naaa
Lbh	1.14773e-70	-0.419527	0.018	0.253	1.97501e-66	2	Lbh
Limd2.2	2.41378e-23	-0.419984	0.377	0.478	4.15364e-19	2	Limd2
Nrgn.2	3.46727e-29	-0.420091	0.003	0.106	5.96648e-25	2	Nrgn
Trem2.2	2.02776e-44	-0.420925	0.005	0.16	3.48937e-40	2	Trem2
Clec4a1.2	2.32634e-56	-0.421143	0.006	0.196	4.00317e-52	2	Clec4a1
Med28	5.15201e-73	-0.421356	0.113	0.381	8.86558e-69	2	Med28
Fam49b.2	2.12964e-43	-0.421542	0.597	0.72	3.66468e-39	2	Fam49b
Arid1a	3.64158e-64	-0.421601	0.103	0.346	6.26644e-60	2	Arid1a
Crlf3.1	9.62563e-42	-0.421695	0.19	0.38	1.65638e-37	2	Crlf3
Mif4gd	1.68434e-64	-0.421782	0.07	0.306	2.89841e-60	2	Mif4gd
Rpn1	1.6108e-60	-0.42186	0.109	0.344	2.77186e-56	2	Rpn1
Pfdn6	3.31786e-70	-0.422205	0.103	0.36	5.70938e-66	2	Pfdn6
Nudcd3	1.21631e-64	-0.422615	0.125	0.374	2.09302e-60	2	Nudcd3
Nsd1	6.25151e-60	-0.422875	0.127	0.363	1.07576e-55	2	Nsd1
Ubtf	5.12568e-60	-0.422962	0.114	0.348	8.82027e-56	2	Ubtf
Fam173a	1.1249e-62	-0.42306	0.147	0.392	1.93572e-58	2	Fam173a
Psmd14	8.64425e-64	-0.423101	0.155	0.403	1.4875e-59	2	Psmd14
Ugcg.2	1.50843e-27	-0.423395	0.214	0.359	2.5957e-23	2	Ugcg
Tnip3.2	1.18603e-41	-0.423449	0.006	0.153	2.04092e-37	2	Tnip3
Gnb1	2.61301e-52	-0.423551	0.44	0.633	4.49646e-48	2	Gnb1
Tmpo.1	4.74018e-33	-0.423824	0.185	0.346	8.1569e-29	2	Tmpo
Hist1h1e.1	6.86898e-12	-0.423914	0.197	0.282	1.18201e-07	2	Hist1h1e
Sema4d	1.7218e-52	-0.42408	0.173	0.395	2.96286e-48	2	Sema4d
Ciao2a.1	9.6961e-54	-0.424332	0.205	0.427	1.66851e-49	2	Ciao2a
B4galt1.1	8.21497e-61	-0.424392	0.119	0.358	1.41363e-56	2	B4galt1
Gpr132	1.83135e-66	-0.424483	0.078	0.325	3.15138e-62	2	Gpr132
Lactb.1	1.24761e-50	-0.424613	0.119	0.327	2.14688e-46	2	Lactb
Hexa.2	3.40808e-31	-0.424752	0.163	0.314	5.86463e-27	2	Hexa
AC149090.1	4.0611e-45	-0.425283	0.121	0.32	6.98834e-41	2	AC149090.1
Hnrnph1	6.86738e-60	-0.426145	0.135	0.371	1.18174e-55	2	Hnrnph1
Mphosph8	6.47738e-70	-0.426442	0.022	0.257	1.11463e-65	2	Mphosph8
Sec11c.1	4.14139e-30	-0.42674	0.481	0.582	7.1265e-26	2	Sec11c
Chrac1	1.31826e-71	-0.427544	0.098	0.362	2.26847e-67	2	Chrac1
Cdc5l	4.23162e-64	-0.4278	0.154	0.407	7.28178e-60	2	Cdc5l
Polr2m	9.45467e-75	-0.428491	0.059	0.32	1.62696e-70	2	Polr2m
Jarid2	2.4499e-55	-0.428762	0.102	0.324	4.21579e-51	2	Jarid2
Papola	4.04164e-60	-0.428791	0.196	0.436	6.95485e-56	2	Papola
Psmd1	4.96444e-64	-0.429615	0.116	0.36	8.54281e-60	2	Psmd1
Calm3	3.55734e-46	-0.429678	0.437	0.611	6.12147e-42	2	Calm3
BC005537	4.61922e-56	-0.429831	0.207	0.44	7.94875e-52	2	BC005537
Psmd2	1.28864e-63	-0.430351	0.18	0.43	2.21749e-59	2	Psmd2
Hp1bp3	2.45822e-46	-0.430675	0.19	0.394	4.2301e-42	2	Hp1bp3
Zbtb1.2	4.03809e-69	-0.43113	0.024	0.258	6.94875e-65	2	Zbtb1
Acot7.1	1.6109e-67	-0.431448	0.047	0.285	2.77204e-63	2	Acot7
Mrpl20	2.56349e-62	-0.431831	0.236	0.482	4.41126e-58	2	Mrpl20
Irf5.2	1.44317e-62	-0.431963	0.048	0.273	2.48341e-58	2	Irf5
Prrc2b.2	2.44465e-69	-0.432165	0.039	0.279	4.20675e-65	2	Prrc2b
Kcnn4	3.68667e-75	-0.432196	0.01	0.253	6.34402e-71	2	Kcnn4
Cenpa	1.44273e-37	-0.432224	0.056	0.212	2.48265e-33	2	Cenpa
Ptbp1	3.92965e-74	-0.432367	0.072	0.333	6.76214e-70	2	Ptbp1
Snrpa1	3.62342e-74	-0.432583	0.054	0.312	6.23519e-70	2	Snrpa1
Slirp.1	5.3302e-68	-0.432586	0.133	0.388	9.1722e-64	2	Slirp
Emc6	1.05655e-76	-0.432908	0.081	0.351	1.81812e-72	2	Emc6
Arf6	1.18387e-61	-0.433829	0.196	0.44	2.0372e-57	2	Arf6
Psip1.1	3.43192e-60	-0.434421	0.059	0.283	5.90565e-56	2	Psip1
Smc1a	9.41792e-46	-0.434712	0.23	0.433	1.62064e-41	2	Smc1a
Cndp2.2	1.0557e-42	-0.43472	0.155	0.345	1.81664e-38	2	Cndp2
Ccdc59	2.89908e-65	-0.434867	0.158	0.414	4.98874e-61	2	Ccdc59
Dhx15	2.80643e-69	-0.435382	0.115	0.373	4.8293e-65	2	Dhx15
Sf3b3	7.55369e-79	-0.435692	0.033	0.295	1.29984e-74	2	Sf3b3
Svbp.1	5.09433e-69	-0.435718	0.093	0.347	8.76632e-65	2	Svbp
Spint1.2	2.56132e-29	-0.435731	0.071	0.203	4.40752e-25	2	Spint1
Mrpl12	3.1181e-77	-0.436106	0.063	0.331	5.36563e-73	2	Mrpl12
Csnk1a1	2.27026e-57	-0.43641	0.457	0.661	3.90666e-53	2	Csnk1a1
Rnps1	3.00037e-75	-0.43644	0.074	0.341	5.16303e-71	2	Rnps1
Rbbp6	2.12007e-59	-0.437187	0.163	0.403	3.64821e-55	2	Rbbp6
Tox.1	8.87186e-50	-0.43722	0.004	0.174	1.52667e-45	2	Tox
Psmb7	2.63021e-57	-0.437448	0.207	0.44	4.52607e-53	2	Psmb7
Dync1h1.1	4.13231e-71	-0.437888	0.081	0.337	7.11087e-67	2	Dync1h1
Brd1	4.00561e-67	-0.437967	0.127	0.381	6.89285e-63	2	Brd1
Lrpap1.2	1.3915e-56	-0.438071	0.127	0.356	2.3945e-52	2	Lrpap1
Rabgap1l.1	9.71395e-63	-0.438674	0.035	0.257	1.67158e-58	2	Rabgap1l
Mrps36	2.39732e-83	-0.439299	0.047	0.325	4.12531e-79	2	Mrps36
Huwe1	5.35145e-72	-0.439422	0.085	0.346	9.20877e-68	2	Huwe1
Anp32a.1	4.63204e-35	-0.439431	0.488	0.606	7.97082e-31	2	Anp32a
Chchd1	2.44313e-79	-0.439838	0.068	0.342	4.20414e-75	2	Chchd1
Gimap7.2	2.90109e-50	-0.439998	0.006	0.178	4.9922e-46	2	Gimap7
Sars	1.71547e-70	-0.440027	0.136	0.403	2.95199e-66	2	Sars
Senp6.1	2.10902e-52	-0.440034	0.192	0.409	3.6292e-48	2	Senp6
Mrpl51	7.07052e-74	-0.440685	0.108	0.377	1.2167e-69	2	Mrpl51
Rdx	4.01153e-63	-0.440943	0.147	0.394	6.90305e-59	2	Rdx
Nfkb1.1	3.34e-37	-0.441233	0.379	0.547	5.74747e-33	2	Nfkb1
Runx1.2	3.57037e-43	-0.441482	0.246	0.447	6.1439e-39	2	Runx1
Cenpx	7.93902e-70	-0.441564	0.111	0.368	1.36615e-65	2	Cenpx
Mat2a	1.37901e-68	-0.442046	0.087	0.341	2.373e-64	2	Mat2a
Ifi207.2	4.29628e-52	-0.442083	0.016	0.199	7.39304e-48	2	Ifi207
Ndufb6	2.52782e-69	-0.442299	0.175	0.439	4.34988e-65	2	Ndufb6
Ttc14.1	3.30833e-61	-0.442788	0.152	0.394	5.69297e-57	2	Ttc14
Cmpk1	5.03784e-61	-0.442854	0.262	0.501	8.66912e-57	2	Cmpk1
Tmem173	3.55386e-81	-0.442869	0.015	0.275	6.11549e-77	2	Tmem173
Tbc1d4.1	4.90668e-25	-0.443094	0.007	0.1	8.44341e-21	2	Tbc1d4
Hnrnpm	2.43645e-57	-0.443414	0.293	0.522	4.19264e-53	2	Hnrnpm
Ssr2	1.88389e-70	-0.443507	0.133	0.394	3.24181e-66	2	Ssr2
Ktn1	2.64766e-71	-0.44385	0.048	0.297	4.5561e-67	2	Ktn1
Itgav	1.21009e-38	-0.44482	0.105	0.276	2.08232e-34	2	Itgav
Uqcrc2	5.37563e-69	-0.444901	0.151	0.408	9.25038e-65	2	Uqcrc2
Sf3b6	3.54373e-60	-0.445234	0.399	0.614	6.09806e-56	2	Sf3b6
Dcun1d5	1.20272e-69	-0.446022	0.158	0.421	2.06964e-65	2	Dcun1d5
1700097N02Rik.2	5.62618e-43	-0.446149	0.04	0.207	9.68152e-39	2	1700097N02Rik
Cyc1	2.87029e-74	-0.446223	0.127	0.398	4.9392e-70	2	Cyc1
Mtss1.2	1.368e-62	-0.446263	0.019	0.233	2.35405e-58	2	Mtss1
Bsg.1	8.3242e-64	-0.446346	0.44	0.682	1.43243e-59	2	Bsg
Atad2.1	5.78243e-56	-0.446398	0.038	0.242	9.9504e-52	2	Atad2
Pop5	1.162e-80	-0.446972	0.04	0.308	1.99957e-76	2	Pop5
Apobec3.1	3.35191e-51	-0.447808	0.17	0.384	5.76796e-47	2	Apobec3
Tmem134	3.42859e-58	-0.447842	0.296	0.521	5.89992e-54	2	Tmem134
Ifi204.2	3.15881e-51	-0.4486	0.032	0.22	5.43568e-47	2	Ifi204
Uqcrc1	4.62104e-75	-0.448674	0.143	0.419	7.95188e-71	2	Uqcrc1
Mdp1.1	9.00177e-86	-0.44889	0.02	0.293	1.54902e-81	2	Mdp1
Serinc3	8.37444e-31	-0.448939	0.507	0.617	1.44107e-26	2	Serinc3
AY036118	8.86964e-58	-0.449207	0.909	0.962	1.52629e-53	2	AY036118
Psmc4	1.68154e-71	-0.449519	0.165	0.428	2.8936e-67	2	Psmc4
Cfdp1	8.38403e-84	-0.449545	0.05	0.328	1.44272e-79	2	Cfdp1
Eif4e.1	6.27693e-63	-0.450015	0.125	0.371	1.08013e-58	2	Eif4e
Trp53	1.00969e-78	-0.450332	0.063	0.333	1.73747e-74	2	Trp53
Tmed2	2.91857e-58	-0.450672	0.465	0.661	5.02227e-54	2	Tmed2
Ciao2b	3.01408e-82	-0.45089	0.075	0.357	5.18663e-78	2	Ciao2b
Zmiz2	7.22147e-86	-0.4509	0.02	0.294	1.24267e-81	2	Zmiz2
Rasgef1b.2	1.69015e-51	-0.450972	0.03	0.219	2.90841e-47	2	Rasgef1b
Mydgf	5.37166e-84	-0.451	0.068	0.352	9.24356e-80	2	Mydgf
Ppp1cc.1	6.21392e-44	-0.451024	0.338	0.522	1.06929e-39	2	Ppp1cc
Zmynd15.2	1.49235e-33	-0.451223	0.005	0.125	2.56803e-29	2	Zmynd15
Kxd1	2.20993e-69	-0.452292	0.124	0.382	3.80284e-65	2	Kxd1
Prmt1	1.41003e-75	-0.452879	0.078	0.343	2.42638e-71	2	Prmt1
Cops9	1.73604e-57	-0.453034	0.434	0.628	2.98738e-53	2	Cops9
Srp19	1.93061e-63	-0.453071	0.192	0.442	3.3222e-59	2	Srp19
Nucb1	7.63429e-68	-0.453664	0.111	0.364	1.31371e-63	2	Nucb1
Utp3	1.37439e-74	-0.453896	0.109	0.382	2.36506e-70	2	Utp3
Ube3a	3.59072e-68	-0.454357	0.125	0.383	6.17892e-64	2	Ube3a
Leprotl1.2	5.66522e-44	-0.455175	0.367	0.546	9.7487e-40	2	Leprotl1
Arf4	4.61411e-52	-0.456512	0.429	0.626	7.93995e-48	2	Arf4
Dnajc2	3.23505e-79	-0.456683	0.056	0.327	5.56688e-75	2	Dnajc2
Rbbp4	8.87014e-67	-0.457063	0.136	0.389	1.52637e-62	2	Rbbp4
Zfp36l1.1	1.44867e-16	-0.45857	0.642	0.69	2.49287e-12	2	Zfp36l1
Rasgrp1.2	2.23013e-78	-0.458609	0.004	0.253	3.83761e-74	2	Rasgrp1
Hnrnpr	3.51703e-78	-0.458652	0.063	0.332	6.0521e-74	2	Hnrnpr
Ufc1	6.91593e-72	-0.458906	0.18	0.447	1.19009e-67	2	Ufc1
Pura	8.34525e-76	-0.459051	0.076	0.345	1.43605e-71	2	Pura
Morf4l1	5.41096e-80	-0.4591	0.749	0.89	9.31117e-76	2	Morf4l1
Dok2	1.54048e-56	-0.459253	0.135	0.363	2.65085e-52	2	Dok2
Ndufs8	1.62863e-80	-0.459662	0.098	0.381	2.80255e-76	2	Ndufs8
Rbbp7	1.53184e-69	-0.46012	0.068	0.317	2.63599e-65	2	Rbbp7
Smap1	7.37385e-59	-0.460148	0.296	0.527	1.26889e-54	2	Smap1
Tmsb4x.1	1.23907e-56	-0.4605	1	1	2.13219e-52	2	Tmsb4x
Gbp3	6.03383e-60	-0.461042	0.051	0.271	1.0383e-55	2	Gbp3
Nono	1.26801e-67	-0.461398	0.173	0.43	2.18199e-63	2	Nono
Srsf10	2.09195e-74	-0.461535	0.1	0.368	3.59982e-70	2	Srsf10
Ndufa3	5.03859e-60	-0.461759	0.429	0.629	8.67041e-56	2	Ndufa3
Cbx1	2.9905e-77	-0.462302	0.061	0.328	5.14605e-73	2	Cbx1
Snrpb2	1.11566e-77	-0.462782	0.126	0.406	1.91983e-73	2	Snrpb2
Eva1b.1	5.77349e-74	-0.463102	0.054	0.309	9.93502e-70	2	Eva1b
Ssbp4	3.21616e-71	-0.463388	0.139	0.403	5.53438e-67	2	Ssbp4
Ndufs2	2.57825e-75	-0.463435	0.176	0.449	4.43665e-71	2	Ndufs2
0610012G03Rik	5.87055e-84	-0.463574	0.08	0.367	1.0102e-79	2	0610012G03Rik
Itgax.2	2.1851e-60	-0.463655	0.035	0.249	3.76013e-56	2	Itgax
Nr4a3	2.27734e-55	-0.463864	0.048	0.255	3.91885e-51	2	Nr4a3
Zfp644	3.37046e-81	-0.464504	0.062	0.339	5.79989e-77	2	Zfp644
Gata3.1	1.89944e-61	-0.464699	0.004	0.208	3.26856e-57	2	Gata3
Rbm8a	1.22865e-70	-0.465424	0.246	0.508	2.11427e-66	2	Rbm8a
Ndufb2	1.05094e-69	-0.465606	0.202	0.466	1.80845e-65	2	Ndufb2
Mrpl21	2.45618e-87	-0.465665	0.054	0.344	4.2266e-83	2	Mrpl21
Cdk6	4.35551e-63	-0.46571	0.05	0.278	7.49497e-59	2	Cdk6
Hspa1b.2	7.54636e-15	-0.466082	0.067	0.15	1.29858e-10	2	Hspa1b
Ctla2b.2	1.0429e-31	-0.466393	0.148	0.31	1.79463e-27	2	Ctla2b
Pole4	2.52776e-85	-0.46659	0.033	0.311	4.34977e-81	2	Pole4
Nasp	5.00738e-65	-0.467027	0.11	0.357	8.61671e-61	2	Nasp
Tcof1	2.84868e-84	-0.467082	0.03	0.304	4.90201e-80	2	Tcof1
Mier1.1	1.73568e-43	-0.46769	0.35	0.536	2.98676e-39	2	Mier1
Nop56	3.53491e-73	-0.467982	0.061	0.317	6.08288e-69	2	Nop56
Aplp2.1	2.52153e-61	-0.468566	0.185	0.426	4.33905e-57	2	Aplp2
Nhp2	2.7147e-75	-0.468864	0.101	0.374	4.67146e-71	2	Nhp2
Pfdn2	3.37537e-86	-0.469432	0.113	0.411	5.80834e-82	2	Pfdn2
H2-DMb2.2	1.60762e-54	-0.469549	0.004	0.188	2.7664e-50	2	H2-DMb2
Phf11b.1	7.1052e-62	-0.469842	0.01	0.217	1.22266e-57	2	Phf11b
Eid1.1	5.13587e-58	-0.470056	0.184	0.414	8.8378e-54	2	Eid1
Mrpl58.1	4.6167e-86	-0.470468	0.049	0.332	7.94442e-82	2	Mrpl58
Rsl1d1	1.02596e-83	-0.470504	0.057	0.336	1.76547e-79	2	Rsl1d1
Aup1	9.82914e-81	-0.47068	0.106	0.388	1.6914e-76	2	Aup1
Dhx9	2.86796e-75	-0.470875	0.091	0.357	4.93519e-71	2	Dhx9
Adh5	9.57781e-87	-0.471018	0.075	0.365	1.64815e-82	2	Adh5
Gbp4	1.41159e-60	-0.471457	0.013	0.22	2.42906e-56	2	Gbp4
Ift20	1.649e-79	-0.47188	0.088	0.367	2.8376e-75	2	Ift20
Tmed10.2	2.59537e-54	-0.471931	0.525	0.684	4.46611e-50	2	Tmed10
Psma1	6.17133e-66	-0.472032	0.304	0.546	1.06196e-61	2	Psma1
Runx2.2	9.59178e-63	-0.472066	0.079	0.312	1.65055e-58	2	Runx2
Sltm	4.66469e-61	-0.472268	0.176	0.419	8.027e-57	2	Sltm
Bcas2	7.70635e-84	-0.472732	0.095	0.385	1.32611e-79	2	Bcas2
Vdac1.1	6.23757e-65	-0.473207	0.199	0.453	1.07336e-60	2	Vdac1
Mdfic.1	2.24515e-82	-0.473248	0.03	0.3	3.86346e-78	2	Mdfic
Selenoh.1	3.34565e-65	-0.473703	0.073	0.313	5.75719e-61	2	Selenoh
Rtcb.1	3.79148e-91	-0.473809	0.037	0.33	6.52439e-87	2	Rtcb
Polr2j	4.88419e-83	-0.474161	0.117	0.409	8.40471e-79	2	Polr2j
Vdac3	1.18998e-75	-0.474328	0.168	0.442	2.04772e-71	2	Vdac3
Ubb	3.32504e-121	-0.474518	0.999	1	5.72172e-117	2	Ubb
Itga1.2	5.62032e-67	-0.474854	0.007	0.227	9.67144e-63	2	Itga1
Grap.2	2.57135e-64	-0.475019	0.058	0.293	4.42478e-60	2	Grap
Mxd4.2	5.83579e-64	-0.475204	0.065	0.298	1.00422e-59	2	Mxd4
Tram1	9.25532e-74	-0.475205	0.124	0.395	1.59266e-69	2	Tram1
Slc3a2.1	1.36269e-53	-0.475501	0.517	0.716	2.34491e-49	2	Slc3a2
Ssh2.1	2.59439e-39	-0.475995	0.258	0.434	4.46442e-35	2	Ssh2
Irs2.2	1.72744e-53	-0.476011	0.076	0.286	2.97257e-49	2	Irs2
Stk24.2	1.59798e-38	-0.476176	0.319	0.477	2.7498e-34	2	Stk24
Pclaf.2	6.97105e-12	-0.476357	0.045	0.108	1.19958e-07	2	Pclaf
Eif4g1	1.03688e-79	-0.47656	0.102	0.383	1.78427e-75	2	Eif4g1
H2-M3.1	1.73062e-93	-0.47691	0.029	0.324	2.97804e-89	2	H2-M3
Dnaja1.2	1.217e-55	-0.477142	0.711	0.844	2.09422e-51	2	Dnaja1
Caprin1	7.59546e-78	-0.477822	0.127	0.409	1.30703e-73	2	Caprin1
Gstp1	4.67201e-84	-0.477864	0.048	0.326	8.03959e-80	2	Gstp1
Sept6.2	1.06822e-71	-0.478345	0.049	0.297	1.83819e-67	2	2022-09-06
Cited2	3.6452e-37	-0.478458	0.285	0.465	6.27266e-33	2	Cited2
Ly6i.2	1.49675e-12	-0.478537	0.095	0.171	2.57561e-08	2	Ly6i
Exosc8	2.79023e-85	-0.478673	0.033	0.311	4.80143e-81	2	Exosc8
Aurkaip1	1.39459e-71	-0.478855	0.259	0.523	2.39981e-67	2	Aurkaip1
Tsc22d3	7.68729e-36	-0.478898	0.39	0.542	1.32283e-31	2	Tsc22d3
Lpxn.1	3.1853e-93	-0.479202	0.009	0.295	5.48126e-89	2	Lpxn
Cd247.2	4.24853e-73	-0.480064	0.008	0.244	7.31087e-69	2	Cd247
Dock2.2	3.43734e-39	-0.480199	0.37	0.524	5.91498e-35	2	Dock2
Psmd7	8.69318e-76	-0.480479	0.138	0.415	1.49592e-71	2	Psmd7
Tppp3.2	2.09273e-46	-0.481422	0.065	0.251	3.60116e-42	2	Tppp3
Cd96.2	3.59162e-73	-0.481522	0.009	0.246	6.18047e-69	2	Cd96
Lsm6	1.37332e-77	-0.482246	0.115	0.391	2.36321e-73	2	Lsm6
Ndufa10	4.39919e-85	-0.48334	0.111	0.405	7.57012e-81	2	Ndufa10
Pld4.2	4.37291e-55	-0.483609	0.012	0.202	7.52491e-51	2	Pld4
Arglu1	7.53265e-69	-0.483874	0.176	0.435	1.29622e-64	2	Arglu1
Mrpl42	8.89308e-88	-0.483934	0.056	0.346	1.53032e-83	2	Mrpl42
Dnajc19	5.59529e-97	-0.484111	0.049	0.357	9.62837e-93	2	Dnajc19
Birc2.1	3.19303e-72	-0.484304	0.053	0.304	5.49456e-68	2	Birc2
Rbl2.2	6.75452e-68	-0.484642	0.063	0.305	1.16232e-63	2	Rbl2
Pin4	2.72319e-83	-0.484794	0.119	0.409	4.68607e-79	2	Pin4
Csde1	4.49913e-69	-0.484884	0.353	0.6	7.74211e-65	2	Csde1
Iigp1.2	6.63693e-28	-0.485955	0.012	0.118	1.14208e-23	2	Iigp1
Cacybp	9.2353e-77	-0.486414	0.104	0.377	1.58921e-72	2	Cacybp
Rrp1	1.45112e-82	-0.487023	0.165	0.457	2.49709e-78	2	Rrp1
Smarce1	2.26648e-79	-0.487485	0.137	0.42	3.90015e-75	2	Smarce1
Psmc5	1.02928e-84	-0.487554	0.146	0.442	1.77119e-80	2	Psmc5
Erh	1.45949e-87	-0.489691	0.073	0.369	2.51149e-83	2	Erh
Selenop.2	6.53749e-43	-0.490201	0.042	0.21	1.12497e-38	2	Selenop
Txndc17	4.78771e-70	-0.490244	0.444	0.675	8.23869e-66	2	Txndc17
Chd4	2.69361e-60	-0.490322	0.468	0.677	4.63516e-56	2	Chd4
Mrps33	1.44961e-78	-0.490425	0.155	0.435	2.49449e-74	2	Mrps33
Sdf2l1	2.73572e-87	-0.490704	0.022	0.301	4.70763e-83	2	Sdf2l1
Arpc5l	5.18752e-77	-0.49162	0.12	0.395	8.92669e-73	2	Arpc5l
Zap70.2	2.67967e-78	-0.491807	0.011	0.262	4.61117e-74	2	Zap70
M6pr.2	3.88288e-66	-0.492601	0.226	0.483	6.68167e-62	2	M6pr
Dennd4a.2	2.78128e-22	-0.492601	0.521	0.596	4.78603e-18	2	Dennd4a
Srsf11	1.69785e-65	-0.49295	0.365	0.598	2.92167e-61	2	Srsf11
Nipbl	2.21228e-66	-0.493013	0.246	0.5	3.80689e-62	2	Nipbl
Khdrbs1	4.36488e-75	-0.493737	0.199	0.477	7.51109e-71	2	Khdrbs1
Scaf11	8.71085e-70	-0.493846	0.201	0.464	1.49896e-65	2	Scaf11
Tmem14c.1	2.50222e-64	-0.494122	0.381	0.599	4.30582e-60	2	Tmem14c
Myo1e.2	1.31106e-67	-0.494659	0.074	0.321	2.25607e-63	2	Myo1e
Gtf2h5	9.73763e-76	-0.494865	0.205	0.481	1.67565e-71	2	Gtf2h5
Thoc7	7.88922e-78	-0.495145	0.123	0.403	1.35758e-73	2	Thoc7
Rnf187	3.66998e-89	-0.495311	0.061	0.355	6.3153e-85	2	Rnf187
Ankrd44.2	1.57399e-63	-0.495962	0.181	0.427	2.70852e-59	2	Ankrd44
Serf2	1.68009e-119	-0.496389	0.981	0.996	2.8911e-115	2	Serf2
Eif4a2.1	2.49845e-57	-0.49643	0.236	0.462	4.29932e-53	2	Eif4a2
Gna15.1	5.59768e-80	-0.497173	0.033	0.296	9.63249e-76	2	Gna15
Irf2bp2.2	9.45824e-62	-0.497209	0.212	0.458	1.62757e-57	2	Irf2bp2
Ly86.2	8.77752e-58	-0.49743	0.005	0.199	1.51044e-53	2	Ly86
Tab2.2	5.6146e-63	-0.497964	0.182	0.425	9.6616e-59	2	Tab2
Ndufb9	1.06484e-75	-0.498696	0.533	0.729	1.83238e-71	2	Ndufb9
Cdc42se2	5.41656e-79	-0.499145	0.125	0.406	9.32082e-75	2	Cdc42se2
Rp9	5.57296e-79	-0.499152	0.129	0.411	9.58995e-75	2	Rp9
Aopep	8.27164e-79	-0.500046	0.081	0.355	1.42338e-74	2	Aopep
Arl5a.1	1.56947e-64	-0.500714	0.042	0.272	2.70074e-60	2	Arl5a
Csnk2a1	1.80333e-73	-0.500877	0.236	0.503	3.10317e-69	2	Csnk2a1
Zc3h13	3.76475e-73	-0.501053	0.104	0.37	6.47838e-69	2	Zc3h13
Rgs16.2	3.05444e-36	-0.501479	0.031	0.174	5.25608e-32	2	Rgs16
Calm2	1.32619e-68	-0.501563	0.634	0.812	2.2821e-64	2	Calm2
Themis.2	1.4026e-64	-0.50176	0.011	0.225	2.41359e-60	2	Themis
Brk1.1	2.36198e-73	-0.502395	0.444	0.666	4.06449e-69	2	Brk1
Sf3b2	2.37802e-66	-0.504074	0.49	0.691	4.0921e-62	2	Sf3b2
Nubp1	5.84702e-99	-0.504875	0.031	0.339	1.00616e-94	2	Nubp1
Sept9.1	5.0336e-81	-0.50502	0.077	0.354	8.66182e-77	2	2022-09-09
Wdr83os	1.2551e-90	-0.505301	0.098	0.402	2.15977e-86	2	Wdr83os
Bod1l	1.3382e-67	-0.505538	0.155	0.413	2.30278e-63	2	Bod1l
Eif1ax	2.41468e-84	-0.506161	0.139	0.435	4.15518e-80	2	Eif1ax
Mrpl18	1.36537e-82	-0.506595	0.127	0.415	2.34953e-78	2	Mrpl18
Akr1b3	2.35124e-96	-0.506913	0.039	0.343	4.04601e-92	2	Akr1b3
Klk8.2	2.55667e-73	-0.508691	0.021	0.264	4.39952e-69	2	Klk8
Pid1.2	5.93946e-56	-0.508968	0.008	0.198	1.02206e-51	2	Pid1
Ddx46	3.57015e-74	-0.508987	0.172	0.44	6.14351e-70	2	Ddx46
Fbl	6.2043e-85	-0.509933	0.081	0.368	1.06764e-80	2	Fbl
Rap1a	1.42074e-64	-0.510159	0.448	0.647	2.44481e-60	2	Rap1a
Ap2s1	1.1075e-72	-0.510271	0.36	0.6	1.90579e-68	2	Ap2s1
Tagln2	3.02983e-46	-0.510356	0.708	0.856	5.21373e-42	2	Tagln2
Inpp4b.2	1.73372e-75	-0.510431	0.008	0.251	2.98339e-71	2	Inpp4b
Taok3.1	1.40267e-89	-0.51052	0.071	0.37	2.41371e-85	2	Taok3
Mrpl57	3.95596e-88	-0.51068	0.112	0.415	6.80742e-84	2	Mrpl57
Sdhb.1	1.65421e-79	-0.511553	0.205	0.486	2.84656e-75	2	Sdhb
Snw1	5.15533e-85	-0.511784	0.135	0.433	8.8713e-81	2	Snw1
Clec4a3.2	6.03307e-56	-0.511977	0.016	0.209	1.03817e-51	2	Clec4a3
Itgae.2	7.76656e-46	-0.512137	0.005	0.163	1.33647e-41	2	Itgae
Stap1	4.28238e-59	-0.51255	0.153	0.389	7.36912e-55	2	Stap1
Purb	4.5265e-63	-0.51268	0.399	0.617	7.78921e-59	2	Purb
Srp72	1.91578e-82	-0.512837	0.168	0.46	3.29667e-78	2	Srp72
Hnrnpu	8.14782e-70	-0.513235	0.535	0.744	1.40208e-65	2	Hnrnpu
Rnf138.2	2.87515e-63	-0.513418	0.093	0.328	4.94756e-59	2	Rnf138
Bin1	4.31167e-102	-0.513722	0.009	0.316	7.41953e-98	2	Bin1
Map2k2	1.30316e-81	-0.514623	0.224	0.508	2.24248e-77	2	Map2k2
Drap1	5.79159e-82	-0.514851	0.188	0.481	9.96616e-78	2	Drap1
Sod1	5.54396e-88	-0.515503	0.08	0.374	9.54004e-84	2	Sod1
Bptf	2.89582e-73	-0.515686	0.182	0.455	4.98312e-69	2	Bptf
Ankrd12.1	3.006e-49	-0.515694	0.25	0.461	5.17272e-45	2	Ankrd12
Imp3	3.14588e-102	-0.515745	0.053	0.375	5.41343e-98	2	Imp3
Cmc1	5.14737e-105	-0.515938	0.025	0.343	8.85759e-101	2	Cmc1
Ahr.1	1.59079e-64	-0.516006	0.022	0.242	2.73744e-60	2	Ahr
Ndufa7	1.71838e-80	-0.518274	0.5	0.723	2.95699e-76	2	Ndufa7
Pa2g4	9.40463e-85	-0.518711	0.076	0.364	1.61835e-80	2	Pa2g4
Ndufs7	1.99351e-92	-0.518821	0.135	0.446	3.43044e-88	2	Ndufs7
Evl	6.5298e-95	-0.518931	0.009	0.3	1.12365e-90	2	Evl
Lamp1.2	4.85718e-16	-0.519554	0.447	0.489	8.35824e-12	2	Lamp1
Il21r.1	2.55809e-86	-0.519727	0.006	0.276	4.40196e-82	2	Il21r
Tomm6	1.94568e-82	-0.520649	0.504	0.726	3.34813e-78	2	Tomm6
Grn.2	0.000601935	-0.521338	0.447	0.412	1	2	Grn
Epb41l2.2	4.30739e-69	-0.521422	0.122	0.379	7.41216e-65	2	Epb41l2
Nudt21	3.12823e-100	-0.521555	0.068	0.387	5.38306e-96	2	Nudt21
Kif5b	1.06191e-72	-0.521907	0.351	0.6	1.82734e-68	2	Kif5b
Rabac1	3.38737e-70	-0.52258	0.504	0.7	5.82899e-66	2	Rabac1
Tob2	8.73153e-76	-0.523454	0.094	0.364	1.50252e-71	2	Tob2
AI662270	4.3821e-87	-0.523514	0.099	0.393	7.54072e-83	2	AI662270
Cops6	4.89667e-98	-0.524413	0.1	0.419	8.42619e-94	2	Cops6
Eif2s1	1.9499e-95	-0.525365	0.091	0.405	3.35539e-91	2	Eif2s1
Bcl2a1d	3.35784e-86	-0.526777	0.013	0.285	5.77817e-82	2	Bcl2a1d
Thrap3	4.06899e-73	-0.527522	0.226	0.494	7.00192e-69	2	Thrap3
Mrpl30	3.76132e-83	-0.527548	0.215	0.507	6.47248e-79	2	Mrpl30
Rapgef6.2	3.45043e-41	-0.527831	0.272	0.443	5.93751e-37	2	Rapgef6
Raly	2.40951e-76	-0.528275	0.283	0.548	4.14629e-72	2	Raly
Jak1.2	8.92573e-47	-0.528588	0.573	0.702	1.53594e-42	2	Jak1
Ube2s.1	1.0972e-55	-0.528849	0.399	0.598	1.88807e-51	2	Ube2s
2022-03-02	1.7677e-108	-0.529554	0.034	0.361	3.04186e-104	2	2022-03-02
Chd3.1	2.37388e-76	-0.530294	0.022	0.273	4.08498e-72	2	Chd3
Slamf7.1	3.09415e-79	-0.530361	0.01	0.263	5.32441e-75	2	Slamf7
Klrc2.2	1.28437e-65	-0.53104	0.006	0.222	2.21014e-61	2	Klrc2
Polr2f	2.34152e-97	-0.531447	0.102	0.422	4.0293e-93	2	Polr2f
Ola1	4.01667e-102	-0.532594	0.068	0.391	6.91189e-98	2	Ola1
Otulinl.1	4.31833e-99	-0.533374	0.012	0.314	7.43099e-95	2	Otulinl
Cwc15.1	4.21693e-80	-0.533662	0.324	0.595	7.2565e-76	2	Cwc15
Cox16	1.10506e-99	-0.534859	0.078	0.397	1.90159e-95	2	Cox16
Cox20.2	6.7796e-84	-0.53499	0.093	0.379	1.16663e-79	2	Cox20
Creb5.2	1.40335e-51	-0.535317	0.056	0.253	2.41489e-47	2	Creb5
Tnfsf8.1	6.93693e-34	-0.535493	0.004	0.125	1.19371e-29	2	Tnfsf8
Taf1d	8.76252e-72	-0.535571	0.215	0.482	1.50785e-67	2	Taf1d
Zmiz1.1	6.53022e-87	-0.536875	0.132	0.437	1.12372e-82	2	Zmiz1
Dnajc8	1.53389e-76	-0.537547	0.329	0.589	2.63953e-72	2	Dnajc8
Atp1b3	4.94237e-74	-0.537668	0.345	0.609	8.50483e-70	2	Atp1b3
Foxp1	5.42168e-70	-0.538314	0.138	0.4	9.32963e-66	2	Foxp1
Gimap5.2	5.92712e-74	-0.53974	0.01	0.25	1.01994e-69	2	Gimap5
Sarnp	6.03138e-86	-0.539771	0.2	0.495	1.03788e-81	2	Sarnp
Tomm5	2.27876e-96	-0.539852	0.093	0.409	3.92128e-92	2	Tomm5
Ubl3.2	1.16889e-62	-0.540214	0.281	0.504	2.01143e-58	2	Ubl3
Gls	1.05067e-71	-0.540331	0.223	0.487	1.80799e-67	2	Gls
Polr2e	2.79246e-99	-0.540703	0.073	0.393	4.80527e-95	2	Polr2e
Ndrg1.2	1.27202e-28	-0.541513	0.134	0.275	2.1889e-24	2	Ndrg1
Npm3.2	1.25603e-93	-0.542063	0.043	0.341	2.16138e-89	2	Npm3
Foxn3.1	1.53861e-84	-0.542484	0.088	0.378	2.64764e-80	2	Foxn3
Ndufs3	6.75728e-108	-0.542755	0.065	0.399	1.16279e-103	2	Ndufs3
Hivep2.2	1.67498e-86	-0.544603	0.027	0.307	2.88231e-82	2	Hivep2
Glo1	9.6067e-84	-0.54501	0.227	0.515	1.65312e-79	2	Glo1
Smc3	2.68276e-78	-0.545162	0.117	0.393	4.6165e-74	2	Smc3
1110004F10Rik	1.60859e-91	-0.545557	0.17	0.478	2.76806e-87	2	1110004F10Rik
Myo1g	7.38573e-81	-0.545699	0.108	0.388	1.27094e-76	2	Myo1g
Hdgf	3.72995e-91	-0.54607	0.139	0.45	6.41849e-87	2	Hdgf
Tcea1	6.76211e-90	-0.546562	0.163	0.47	1.16362e-85	2	Tcea1
Snu13	1.524e-86	-0.546836	0.249	0.542	2.6225e-82	2	Snu13
Anxa4.2	5.38366e-78	-0.546934	0.027	0.283	9.2642e-74	2	Anxa4
Bzw1	1.38954e-78	-0.54729	0.459	0.681	2.39112e-74	2	Bzw1
Dynlrb1	4.57445e-90	-0.547644	0.252	0.548	7.87171e-86	2	Dynlrb1
U2surp	2.65981e-97	-0.547729	0.106	0.428	4.57701e-93	2	U2surp
Cope	2.5714e-88	-0.548464	0.235	0.531	4.42486e-84	2	Cope
Spcs1	1.59579e-89	-0.548792	0.25	0.545	2.74604e-85	2	Spcs1
Ubxn1	1.10265e-92	-0.548812	0.423	0.686	1.89744e-88	2	Ubxn1
Abcf1	3.28592e-95	-0.549377	0.119	0.435	5.65441e-91	2	Abcf1
Hprt	1.08774e-101	-0.549468	0.077	0.402	1.87179e-97	2	Hprt
Rtf1	3.31197e-87	-0.549931	0.229	0.539	5.69923e-83	2	Rtf1
Eny2	1.40924e-107	-0.549943	0.06	0.395	2.42503e-103	2	Eny2
H2-T22.1	5.75838e-74	-0.550613	0.132	0.397	9.90903e-70	2	H2-T22
Mki67.1	2.61346e-25	-0.550623	0.056	0.172	4.49725e-21	2	Mki67
Ikzf1.2	7.21562e-84	-0.55069	0.083	0.37	1.24166e-79	2	Ikzf1
Dpm3	1.00335e-93	-0.550782	0.126	0.437	1.72657e-89	2	Dpm3
Gm47283	4.33194e-90	-0.551204	0.081	0.384	7.4544e-86	2	Gm47283
Psma6	1.2046e-88	-0.551392	0.235	0.535	2.07288e-84	2	Psma6
Kdm2b.2	1.50108e-73	-0.551782	0.045	0.299	2.58305e-69	2	Kdm2b
Cst7.2	4.17579e-79	-0.55331	0.016	0.271	7.1857e-75	2	Cst7
Trmt112	1.77205e-91	-0.554577	0.162	0.469	3.04934e-87	2	Trmt112
Sptssa	1.72324e-88	-0.554722	0.093	0.389	2.96535e-84	2	Sptssa
Cuta	4.8654e-99	-0.555087	0.121	0.445	8.37237e-95	2	Cuta
Plec	9.89923e-64	-0.555337	0.239	0.486	1.70346e-59	2	Plec
Ifi202b.2	2.10473e-26	-0.55579	0.158	0.298	3.62182e-22	2	Ifi202b
Ccdc50	4.88716e-112	-0.556082	0.019	0.351	8.40982e-108	2	Ccdc50
Ndufb4	3.68571e-95	-0.557588	0.204	0.515	6.34236e-91	2	Ndufb4
Prpf40a	5.54278e-88	-0.558098	0.227	0.529	9.53802e-84	2	Prpf40a
Ndufb3	1.66703e-96	-0.558633	0.187	0.501	2.86862e-92	2	Ndufb3
Gna13.2	5.56585e-58	-0.559002	0.388	0.595	9.57771e-54	2	Gna13
Ctcf.1	4.29596e-83	-0.559133	0.157	0.446	7.39249e-79	2	Ctcf
Supt16	1.30858e-94	-0.55934	0.11	0.421	2.2518e-90	2	Supt16
Pbrm1	7.11072e-86	-0.559745	0.165	0.465	1.22361e-81	2	Pbrm1
Sf3b5	1.66549e-97	-0.560097	0.223	0.539	2.86598e-93	2	Sf3b5
Eprs	1.69643e-102	-0.560119	0.052	0.375	2.91922e-98	2	Eprs
Ndufa12	1.71956e-93	-0.560327	0.169	0.477	2.95902e-89	2	Ndufa12
Itm2b.2	4.72042e-56	-0.560383	0.953	0.967	8.12289e-52	2	Itm2b
Ndufa1	1.69615e-87	-0.560447	0.455	0.696	2.91873e-83	2	Ndufa1
[truncated: 741 more rows]

## Sheet: c3 - M-MDSC
	p_val	avg_log2FC	pct.1	pct.2	p_val_adj	cluster	gene
Saa3.3	0	4.96801	0.94	0.148	0	3	Saa3
Slpi.3	0	3.6785	0.826	0.205	0	3	Slpi
Chil3.2	0	3.45347	0.936	0.348	0	3	Chil3
Mt1.3	0	2.82169	0.942	0.545	0	3	Mt1
Thbs1.2	0	2.65008	0.8	0.196	0	3	Thbs1
Nos2.1	0	2.6079	0.668	0.089	0	3	Nos2
Il1a.3	0	2.53327	0.744	0.106	0	3	Il1a
Cxcl3.3	1.08793e-224	2.40738	0.439	0.102	1.87212e-220	3	Cxcl3
Inhba.2	0	2.33078	0.682	0.121	0	3	Inhba
Ptgs2.2	0	2.32683	0.802	0.166	0	3	Ptgs2
Il1b.3	0	2.23708	0.976	0.562	0	3	Il1b
Sod2.1	0	2.1932	0.952	0.464	0	3	Sod2
Plac8.1	0	2.17472	0.864	0.425	0	3	Plac8
F10.3	0	2.16152	0.954	0.214	0	3	F10
Hp.3	0	2.12115	0.905	0.18	0	3	Hp
F13a1.2	0	2.01338	0.837	0.119	0	3	F13a1
Cxcl2.2	0	1.97275	0.984	0.64	0	3	Cxcl2
Il1rn.3	0	1.9704	0.855	0.278	0	3	Il1rn
Ccl3.3	2.16402e-242	1.9525	0.67	0.234	3.72384e-238	3	Ccl3
Fn1.3	0	1.89479	0.844	0.126	0	3	Fn1
Sdc4.3	0	1.86828	0.895	0.392	0	3	Sdc4
Fth1.3	0	1.78167	1	1	0	3	Fth1
Clec4e.3	0	1.76038	0.942	0.256	0	3	Clec4e
AA467197.3	2.41023e-164	1.74708	0.742	0.437	4.14752e-160	3	AA467197
Cd14.2	0	1.72006	0.998	0.514	0	3	Cd14
Vcan.2	0	1.7087	0.675	0.038	0	3	Vcan
Ier3.3	0	1.6941	0.981	0.534	0	3	Ier3
Cxcl1.3	5.25954e-62	1.67426	0.283	0.113	9.05061e-58	3	Cxcl1
Ccl4.1	5.31332e-85	1.61375	0.612	0.35	9.14317e-81	3	Ccl4
Ccl9.3	0	1.61024	0.63	0.138	0	3	Ccl9
Prdx5.3	0	1.59496	0.997	0.79	0	3	Prdx5
Ms4a6d.3	0	1.56279	0.894	0.27	0	3	Ms4a6d
Lyz2.3	0	1.53567	0.917	0.451	0	3	Lyz2
Tgfbi.3	0	1.53179	0.946	0.392	0	3	Tgfbi
Msr1.3	0	1.52657	0.855	0.179	0	3	Msr1
Slc7a11.3	0	1.51808	0.817	0.22	0	3	Slc7a11
Cxcl10.2	1.81696e-65	1.47974	0.401	0.194	3.12662e-61	3	Cxcl10
Socs3.2	0	1.45349	0.884	0.389	0	3	Socs3
Pla2g7.3	0	1.45071	0.965	0.313	0	3	Pla2g7
Ecm1.3	2.06472e-288	1.44932	0.744	0.246	3.55297e-284	3	Ecm1
Ms4a6c.3	0	1.44872	0.874	0.288	0	3	Ms4a6c
Gbp2.2	2.39135e-141	1.44315	0.614	0.303	4.11503e-137	3	Gbp2
Fcgr2b.3	0	1.43429	0.945	0.277	0	3	Fcgr2b
Ifi209.3	2.30895e-252	1.43081	0.706	0.271	3.97323e-248	3	Ifi209
Ccl24.2	7.98496e-70	1.41522	0.237	0.075	1.37405e-65	3	Ccl24
Mt2.1	1.4438e-78	1.40877	0.513	0.287	2.4845e-74	3	Mt2
Cebpb.3	0	1.40287	0.994	0.619	0	3	Cebpb
Ctsc.3	2.8249e-282	1.40229	0.9	0.463	4.86109e-278	3	Ctsc
Fcgr3.3	0	1.3994	0.973	0.36	0	3	Fcgr3
Gm15056.2	6.08974e-131	1.39495	0.265	0.058	1.04792e-126	3	Gm15056
Tpd52.3	0	1.39256	0.955	0.374	0	3	Tpd52
Spp1.3	6.54943e-116	1.37521	0.438	0.164	1.12703e-111	3	Spp1
Zeb2.3	0	1.33879	0.941	0.424	0	3	Zeb2
Csf3	0	1.33486	0.221	0.011	0	3	Csf3
Hmox1.3	3.54276e-263	1.32831	0.597	0.165	6.09637e-259	3	Hmox1
Acod1.3	0	1.32423	0.739	0.177	0	3	Acod1
Ero1l.2	2.08464e-199	1.32175	0.698	0.31	3.58724e-195	3	Ero1l
Ifi202b.3	0	1.29569	0.755	0.235	0	3	Ifi202b
Plek.3	8.88074e-272	1.29451	0.917	0.512	1.5282e-267	3	Plek
Spint1.3	0	1.29126	0.689	0.137	0	3	Spint1
Ccrl2.3	5.97325e-250	1.27834	0.847	0.374	1.02788e-245	3	Ccrl2
Ifitm3.3	4.45055e-265	1.27785	0.981	0.608	7.6585e-261	3	Ifitm3
Ccr1.3	0	1.26153	0.851	0.313	0	3	Ccr1
Pfkfb3.2	2.9602e-267	1.26051	0.606	0.185	5.0939e-263	3	Pfkfb3
Atp6v0c.3	0	1.25546	0.999	0.82	0	3	Atp6v0c
Tnf.3	2.17662e-137	1.25334	0.64	0.313	3.74552e-133	3	Tnf
Nlrp3.3	0	1.24631	0.836	0.267	0	3	Nlrp3
Ptges	9.64983e-298	1.24625	0.26	0.021	1.66054e-293	3	Ptges
Tlr2.3	0	1.24392	0.807	0.268	0	3	Tlr2
Osm.3	9.98791e-250	1.23468	0.697	0.239	1.71872e-245	3	Osm
Fpr2.2	0	1.21844	0.744	0.165	0	3	Fpr2
Cd274.3	0	1.21784	0.813	0.299	0	3	Cd274
Cstb.2	2.46396e-286	1.21739	0.968	0.631	4.23999e-282	3	Cstb
Hilpda.3	1.68962e-165	1.21652	0.768	0.439	2.90749e-161	3	Hilpda
Tnfaip2.3	9.29445e-220	1.21121	0.812	0.34	1.59939e-215	3	Tnfaip2
Fcer1g.3	1.86048e-271	1.19739	1	0.635	3.20152e-267	3	Fcer1g
Itgam.3	0	1.19612	0.864	0.281	0	3	Itgam
Clec4d.2	0	1.19518	0.855	0.23	0	3	Clec4d
Igsf6.3	0	1.1932	0.825	0.234	0	3	Igsf6
Srgn.2	0	1.18991	1	0.993	0	3	Srgn
Ltb4r1.2	3.14545e-298	1.18665	0.721	0.239	5.41269e-294	3	Ltb4r1
Cxcl9.3	1.06733e-42	1.18178	0.256	0.115	1.83667e-38	3	Cxcl9
Dmkn	2.95078e-220	1.18054	0.597	0.209	5.0777e-216	3	Dmkn
Ndrg1.3	1.86289e-209	1.16201	0.625	0.223	3.20566e-205	3	Ndrg1
App.3	0	1.16037	0.903	0.343	0	3	App
Nupr1.2	0	1.15905	0.66	0.122	0	3	Nupr1
Arg2.2	0	1.15627	0.721	0.162	0	3	Arg2
Cd38.1	0	1.15078	0.721	0.164	0	3	Cd38
Slfn2.2	1.21291e-275	1.13754	0.992	0.885	2.08717e-271	3	Slfn2
Plaur.3	4.98914e-253	1.13291	0.859	0.354	8.58531e-249	3	Plaur
Apoc2.2	0	1.12816	0.65	0.138	0	3	Apoc2
Tgm2.2	0	1.1231	0.695	0.19	0	3	Tgm2
Lyn.3	2.04431e-302	1.11313	0.867	0.362	3.51786e-298	3	Lyn
Wfdc21.3	0	1.10411	0.839	0.166	0	3	Wfdc21
Slc2a1.3	2.19732e-301	1.09533	0.798	0.3	3.78115e-297	3	Slc2a1
Cdkn1a.2	2.66982e-259	1.09308	0.958	0.518	4.59423e-255	3	Cdkn1a
Fbxl5.2	3.91088e-252	1.09022	0.729	0.267	6.72984e-248	3	Fbxl5
Atp6v1e1.2	3.94477e-269	1.08079	0.872	0.475	6.78815e-265	3	Atp6v1e1
P4hb.2	8.90524e-281	1.0791	0.853	0.419	1.53241e-276	3	P4hb
Gbp5.1	4.06873e-151	1.06598	0.463	0.162	7.00147e-147	3	Gbp5
Rrbp1.3	1.23501e-255	1.06388	0.961	0.669	2.1252e-251	3	Rrbp1
Marcks.3	3.4695e-273	1.0611	0.765	0.278	5.97032e-269	3	Marcks
Malt1.3	1.78639e-110	1.0575	0.81	0.612	3.07402e-106	3	Malt1
Ms4a8a.2	0	1.05737	0.591	0.069	0	3	Ms4a8a
Rnf149.3	0	1.05606	0.842	0.326	0	3	Rnf149
Mmp8.2	0	1.05283	0.707	0.163	0	3	Mmp8
Pkm.3	0	1.0441	0.997	0.932	0	3	Pkm
Emilin2.3	0	1.04243	0.832	0.262	0	3	Emilin2
Neat1.3	7.35913e-157	1.04085	0.888	0.583	1.26636e-152	3	Neat1
Ifi211.3	0	1.03611	0.643	0.146	0	3	Ifi211
Mmp19.2	0	1.03069	0.584	0.127	0	3	Mmp19
Gadd45a.3	2.39809e-258	1.03028	0.595	0.166	4.12663e-254	3	Gadd45a
Edn1	4.48857e-114	1.03008	0.197	0.037	7.72393e-110	3	Edn1
Il1r2.3	2.36384e-176	1.02241	0.796	0.373	4.06769e-172	3	Il1r2
Smox.3	1.78454e-272	1.01136	0.711	0.243	3.07083e-268	3	Smox
Tarm1.2	0	1.00751	0.713	0.165	0	3	Tarm1
Bnip3.2	3.72728e-203	1.00728	0.59	0.2	6.41391e-199	3	Bnip3
Plin2.3	4.03582e-226	1.00452	0.823	0.346	6.94483e-222	3	Plin2
Ftl1.2	2.09427e-252	1.00149	1	0.982	3.60382e-248	3	Ftl1
Gde1.3	2.36814e-249	0.994993	0.76	0.312	4.07509e-245	3	Gde1
Dab2.3	2.86177e-269	0.991339	0.668	0.191	4.92453e-265	3	Dab2
C3.2	0	0.977384	0.778	0.204	0	3	C3
Clec4n.3	1.09625e-179	0.974445	0.631	0.226	1.88642e-175	3	Clec4n
Ifitm1.3	5.82818e-219	0.973954	0.805	0.324	1.00291e-214	3	Ifitm1
Anxa2.2	6.02709e-225	0.972095	0.992	0.886	1.03714e-220	3	Anxa2
Cndp2.3	1.60257e-269	0.969107	0.742	0.282	2.75769e-265	3	Cndp2
Ctsl.2	0	0.968726	0.815	0.259	0	3	Ctsl
Mcl1.3	3.75197e-267	0.96578	0.996	0.91	6.4564e-263	3	Mcl1
Nfkbia.2	6.87948e-226	0.963777	0.996	0.956	1.18382e-221	3	Nfkbia
Clec5a.2	1.54773e-291	0.963453	0.624	0.171	2.66333e-287	3	Clec5a
Hspa5.2	1.8112e-92	0.949605	0.958	0.918	3.11672e-88	3	Hspa5
Upp1.3	4.12034e-273	0.948835	0.689	0.195	7.09027e-269	3	Upp1
Fcgr4.3	0	0.948513	0.66	0.158	0	3	Fcgr4
Ninj1.2	4.87257e-241	0.941938	0.735	0.28	8.38471e-237	3	Ninj1
Slc15a3.3	5.16744e-210	0.941928	0.867	0.432	8.89213e-206	3	Slc15a3
Glrx.3	4.22633e-181	0.941269	0.795	0.414	7.27266e-177	3	Glrx
Csf2rb.2	1.74782e-250	0.938351	0.848	0.333	3.00764e-246	3	Csf2rb
Hk2.2	4.05047e-229	0.93427	0.713	0.274	6.97005e-225	3	Hk2
Lrg1.3	0	0.928157	0.616	0.125	0	3	Lrg1
Adam8.3	2.46074e-202	0.920241	0.757	0.344	4.23444e-198	3	Adam8
Ifitm2.3	7.32447e-224	0.919633	0.978	0.62	1.26039e-219	3	Ifitm2
Mafb.3	1.05394e-258	0.919324	0.81	0.252	1.81363e-254	3	Mafb
Lilrb4a.3	7.75049e-208	0.917494	0.899	0.493	1.3337e-203	3	Lilrb4a
Rnh1.2	2.34803e-206	0.917004	0.898	0.558	4.04049e-202	3	Rnh1
Chil1.2	0	0.912045	0.71	0.179	0	3	Chil1
Mgst1.2	2.0519e-185	0.909307	0.555	0.184	3.53091e-181	3	Mgst1
Abca1.2	1.05675e-223	0.90652	0.568	0.167	1.81845e-219	3	Abca1
Alas1.2	4.5305e-287	0.900939	0.693	0.214	7.79608e-283	3	Alas1
Arg1.2	4.83311e-71	0.899743	0.235	0.073	8.31682e-67	3	Arg1
Fcgr1.3	6.48303e-228	0.895255	0.656	0.2	1.1156e-223	3	Fcgr1
Tyrobp.3	3.78652e-175	0.888305	0.994	0.64	6.51584e-171	3	Tyrobp
Pgam1.2	4.57003e-183	0.87734	0.912	0.643	7.86411e-179	3	Pgam1
Med21.2	1.62346e-99	0.874914	0.589	0.313	2.79366e-95	3	Med21
Nampt.2	4.24841e-178	0.871489	0.685	0.3	7.31067e-174	3	Nampt
Ncf2.3	1.72789e-230	0.869384	0.88	0.37	2.97336e-226	3	Ncf2
Dusp16.2	2.11417e-243	0.862468	0.615	0.192	3.63807e-239	3	Dusp16
Ccl2.1	4.15336e-100	0.860904	0.239	0.059	7.1471e-96	3	Ccl2
Timp1	2.43929e-209	0.860515	0.187	0.015	4.19752e-205	3	Timp1
Ptafr.3	1.82548e-254	0.858755	0.688	0.222	3.14128e-250	3	Ptafr
Lrp1.3	5.32271e-305	0.858446	0.712	0.191	9.15932e-301	3	Lrp1
Ets2.3	9.03836e-230	0.849594	0.828	0.343	1.55532e-225	3	Ets2
Spi1.3	7.48202e-210	0.84699	0.89	0.384	1.28751e-205	3	Spi1
Pira2.2	4.15926e-236	0.844329	0.605	0.184	7.15725e-232	3	Pira2
Slc16a3.2	1.83046e-225	0.843247	0.764	0.296	3.14986e-221	3	Slc16a3
Tpi1.2	2.09663e-127	0.842962	0.859	0.607	3.60789e-123	3	Tpi1
Ms4a4c.3	2.98094e-163	0.840502	0.72	0.321	5.1296e-159	3	Ms4a4c
Gda.2	3.85241e-223	0.83671	0.644	0.209	6.62923e-219	3	Gda
Esd.2	6.49268e-136	0.815663	0.891	0.678	1.11726e-131	3	Esd
Cybb.2	4.74542e-183	0.812244	0.759	0.295	8.16593e-179	3	Cybb
Eif4ebp1.3	9.55682e-204	0.809807	0.677	0.262	1.64454e-199	3	Eif4ebp1
Tiparp.3	6.006e-150	0.809268	0.758	0.387	1.03351e-145	3	Tiparp
Jdp2.2	3.54157e-262	0.80632	0.49	0.11	6.09434e-258	3	Jdp2
Samhd1.2	4.03933e-57	0.802343	0.724	0.572	6.95088e-53	3	Samhd1
Slc11a1.2	1.06915e-307	0.801988	0.594	0.139	1.8398e-303	3	Slc11a1
Ehd1.2	1.07691e-177	0.801766	0.777	0.393	1.85315e-173	3	Ehd1
Cfp.3	1.72445e-231	0.799669	0.692	0.239	2.96743e-227	3	Cfp
Syk.3	1.20442e-217	0.79459	0.695	0.259	2.07257e-213	3	Syk
Cflar.2	2.77713e-158	0.793641	0.753	0.405	4.77888e-154	3	Cflar
Ctsz.3	5.03211e-199	0.792357	0.978	0.537	8.65926e-195	3	Ctsz
Lamp1.3	1.41368e-219	0.787383	0.908	0.44	2.43267e-215	3	Lamp1
Sec61g.1	1.12698e-175	0.78591	0.98	0.927	1.93931e-171	3	Sec61g
Cd24a.2	3.65057e-194	0.779314	0.594	0.194	6.2819e-190	3	Cd24a
Lcn2.3	0	0.77874	0.779	0.152	0	3	Lcn2
Sgk1.3	4.95716e-97	0.778696	0.679	0.372	8.53029e-93	3	Sgk1
Cd93.1	0	0.774284	0.474	0.079	0	3	Cd93
Msrb1.3	1.69714e-175	0.76333	0.915	0.502	2.92044e-171	3	Msrb1
Mxi1.1	4.50577e-130	0.760806	0.575	0.261	7.75352e-126	3	Mxi1
Lgals3.3	1.46357e-213	0.760681	1	0.936	2.51851e-209	3	Lgals3
Gpr84.2	1.21723e-305	0.75856	0.482	0.089	2.09461e-301	3	Gpr84
Mrpl52.2	2.48739e-174	0.756136	0.952	0.754	4.2803e-170	3	Mrpl52
Rab20.2	1.08186e-242	0.753987	0.661	0.207	1.86166e-238	3	Rab20
Gm6377.3	6.59093e-251	0.752636	0.538	0.136	1.13417e-246	3	Gm6377
Card19.2	3.28438e-161	0.750879	0.773	0.409	5.65176e-157	3	Card19
Hcar2.2	4.35112e-203	0.749039	0.577	0.176	7.48741e-199	3	Hcar2
Bst1.2	1.56434e-272	0.747599	0.636	0.176	2.69192e-268	3	Bst1
Gpr35.2	4.12716e-272	0.73148	0.633	0.173	7.10202e-268	3	Gpr35
Nfkbiz.2	1.70393e-127	0.73029	0.89	0.625	2.93213e-123	3	Nfkbiz
Pgk1.1	6.23702e-123	0.728188	0.953	0.762	1.07327e-118	3	Pgk1
Ptpn1.2	1.44551e-113	0.725722	0.84	0.615	2.48744e-109	3	Ptpn1
Grina.3	5.15939e-174	0.725047	0.885	0.467	8.87827e-170	3	Grina
Basp1.3	2.45903e-108	0.724879	0.626	0.297	4.23149e-104	3	Basp1
C5ar1.3	3.9487e-203	0.724212	0.632	0.211	6.79493e-199	3	C5ar1
Mmp14.3	1.10661e-122	0.723317	0.533	0.218	1.90426e-118	3	Mmp14
Ifi204.3	4.28771e-206	0.721787	0.549	0.165	7.37829e-202	3	Ifi204
Lst1.2	5.17077e-158	0.720675	0.786	0.359	8.89785e-154	3	Lst1
Pirb.2	1.0974e-203	0.719905	0.716	0.26	1.8884e-199	3	Pirb
Hebp1.2	3.37601e-266	0.717373	0.558	0.14	5.80944e-262	3	Hebp1
Manf.1	5.58594e-78	0.717103	0.717	0.518	9.61228e-74	3	Manf
Cd68.3	4.93483e-241	0.714385	0.828	0.301	8.49186e-237	3	Cd68
Vegfa.3	1.77742e-156	0.712032	0.59	0.213	3.05858e-152	3	Vegfa
Pitpna.3	1.11256e-142	0.706597	0.898	0.676	1.91449e-138	3	Pitpna
Jarid2.1	2.44811e-155	0.702011	0.624	0.268	4.2127e-151	3	Jarid2
Rhov.2	4.41894e-284	0.701834	0.584	0.137	7.60412e-280	3	Rhov
Csf2ra.3	2.83115e-199	0.698693	0.771	0.314	4.87184e-195	3	Csf2ra
Cd44.2	2.28902e-124	0.698594	0.942	0.812	3.93894e-120	3	Cd44
Ass1.3	1.10959e-63	0.6967	0.558	0.326	1.90938e-59	3	Ass1
Adora2b	0	0.696083	0.45	0.057	0	3	Adora2b
Rbms1.1	1.71448e-118	0.687844	0.798	0.54	2.95027e-114	3	Rbms1
Sem1.2	1.07861e-188	0.683496	0.992	0.947	1.85607e-184	3	Sem1
Smpdl3a.2	6.52291e-81	0.683051	0.56	0.32	1.12246e-76	3	Smpdl3a
Serpinb2	5.23625e-132	0.682316	0.223	0.041	9.01054e-128	3	Serpinb2
Mcemp1.2	3.35852e-245	0.681334	0.685	0.198	5.77934e-241	3	Mcemp1
Slc7a2.3	2.43453e-111	0.68127	0.317	0.091	4.18933e-107	3	Slc7a2
Vim.3	3.40324e-109	0.678897	0.995	0.987	5.8563e-105	3	Vim
Igfbp6.2	0	0.677494	0.451	0.064	0	3	Igfbp6
Atox1.3	4.80724e-133	0.673839	0.961	0.792	8.27231e-129	3	Atox1
Fam129b.3	4.05419e-231	0.672083	0.592	0.177	6.97645e-227	3	Fam129b
Fpr1.3	5.01614e-225	0.67061	0.481	0.112	8.63177e-221	3	Fpr1
Sdcbp.3	1.12113e-131	0.669487	0.857	0.574	1.92924e-127	3	Sdcbp
Il13ra1.3	4.07242e-234	0.669339	0.595	0.179	7.00782e-230	3	Il13ra1
Dleu2.1	1.76325e-76	0.669203	0.716	0.464	3.03419e-72	3	Dleu2
Atp6v0b.2	1.14013e-150	0.668248	0.937	0.678	1.96194e-146	3	Atp6v0b
Mefv.3	3.11864e-278	0.667726	0.543	0.125	5.36655e-274	3	Mefv
Gm14636.1	1.60983e-161	0.665729	0.329	0.075	2.7702e-157	3	Gm14636
Man2a1.2	1.64322e-141	0.664979	0.658	0.313	2.82765e-137	3	Man2a1
Pid1.3	3.018e-217	0.662996	0.533	0.142	5.19337e-213	3	Pid1
Atf3.2	1.49836e-78	0.660884	0.696	0.4	2.57838e-74	3	Atf3
Gpr141.2	8.26027e-134	0.658433	0.578	0.233	1.42143e-129	3	Gpr141
Rab11fip1.2	9.79999e-133	0.654051	0.58	0.251	1.68638e-128	3	Rab11fip1
Mpeg1.3	7.60717e-212	0.653527	0.72	0.24	1.30904e-207	3	Mpeg1
Lrpap1.3	1.15616e-166	0.650994	0.682	0.296	1.98952e-162	3	Lrpap1
Mapk6	6.62279e-179	0.648596	0.574	0.205	1.13965e-174	3	Mapk6
Morrbid.2	1.78029e-185	0.648048	0.513	0.163	3.06352e-181	3	Morrbid
Lrrc25.2	4.21305e-245	0.643988	0.572	0.157	7.24982e-241	3	Lrrc25
Lilr4b.3	1.83263e-150	0.64386	0.847	0.436	3.15359e-146	3	Lilr4b
Tnfrsf1b.1	1.38914e-99	0.642896	0.605	0.316	2.39044e-95	3	Tnfrsf1b
Slc31a1.1	3.1039e-225	0.64077	0.541	0.154	5.34119e-221	3	Slc31a1
Sh3bgrl.3	9.8138e-130	0.640659	0.708	0.365	1.68876e-125	3	Sh3bgrl
Errfi1.1	1.67526e-94	0.638896	0.46	0.2	2.88279e-90	3	Errfi1
Il17ra	5.02903e-134	0.636529	0.581	0.255	8.65396e-130	3	Il17ra
Nrg1.3	9.98443e-185	0.636237	0.425	0.107	1.71812e-180	3	Nrg1
Gm5150.1	1.79053e-275	0.635171	0.422	0.074	3.08115e-271	3	Gm5150
Kctd12.3	1.23814e-81	0.632891	0.588	0.316	2.13059e-77	3	Kctd12
Il23a.1	1.88934e-139	0.631928	0.232	0.042	3.25117e-135	3	Il23a
Clic4.3	1.61253e-99	0.630685	0.603	0.301	2.77484e-95	3	Clic4
Serp1.1	3.19326e-116	0.629196	0.772	0.478	5.49495e-112	3	Serp1
Txnrd1	2.12689e-90	0.628743	0.653	0.374	3.65995e-86	3	Txnrd1
Gna13.3	5.83203e-103	0.627845	0.814	0.549	1.00358e-98	3	Gna13
Gapdh.3	1.85199e-131	0.627791	1	0.992	3.18691e-127	3	Gapdh
Ccl6.2	1.76265e-112	0.624942	0.423	0.146	3.03316e-108	3	Ccl6
Atp6v1b2.2	1.17996e-135	0.621995	0.614	0.271	2.03048e-131	3	Atp6v1b2
Marcksl1.2	1.73435e-88	0.619825	0.513	0.241	2.98447e-84	3	Marcksl1
Aprt.3	1.82454e-111	0.615698	0.883	0.642	3.13967e-107	3	Aprt
Havcr2.2	9.85172e-112	0.615611	0.704	0.367	1.69528e-107	3	Havcr2
Rgcc.1	5.63497e-79	0.613865	0.666	0.398	9.69665e-75	3	Rgcc
Met	0	0.613859	0.399	0.035	0	3	Met
Cd300lf.2	4.62772e-162	0.613557	0.603	0.215	7.96338e-158	3	Cd300lf
Gsr.2	7.51466e-126	0.606444	0.564	0.243	1.29312e-121	3	Gsr
Ifi207.3	6.26307e-167	0.602298	0.488	0.148	1.07775e-162	3	Ifi207
Mdm2.1	4.49955e-84	0.60158	0.56	0.297	7.74283e-80	3	Mdm2
Emp1.3	3.68501e-97	0.600787	0.59	0.291	6.34117e-93	3	Emp1
Arid5b.2	1.43006e-99	0.599161	0.679	0.378	2.46085e-95	3	Arid5b
Mapkapk2.2	2.84578e-116	0.597737	0.721	0.399	4.89701e-112	3	Mapkapk2
H3f3b.2	1.25964e-113	0.594705	0.997	0.999	2.16758e-109	3	H3f3b
Zfp36.2	3.44575e-61	0.594534	0.822	0.639	5.92944e-57	3	Zfp36
Tgfb1.3	1.51043e-85	0.592816	0.829	0.607	2.59915e-81	3	Tgfb1
Npc2.3	3.34771e-150	0.592724	0.989	0.84	5.76074e-146	3	Npc2
Tax1bp1.1	1.16518e-85	0.58996	0.933	0.818	2.00503e-81	3	Tax1bp1
Pdia6.2	1.1306e-72	0.587442	0.669	0.45	1.94554e-68	3	Pdia6
Casp6.1	4.50832e-162	0.580418	0.45	0.139	7.75791e-158	3	Casp6
Cyfip1.3	2.75206e-115	0.577202	0.679	0.351	4.73575e-111	3	Cyfip1
Dstn.2	5.60089e-137	0.57676	0.81	0.44	9.63801e-133	3	Dstn
Actg1.3	3.22311e-124	0.576538	1	1	5.54633e-120	3	Actg1
Fndc3a.2	3.47224e-106	0.576079	0.63	0.327	5.97503e-102	3	Fndc3a
Slc39a14	3.92569e-221	0.575725	0.413	0.089	6.75532e-217	3	Slc39a14
Cd302.3	5.6777e-231	0.574338	0.471	0.108	9.77019e-227	3	Cd302
Napsa.2	8.88926e-119	0.57376	0.779	0.426	1.52966e-114	3	Napsa
Map4k4.3	3.36092e-56	0.572749	0.668	0.456	5.78348e-52	3	Map4k4
Itga5.2	6.04796e-224	0.571877	0.467	0.112	1.04073e-219	3	Itga5
Slc31a2.3	2.47723e-191	0.571752	0.564	0.18	4.26282e-187	3	Slc31a2
Gabarap.3	1.8751e-151	0.571125	0.985	0.91	3.22667e-147	3	Gabarap
Il4ra.2	7.22143e-140	0.570168	0.592	0.242	1.24266e-135	3	Il4ra
Pla2g4a.2	3.91819e-236	0.569681	0.43	0.09	6.74242e-232	3	Pla2g4a
Snx10.1	2.27053e-137	0.568688	0.558	0.226	3.90713e-133	3	Snx10
Krt17.1	2.26418e-51	0.565161	0.592	0.388	3.8962e-47	3	Krt17
Ifi214.1	1.51923e-139	0.564063	0.45	0.151	2.6143e-135	3	Ifi214
Rnasel.2	1.98661e-122	0.560557	0.413	0.141	3.41856e-118	3	Rnasel
Psap.3	1.98406e-175	0.557406	0.961	0.615	3.41418e-171	3	Psap
Sh2b2.1	1.65087e-294	0.55227	0.452	0.08	2.84081e-290	3	Sh2b2
Uck2.2	1.2504e-117	0.548491	0.471	0.182	2.15168e-113	3	Uck2
Csf1r.3	7.9263e-143	0.546854	0.71	0.27	1.36396e-138	3	Csf1r
Isg15.2	2.39629e-80	0.546401	0.692	0.402	4.12353e-76	3	Isg15
Irak3.2	3.11672e-191	0.545608	0.432	0.109	5.36325e-187	3	Irak3
Ctnnb1.3	3.35267e-76	0.54358	0.688	0.435	5.76928e-72	3	Ctnnb1
Ctsb.2	3.33003e-190	0.542979	0.957	0.606	5.73031e-186	3	Ctsb
Ptpre.2	1.67588e-80	0.542668	0.655	0.38	2.88385e-76	3	Ptpre
Tfec	2.75566e-288	0.540628	0.349	0.046	4.74195e-284	3	Tfec
St7	1.60969e-238	0.539608	0.383	0.07	2.76995e-234	3	St7
Nfil3.2	5.87795e-111	0.53951	0.688	0.349	1.01148e-106	3	Nfil3
Anxa5.3	9.46615e-119	0.538345	0.874	0.525	1.62894e-114	3	Anxa5
Cyba.2	1.93944e-115	0.537357	0.994	0.983	3.33739e-111	3	Cyba
Nfe2l2.2	3.18507e-65	0.535474	0.669	0.419	5.48086e-61	3	Nfe2l2
Rab5c.2	6.95146e-95	0.535173	0.771	0.514	1.19621e-90	3	Rab5c
Phlda1.3	6.81735e-56	0.53514	0.539	0.318	1.17313e-51	3	Phlda1
Hal	0	0.532416	0.279	0.017	0	3	Hal
Alox5ap.3	7.20089e-218	0.530907	0.946	0.447	1.23913e-213	3	Alox5ap
Snx18.2	3.92596e-112	0.530817	0.724	0.38	6.75579e-108	3	Snx18
AI504432.3	1.74342e-151	0.528411	0.472	0.152	3.00008e-147	3	AI504432
Tubb6.2	3.44211e-170	0.528297	0.515	0.165	5.92319e-166	3	Tubb6
Pdpn.2	1.53208e-60	0.526459	0.227	0.078	2.63641e-56	3	Pdpn
Ly6i.3	2.23368e-53	0.525338	0.331	0.146	3.84371e-49	3	Ly6i
March1.3	5.04386e-136	0.525292	0.451	0.15	8.67947e-132	3	2022-03-01
Tnip1.1	1.54197e-72	0.523967	0.534	0.298	2.65342e-68	3	Tnip1
Cd33.2	5.10744e-145	0.522887	0.55	0.196	8.78888e-141	3	Cd33
Lamp2.3	5.45852e-95	0.520069	0.756	0.442	9.39302e-91	3	Lamp2
Gk.2	8.70959e-164	0.51564	0.427	0.12	1.49875e-159	3	Gk
Eno1.2	5.58165e-87	0.513671	0.958	0.85	9.6049e-83	3	Eno1
Higd1a.1	1.88465e-38	0.513502	0.738	0.622	3.2431e-34	3	Higd1a
Btg3	1.9424e-102	0.512054	0.513	0.229	3.34249e-98	3	Btg3
Stom.2	1.95285e-189	0.509586	0.398	0.093	3.36046e-185	3	Stom
Sell.3	1.04053e-99	0.509367	0.443	0.168	1.79055e-95	3	Sell
Ssr3.1	8.46695e-83	0.507815	0.664	0.401	1.45699e-78	3	Ssr3
Mxd1.2	1.71775e-82	0.50764	0.823	0.553	2.9559e-78	3	Mxd1
Atp6v1a.3	7.99438e-100	0.507112	0.605	0.306	1.37567e-95	3	Atp6v1a
Bsg.2	5.93093e-57	0.505731	0.812	0.641	1.02059e-52	3	Bsg
Ifnar2.2	8.22185e-84	0.505131	0.716	0.425	1.41482e-79	3	Ifnar2
Pilra.3	6.00405e-122	0.503847	0.526	0.202	1.03318e-117	3	Pilra
Skap2.3	8.23471e-95	0.503795	0.662	0.353	1.41703e-90	3	Skap2
Capza2.2	6.0655e-93	0.503096	0.924	0.797	1.04375e-88	3	Capza2
Tmem189.2	6.74118e-106	0.501487	0.645	0.321	1.16002e-101	3	Tmem189
Ralgds.2	7.66554e-140	0.499673	0.468	0.159	1.31909e-135	3	Ralgds
Rnf19b.2	2.78288e-65	0.498488	0.588	0.349	4.78877e-61	3	Rnf19b
Rab32.1	8.12339e-180	0.497041	0.435	0.116	1.39787e-175	3	Rab32
Cers6.1	4.09837e-98	0.494649	0.474	0.205	7.05248e-94	3	Cers6
S100a11.2	1.24788e-107	0.493225	0.998	0.985	2.14736e-103	3	S100a11
Sirpb1c.2	5.1391e-173	0.493159	0.452	0.126	8.84336e-169	3	Sirpb1c
Picalm.3	5.27091e-68	0.492749	0.856	0.681	9.07019e-64	3	Picalm
Baz2b.3	1.51365e-97	0.492594	0.553	0.263	2.60469e-93	3	Baz2b
Pde4b.2	1.92447e-78	0.491462	0.713	0.434	3.31163e-74	3	Pde4b
Jun.2	1.76036e-70	0.487375	0.853	0.634	3.02922e-66	3	Jun
Grn.3	5.9516e-136	0.48731	0.804	0.375	1.02415e-131	3	Grn
Gm50022.2	4.85293e-129	0.486644	0.356	0.103	8.35092e-125	3	Gm50022
Clec12a.2	2.51205e-108	0.48605	0.359	0.115	4.32274e-104	3	Clec12a
Trib1.3	4.71836e-86	0.48453	0.628	0.32	8.11935e-82	3	Trib1
Ifrd1.2	5.65717e-60	0.484359	0.84	0.64	9.73486e-56	3	Ifrd1
Sirpa.2	1.0023e-116	0.484087	0.583	0.245	1.72475e-112	3	Sirpa
Pnp.2	4.25454e-44	0.48294	0.605	0.422	7.32121e-40	3	Pnp
Zfand5.2	4.1693e-55	0.482593	0.692	0.48	7.17454e-51	3	Zfand5
Kdm6b.1	1.22444e-60	0.482572	0.682	0.463	2.10701e-56	3	Kdm6b
Ralb.2	3.03382e-129	0.480972	0.555	0.221	5.22059e-125	3	Ralb
Mvp.2	9.54782e-109	0.480577	0.617	0.3	1.64299e-104	3	Mvp
Aff1	3.19232e-118	0.478707	0.466	0.179	5.49334e-114	3	Aff1
Ap1s2	3.94332e-64	0.477542	0.476	0.252	6.78567e-60	3	Ap1s2
Ifi47	4.60628e-19	0.47383	0.4	0.295	7.92649e-15	3	Ifi47
Myo1e.3	1.9408e-77	0.472994	0.534	0.271	3.33973e-73	3	Myo1e
Taldo1.2	4.11083e-55	0.47189	0.857	0.768	7.07392e-51	3	Taldo1
Tspo.2	3.18224e-92	0.471519	0.979	0.954	5.476e-88	3	Tspo
Adssl1.2	2.00983e-129	0.47131	0.475	0.166	3.45852e-125	3	Adssl1
Dram1	8.61637e-231	0.470982	0.402	0.079	1.4827e-226	3	Dram1
Cux1.2	5.00165e-86	0.470371	0.605	0.324	8.60684e-82	3	Cux1
Dmxl2.3	3.96934e-134	0.470197	0.462	0.155	6.83044e-130	3	Dmxl2
Rybp	2.4311e-91	0.467605	0.46	0.2	4.18344e-87	3	Rybp
Gng12.2	9.62279e-134	0.467033	0.507	0.184	1.65589e-129	3	Gng12
Runx1.3	2.10754e-83	0.465228	0.693	0.399	3.62665e-79	3	Runx1
Sdc1	4.76081e-66	0.464948	0.233	0.077	8.19241e-62	3	Sdc1
Ctss.3	1.65519e-133	0.461728	0.955	0.687	2.84826e-129	3	Ctss
Cd53.2	1.03965e-68	0.46167	0.885	0.741	1.78902e-64	3	Cd53
Hsp90b1.2	4.90527e-43	0.46126	0.846	0.754	8.44099e-39	3	Hsp90b1
Xdh.2	1.38969e-101	0.459719	0.496	0.211	2.39138e-97	3	Xdh
Metrnl.2	7.81874e-96	0.458351	0.535	0.241	1.34545e-91	3	Metrnl
Tmbim4.2	5.21778e-86	0.458226	0.677	0.399	8.97875e-82	3	Tmbim4
Efhd2.2	1.47987e-78	0.457837	0.847	0.572	2.54655e-74	3	Efhd2
Ell2.1	1.01553e-84	0.457109	0.488	0.227	1.74752e-80	3	Ell2
A930007I19Rik.1	6.32844e-188	0.456989	0.369	0.08	1.089e-183	3	A930007I19Rik
Tbc1d9.3	2.14362e-141	0.454154	0.446	0.14	3.68874e-137	3	Tbc1d9
Serpinb8	1.68606e-237	0.453915	0.313	0.045	2.90138e-233	3	Serpinb8
Jak2.2	5.29779e-81	0.453669	0.594	0.316	9.11644e-77	3	Jak2
Rhou	6.54354e-210	0.45105	0.284	0.042	1.12601e-205	3	Rhou
Nus1.1	3.81865e-82	0.447538	0.492	0.236	6.57113e-78	3	Nus1
Trim25.3	4.71338e-63	0.445576	0.515	0.279	8.11078e-59	3	Trim25
Eea1	4.49181e-65	0.444048	0.532	0.293	7.7295e-61	3	Eea1
Eif6.1	2.55371e-61	0.442512	0.705	0.483	4.39443e-57	3	Eif6
St3gal1.2	7.84501e-109	0.441861	0.463	0.182	1.34997e-104	3	St3gal1
Sat1.3	2.02759e-56	0.441689	0.876	0.699	3.48907e-52	3	Sat1
Egln3.1	2.20327e-112	0.440624	0.33	0.098	3.79139e-108	3	Egln3
Gch1.1	6.88341e-74	0.440486	0.559	0.305	1.1845e-69	3	Gch1
Ccdc86.2	2.64991e-92	0.44013	0.462	0.196	4.55996e-88	3	Ccdc86
Rab1a.2	1.62603e-76	0.440036	0.617	0.352	2.79808e-72	3	Rab1a
Hif1a.1	2.22163e-62	0.439807	0.871	0.686	3.82298e-58	3	Hif1a
Cyp4f18.3	7.43626e-114	0.439788	0.598	0.244	1.27963e-109	3	Cyp4f18
Filip1l.3	4.75667e-70	0.439019	0.532	0.279	8.18527e-66	3	Filip1l
Soat1.2	2.97507e-72	0.438908	0.664	0.389	5.11951e-68	3	Soat1
Entpd1.2	7.87997e-71	0.436747	0.555	0.299	1.35598e-66	3	Entpd1
Gm14548.2	4.74843e-166	0.436653	0.391	0.098	8.1711e-162	3	Gm14548
Atp6v1g1.3	1.03931e-78	0.436549	0.896	0.712	1.78844e-74	3	Atp6v1g1
Hdlbp.1	2.92722e-60	0.436367	0.645	0.42	5.03716e-56	3	Hdlbp
Milr1.2	7.28232e-105	0.43349	0.477	0.191	1.25314e-100	3	Milr1
Sh3pxd2b.3	4.75269e-131	0.432404	0.455	0.152	8.17842e-127	3	Sh3pxd2b
Ms4a4a.1	1.90323e-231	0.432111	0.355	0.06	3.27509e-227	3	Ms4a4a
Tcf7l2.2	3.32039e-160	0.431096	0.369	0.091	5.71373e-156	3	Tcf7l2
Naaa.3	2.37483e-90	0.430753	0.417	0.163	4.08661e-86	3	Naaa
Prtn3	3.85296e-272	0.426648	0.218	0.014	6.63018e-268	3	Prtn3
Acp5.3	2.81526e-23	0.426551	0.431	0.294	4.8445e-19	3	Acp5
Dusp3.3	2.44645e-140	0.424617	0.439	0.137	4.20985e-136	3	Dusp3
Cmklr1.1	1.88288e-159	0.424494	0.383	0.099	3.24006e-155	3	Cmklr1
Mcub.2	1.57357e-171	0.421523	0.391	0.096	2.70779e-167	3	Mcub
Sgms2.2	1.81647e-137	0.417581	0.434	0.131	3.12578e-133	3	Sgms2
Zfp36l1.2	4.18345e-42	0.415868	0.812	0.672	7.19887e-38	3	Zfp36l1
Txn1.2	9.25072e-71	0.415814	0.992	0.949	1.59186e-66	3	Txn1
C3ar1.3	1.40353e-97	0.415141	0.441	0.164	2.4152e-93	3	C3ar1
Nucb2.1	6.84234e-115	0.414589	0.458	0.169	1.17743e-110	3	Nucb2
Por.2	3.6111e-76	0.413294	0.481	0.234	6.21398e-72	3	Por
Slc25a37	1.31317e-121	0.413029	0.36	0.109	2.25971e-117	3	Slc25a37
Ifi30.3	7.73112e-106	0.412931	0.785	0.379	1.33037e-101	3	Ifi30
Tet2.2	6.26445e-61	0.411974	0.52	0.292	1.07799e-56	3	Tet2
Gpx1.2	2.60816e-61	0.4098	0.897	0.725	4.48813e-57	3	Gpx1
Flrt3.1	9.64692e-80	0.409104	0.22	0.06	1.66004e-75	3	Flrt3
Irf1.1	1.6546e-10	0.408367	0.571	0.52	2.84723e-06	3	Irf1
Dusp1.2	5.20136e-53	0.406471	0.926	0.803	8.9505e-49	3	Dusp1
Pik3ap1.3	1.50105e-70	0.406258	0.474	0.234	2.583e-66	3	Pik3ap1
Noct.2	1.94495e-103	0.405559	0.425	0.158	3.34687e-99	3	Noct
Hck.3	6.89251e-73	0.403417	0.518	0.253	1.18606e-68	3	Hck
Cd80.3	3.02374e-91	0.402959	0.434	0.176	5.20325e-87	3	Cd80
Rbpj	8.11733e-52	0.402594	0.785	0.582	1.39683e-47	3	Rbpj
Gm21188.2	2.63069e-153	0.402297	0.37	0.095	4.52689e-149	3	Gm21188
Sbno2.1	9.4771e-78	0.400553	0.466	0.221	1.63082e-73	3	Sbno2
Trem1.2	5.10434e-207	0.400424	0.656	0.195	8.78354e-203	3	Trem1
Kdm7a.3	8.49725e-59	0.40033	0.587	0.341	1.46221e-54	3	Kdm7a
Atp7a	5.58087e-126	0.399799	0.397	0.126	9.60356e-122	3	Atp7a
Mfsd1.3	7.95513e-83	0.39977	0.482	0.221	1.36892e-78	3	Mfsd1
S100a8.3	0	0.399702	0.969	0.502	0	3	S100a8
Tifa.2	7.81838e-130	0.399315	0.393	0.12	1.34539e-125	3	Tifa
N4bp1.1	3.83838e-56	0.399045	0.725	0.502	6.60508e-52	3	N4bp1
Gpat3.1	4.41937e-172	0.396754	0.342	0.074	7.60484e-168	3	Gpat3
Cttnbp2nl.3	7.51225e-101	0.396046	0.422	0.156	1.29271e-96	3	Cttnbp2nl
Tnfrsf1a.3	3.47296e-70	0.395754	0.495	0.251	5.97626e-66	3	Tnfrsf1a
Klra2.2	1.96518e-119	0.394621	0.378	0.117	3.38168e-115	3	Klra2
Il18	3.02788e-187	0.394439	0.319	0.06	5.21038e-183	3	Il18
Cdc42ep2.1	9.37566e-147	0.394355	0.304	0.068	1.61336e-142	3	Cdc42ep2
Surf4.1	2.93313e-63	0.393822	0.608	0.365	5.04733e-59	3	Surf4
Tmem256.3	3.71615e-56	0.393744	0.731	0.509	6.39475e-52	3	Tmem256
Hk3.2	7.00402e-145	0.390933	0.358	0.093	1.20525e-140	3	Hk3
Ube2a	4.77207e-55	0.389221	0.593	0.38	8.21179e-51	3	Ube2a
Oser1.2	3.85771e-56	0.389163	0.591	0.359	6.63835e-52	3	Oser1
AB124611.2	1.11269e-78	0.389006	0.512	0.247	1.91472e-74	3	AB124611
Procr	6.48246e-40	0.388992	0.136	0.043	1.1155e-35	3	Procr
Ezr	1.88431e-18	0.388603	0.747	0.656	3.24252e-14	3	Ezr
Ankrd37	1.10769e-81	0.38615	0.312	0.111	1.90611e-77	3	Ankrd37
Gcnt2.3	8.96107e-90	0.385575	0.497	0.214	1.54202e-85	3	Gcnt2
Cfb.3	1.84065e-25	0.384818	0.32	0.181	3.16739e-21	3	Cfb
Rac1.2	1.08202e-59	0.3848	0.927	0.824	1.86195e-55	3	Rac1
Plcb1	0	0.384271	0.27	0.015	0	3	Plcb1
Il12a	1.60802e-196	0.383694	0.214	0.023	2.76707e-192	3	Il12a
Nfkbie.2	1.14667e-58	0.382975	0.524	0.295	1.97319e-54	3	Nfkbie
Fnip2.1	5.82463e-123	0.380518	0.306	0.079	1.0023e-118	3	Fnip2
Sphk1	1.24565e-283	0.380428	0.263	0.023	2.14351e-279	3	Sphk1
Iqsec1.1	1.033e-85	0.380318	0.459	0.199	1.77759e-81	3	Iqsec1
Zc3h12a	1.02604e-36	0.380292	0.569	0.389	1.76562e-32	3	Zc3h12a
Ggta1.2	7.09903e-74	0.37888	0.416	0.187	1.2216e-69	3	Ggta1
Bri3.3	8.01603e-53	0.378793	0.769	0.553	1.3794e-48	3	Bri3
Calr.2	3.28413e-33	0.378588	0.874	0.781	5.65134e-29	3	Calr
Atp11b.2	2.30523e-49	0.378418	0.719	0.499	3.96684e-45	3	Atp11b
Flot1.2	1.10882e-61	0.37837	0.511	0.274	1.90807e-57	3	Flot1
Tnfsf9.2	2.45562e-27	0.378159	0.25	0.133	4.22563e-23	3	Tnfsf9
Rhog.3	7.62348e-59	0.376847	0.74	0.497	1.31185e-54	3	Rhog
Il10	3.67222e-41	0.376666	0.127	0.037	6.31915e-37	3	Il10
Rbm7	1.41444e-61	0.376228	0.504	0.273	2.43396e-57	3	Rbm7
Atp6v0d1.2	8.42508e-64	0.37519	0.599	0.348	1.44979e-59	3	Atp6v0d1
Smpdl3b.1	4.556e-74	0.375128	0.307	0.113	7.83996e-70	3	Smpdl3b
Xbp1.2	1.27316e-61	0.375079	0.587	0.345	2.19085e-57	3	Xbp1
Csf2rb2.2	3.15871e-99	0.374031	0.459	0.178	5.43551e-95	3	Csf2rb2
Sgpl1.2	3.10546e-65	0.372278	0.437	0.213	5.34388e-61	3	Sgpl1
Pim1.1	1.46118e-48	0.371069	0.955	0.887	2.5144e-44	3	Pim1
Chmp4b.2	2.3425e-55	0.37096	0.847	0.684	4.03097e-51	3	Chmp4b
Fam49b.3	1.24771e-44	0.370635	0.831	0.694	2.14706e-40	3	Fam49b
Slc7a8.2	1.41576e-103	0.370033	0.308	0.09	2.43624e-99	3	Slc7a8
C9orf72	2.43123e-136	0.36977	0.342	0.09	4.18366e-132	3	C9orf72
Dgat2.2	8.77209e-89	0.369428	0.342	0.12	1.5095e-84	3	Dgat2
Ctsa.3	1.67495e-72	0.367041	0.709	0.397	2.88226e-68	3	Ctsa
Fgr.3	1.81049e-83	0.366266	0.48	0.212	3.1155e-79	3	Fgr
Riok3.2	1.37424e-55	0.36509	0.709	0.479	2.36479e-51	3	Riok3
Rhob.3	8.84157e-56	0.36451	0.479	0.252	1.52146e-51	3	Rhob
Ptprj	1.82749e-80	0.363763	0.413	0.174	3.14475e-76	3	Ptprj
Tes	2.93769e-40	0.362961	0.676	0.488	5.05517e-36	3	Tes
Clec4a2.2	1.29425e-61	0.362108	0.441	0.21	2.22715e-57	3	Clec4a2
Gnptab.2	1.68301e-90	0.36205	0.412	0.163	2.89612e-86	3	Gnptab
Csrnp1.2	2.27529e-41	0.362046	0.586	0.384	3.91532e-37	3	Csrnp1
Scimp.3	2.37316e-48	0.361809	0.432	0.222	4.08373e-44	3	Scimp
Cd86.3	5.47661e-66	0.361735	0.604	0.323	9.42414e-62	3	Cd86
Wfdc17.3	0	0.360934	0.955	0.394	0	3	Wfdc17
Plk3.2	4.88232e-48	0.360744	0.477	0.266	8.4015e-44	3	Plk3
Ccl12	9.75643e-62	0.359217	0.113	0.022	1.67889e-57	3	Ccl12
Gab1	6.90597e-178	0.359003	0.296	0.054	1.18838e-173	3	Gab1
Cmip	7.25541e-46	0.358211	0.604	0.397	1.24851e-41	3	Cmip
Gla.2	7.22885e-85	0.358146	0.447	0.187	1.24394e-80	3	Gla
Rab11a.2	3.32963e-48	0.355688	0.643	0.433	5.72963e-44	3	Rab11a
Trf.3	1.1155e-54	0.355316	0.407	0.198	1.91954e-50	3	Trf
Arl5c.1	4.59449e-43	0.354895	0.351	0.18	7.90619e-39	3	Arl5c
H3f3a.2	1.22286e-85	0.354174	1	0.995	2.1043e-81	3	H3f3a
Gsap	1.27958e-82	0.35399	0.411	0.172	2.20191e-78	3	Gsap
Irf5.3	5.39087e-66	0.353667	0.468	0.228	9.27661e-62	3	Irf5
Rhbdf2	2.29943e-103	0.353069	0.379	0.131	3.95686e-99	3	Rhbdf2
Cope.1	3.87007e-45	0.352532	0.678	0.482	6.65962e-41	3	Cope
Fmnl2.2	3.50719e-79	0.351351	0.314	0.112	6.03517e-75	3	Fmnl2
Camk2d.1	4.20141e-52	0.35097	0.425	0.225	7.22979e-48	3	Camk2d
Vamp4	1.3909e-65	0.3509	0.508	0.265	2.39345e-61	3	Vamp4
Ripk3	1.43764e-113	0.350755	0.363	0.115	2.4739e-109	3	Ripk3
Irak2.2	1.62876e-61	0.350672	0.472	0.244	2.80277e-57	3	Irak2
Rab7.2	1.59065e-52	0.349885	0.787	0.58	2.73719e-48	3	Rab7
Denr.1	3.88053e-09	0.349569	0.505	0.437	6.67762e-05	3	Denr
Creb5.3	2.52504e-50	0.348619	0.424	0.213	4.34509e-46	3	Creb5
Rest	2.36025e-35	0.348482	0.495	0.321	4.06152e-31	3	Rest
Gpalpp1.1	5.2032e-53	0.348435	0.373	0.185	8.95367e-49	3	Gpalpp1
Tlr13.2	2.59097e-115	0.346586	0.35	0.105	4.45854e-111	3	Tlr13
Lpcat2.3	2.11269e-75	0.346473	0.458	0.205	3.63551e-71	3	Lpcat2
Vapa	7.502e-53	0.34584	0.73	0.522	1.29094e-48	3	Vapa
Spata13	9.8472e-50	0.344337	0.432	0.236	1.69451e-45	3	Spata13
Igf1r.2	1.44251e-93	0.343297	0.348	0.118	2.48227e-89	3	Igf1r
Sash1.3	1.33441e-65	0.343033	0.286	0.107	2.29626e-61	3	Sash1
Dbi.2	2.49646e-38	0.342965	0.796	0.645	4.29591e-34	3	Dbi
Mif.2	2.24274e-12	0.341358	0.812	0.788	3.85931e-08	3	Mif
Mpp1.3	1.66097e-61	0.340291	0.461	0.229	2.8582e-57	3	Mpp1
Aldoa.1	1.32298e-38	0.34019	0.981	0.931	2.27658e-34	3	Aldoa
Eif4a1.3	1.00725e-49	0.339473	0.956	0.869	1.73327e-45	3	Eif4a1
Sde2.1	4.77284e-57	0.339013	0.565	0.327	8.2131e-53	3	Sde2
Pstpip2	1.45395e-170	0.338796	0.28	0.05	2.50196e-166	3	Pstpip2
Rnpep.2	5.23896e-69	0.336736	0.432	0.201	9.0152e-65	3	Rnpep
Npl	4.60775e-103	0.335949	0.297	0.085	7.92902e-99	3	Npl
Lrrfip2.1	1.59868e-49	0.335829	0.522	0.303	2.75102e-45	3	Lrrfip2
Casp4.2	1.48728e-51	0.335328	0.54	0.31	2.55931e-47	3	Casp4
Prnp.3	2.13721e-41	0.334771	0.367	0.193	3.67772e-37	3	Prnp
Mtpn.3	2.53498e-41	0.332987	0.658	0.463	4.36219e-37	3	Mtpn
Prdx6	2.21105e-25	0.332881	0.863	0.775	3.80478e-21	3	Prdx6
Pfkp	9.73797e-33	0.332223	0.643	0.474	1.67571e-28	3	Pfkp
Arf1	1.98382e-45	0.329738	0.851	0.706	3.41376e-41	3	Arf1
Fam241a	2.28953e-54	0.327918	0.39	0.192	3.93982e-50	3	Fam241a
Ssr4.2	4.27752e-38	0.32775	0.87	0.752	7.36076e-34	3	Ssr4
Sra1	1.91368e-43	0.327305	0.672	0.467	3.29307e-39	3	Sra1
Mafg	6.14871e-56	0.326643	0.461	0.244	1.05807e-51	3	Mafg
Gyg.2	1.81018e-54	0.326584	0.446	0.232	3.11496e-50	3	Gyg
Tns3.2	4.04206e-83	0.32611	0.328	0.115	6.95558e-79	3	Tns3
Sys1.1	1.60411e-27	0.325761	0.639	0.497	2.76035e-23	3	Sys1
Blvrb.3	2.00243e-63	0.324948	0.468	0.224	3.44579e-59	3	Blvrb
Atp1a1.1	1.17741e-37	0.324658	0.621	0.434	2.02608e-33	3	Atp1a1
Fndc3b.2	7.11338e-104	0.323652	0.346	0.11	1.22407e-99	3	Fndc3b
Cacna1d	3.1213e-151	0.322639	0.191	0.025	5.37114e-147	3	Cacna1d
Pbx1	7.34167e-174	0.322488	0.223	0.03	1.26335e-169	3	Pbx1
Tm4sf1	5.60947e-129	0.322395	0.11	0.008	9.65278e-125	3	Tm4sf1
Naip2.2	2.78327e-87	0.322376	0.353	0.127	4.78946e-83	3	Naip2
Ube2f	1.88523e-51	0.32167	0.463	0.258	3.2441e-47	3	Ube2f
Tcirg1.3	2.72768e-61	0.321462	0.407	0.191	4.69379e-57	3	Tcirg1
Bach1.3	4.28114e-31	0.321359	0.4	0.244	7.36698e-27	3	Bach1
Mfsd7a	2.73541e-193	0.321274	0.261	0.038	4.70709e-189	3	Mfsd7a
Npepps.2	3.01102e-57	0.320859	0.444	0.223	5.18136e-53	3	Npepps
Sap30.3	1.59993e-40	0.320289	0.372	0.201	2.75315e-36	3	Sap30
Tcn2.3	1.4242e-69	0.318949	0.446	0.204	2.45076e-65	3	Tcn2
Chmp2a.2	1.46529e-37	0.318763	0.855	0.714	2.52146e-33	3	Chmp2a
Clec4a1.3	7.46801e-87	0.31851	0.406	0.153	1.2851e-82	3	Clec4a1
Dhx38	1.55372e-70	0.318101	0.451	0.21	2.67364e-66	3	Dhx38
M6pr.3	2.62274e-35	0.316947	0.629	0.439	4.51321e-31	3	M6pr
Rap2b.1	2.14085e-52	0.316632	0.363	0.175	3.68397e-48	3	Rap2b
Rtn4.2	5.87369e-36	0.316151	0.696	0.522	1.01074e-31	3	Rtn4
Clec4a3.3	9.19742e-80	0.315273	0.421	0.166	1.58269e-75	3	Clec4a3
Map2k4.1	2.84746e-60	0.314889	0.399	0.191	4.8999e-56	3	Map2k4
Pxk.1	6.6807e-58	0.313711	0.434	0.218	1.14961e-53	3	Pxk
Sowahc.2	9.90375e-71	0.312637	0.373	0.154	1.70424e-66	3	Sowahc
Pomp	6.3518e-28	0.311999	0.846	0.794	1.09302e-23	3	Pomp
Atp6ap2.2	2.86185e-44	0.311278	0.542	0.334	4.92467e-40	3	Atp6ap2
H2afj.1	5.54488e-26	0.310603	0.812	0.727	9.54163e-22	3	H2afj
Sppl2a.2	1.86666e-33	0.309097	0.594	0.422	3.21216e-29	3	Sppl2a
Wsb1.2	1.53227e-42	0.308534	0.539	0.338	2.63672e-38	3	Wsb1
Stx7.2	4.40587e-53	0.30842	0.515	0.288	7.58162e-49	3	Stx7
Egr1.3	5.30932e-11	0.3081	0.568	0.521	9.13628e-07	3	Egr1
Itgb2.2	1.55158e-29	0.307871	0.762	0.606	2.66996e-25	3	Itgb2
Ap3s1.1	2.91204e-35	0.305625	0.534	0.36	5.01103e-31	3	Ap3s1
Hk1	1.36322e-39	0.305585	0.426	0.249	2.34583e-35	3	Hk1
Bcl3	2.95714e-65	0.305178	0.381	0.167	5.08865e-61	3	Bcl3
Gm9733	5.45119e-158	0.305106	0.211	0.03	9.38041e-154	3	Gm9733
Spag9.3	2.72184e-38	0.304618	0.739	0.532	4.68375e-34	3	Spag9
Stk40.1	1.65544e-47	0.303706	0.424	0.23	2.84868e-43	3	Stk40
Chd7.2	4.45125e-36	0.303422	0.578	0.386	7.65971e-32	3	Chd7
Tnfrsf23.2	4.50752e-75	0.303182	0.273	0.089	7.75655e-71	3	Tnfrsf23
Plekha1	7.33906e-74	0.302397	0.336	0.13	1.26291e-69	3	Plekha1
Id2.2	1.3807e-11	0.302144	0.867	0.826	2.3759e-07	3	Id2
Tuba1c.1	2.16609e-60	0.300844	0.421	0.203	3.72741e-56	3	Tuba1c
Slc23a2	1.71328e-104	0.300787	0.288	0.08	2.94821e-100	3	Slc23a2
Gng5.2	1.48538e-45	0.300549	0.968	0.93	2.55605e-41	3	Gng5
Fcor	4.2635e-150	0.299689	0.214	0.033	7.33663e-146	3	Fcor
Arf2	1.67262e-68	0.299676	0.339	0.136	2.87825e-64	3	Arf2
Olr1.2	1.5284e-52	0.299562	0.233	0.086	2.63008e-48	3	Olr1
Etf1.1	1.24576e-40	0.298451	0.623	0.418	2.1437e-36	3	Etf1
Chka.2	6.83137e-21	0.298337	0.306	0.19	1.17554e-16	3	Chka
Lrrc59.1	8.35809e-48	0.297825	0.435	0.238	1.43826e-43	3	Lrrc59
Sptlc2.1	3.90934e-47	0.297391	0.517	0.306	6.72719e-43	3	Sptlc2
Fam102b.2	6.33698e-47	0.297391	0.285	0.126	1.09047e-42	3	Fam102b
Ggct	7.95735e-30	0.297288	0.253	0.132	1.3693e-25	3	Ggct
Dock4.2	2.91639e-73	0.295284	0.316	0.117	5.01852e-69	3	Dock4
Ifngr2.2	2.86157e-58	0.295103	0.476	0.24	4.92419e-54	3	Ifngr2
Ppt1.2	2.74491e-43	0.292038	0.483	0.288	4.72344e-39	3	Ppt1
Antxr2.2	2.07442e-41	0.291945	0.471	0.272	3.56967e-37	3	Antxr2
Zeb2os.1	1.35019e-99	0.291647	0.292	0.084	2.32341e-95	3	Zeb2os
Edem1	6.92705e-45	0.291474	0.493	0.29	1.19201e-40	3	Edem1
Nsf	2.19028e-45	0.290528	0.413	0.222	3.76903e-41	3	Nsf
Lacc1.2	6.59343e-70	0.290222	0.318	0.122	1.1346e-65	3	Lacc1
Ufm1.1	1.20123e-36	0.289817	0.539	0.355	2.06707e-32	3	Ufm1
Abr.1	4.24948e-42	0.288728	0.464	0.269	7.3125e-38	3	Abr
Parp10	1.78846e-63	0.287741	0.321	0.131	3.07758e-59	3	Parp10
Pygl.2	4.95992e-90	0.287341	0.514	0.213	8.53503e-86	3	Pygl
Cd9.3	5.45593e-11	0.286995	0.604	0.506	9.38856e-07	3	Cd9
S100a6.3	1.43477e-74	0.286811	1	0.987	2.46895e-70	3	S100a6
Nfkbib	3.82231e-33	0.286721	0.483	0.314	6.57743e-29	3	Nfkbib
Apobr.1	6.52098e-48	0.286261	0.416	0.217	1.12213e-43	3	Apobr
Sqstm1	3.28411e-17	0.286195	0.626	0.502	5.6513e-13	3	Sqstm1
Vsir.1	4.51271e-29	0.285971	0.496	0.335	7.76546e-25	3	Vsir
Pld4.3	9.4091e-87	0.285673	0.418	0.158	1.61912e-82	3	Pld4
Nufip1.2	1.01721e-42	0.285431	0.343	0.175	1.75041e-38	3	Nufip1
Epb41l2.3	4.06597e-34	0.284651	0.519	0.336	6.99672e-30	3	Epb41l2
Pilrb2.2	7.91934e-79	0.283547	0.306	0.107	1.36276e-74	3	Pilrb2
Etv6.2	2.36629e-51	0.283388	0.425	0.22	4.07191e-47	3	Etv6
Shtn1.2	1.06756e-62	0.283226	0.318	0.128	1.83705e-58	3	Shtn1
Fam20c	2.68882e-92	0.282599	0.214	0.051	4.62693e-88	3	Fam20c
Zbp1.2	1.61431e-29	0.282122	0.559	0.395	2.77791e-25	3	Zbp1
Tnip3.3	1.15657e-10	0.281715	0.201	0.131	1.99022e-06	3	Tnip3
Flt1.1	1.53645e-31	0.281375	0.191	0.083	2.64392e-27	3	Flt1
Chst11	2.90151e-63	0.280459	0.258	0.093	4.99291e-59	3	Chst11
Gas7.1	1.09208e-45	0.280302	0.318	0.149	1.87925e-41	3	Gas7
Tmbim6.2	4.88283e-34	0.279925	0.883	0.771	8.40238e-30	3	Tmbim6
Atp6ap1.2	8.53317e-47	0.278955	0.506	0.291	1.46839e-42	3	Atp6ap1
Luzp1.3	1.94345e-54	0.278945	0.355	0.163	3.34428e-50	3	Luzp1
Ppp1r15b	4.18757e-45	0.278872	0.422	0.23	7.20597e-41	3	Ppp1r15b
Timm8b	2.44368e-38	0.27839	0.539	0.347	4.20508e-34	3	Timm8b
Cltc.1	6.24528e-29	0.277848	0.647	0.491	1.07469e-24	3	Cltc
Id1.3	9.40119e-28	0.277657	0.313	0.173	1.61776e-23	3	Id1
Calhm6.1	2.88022e-25	0.277332	0.21	0.105	4.95629e-21	3	Calhm6
Ccdc71l.1	1.14703e-49	0.277101	0.359	0.174	1.9738e-45	3	Ccdc71l
Rars	6.62925e-36	0.277024	0.372	0.211	1.14076e-31	3	Rars
Gpi1.2	1.63337e-25	0.276828	0.909	0.833	2.8107e-21	3	Gpi1
Plod3	2.93507e-76	0.27657	0.306	0.109	5.05067e-72	3	Plod3
Aoah	1.19876e-84	0.276111	0.227	0.061	2.06283e-80	3	Aoah
Rab31.2	7.96943e-79	0.27577	0.311	0.109	1.37138e-74	3	Rab31
Litaf.3	3.27644e-38	0.2757	0.788	0.574	5.63811e-34	3	Litaf
Ufsp2	2.22204e-47	0.275253	0.432	0.233	3.82369e-43	3	Ufsp2
Sh3bp5	1.22061e-60	0.273954	0.241	0.085	2.10042e-56	3	Sh3bp5
Rhoa.1	2.14235e-42	0.273454	0.967	0.925	3.68655e-38	3	Rhoa
Acbd3	5.27193e-33	0.273263	0.44	0.275	9.07194e-29	3	Acbd3
Gm44751	1.58089e-100	0.272517	0.196	0.041	2.7204e-96	3	Gm44751
Snapc1	2.77338e-43	0.271879	0.301	0.144	4.77243e-39	3	Snapc1
Frrs1.1	8.12681e-57	0.271868	0.344	0.153	1.39846e-52	3	Frrs1
Myd88.1	6.84936e-45	0.271777	0.383	0.201	1.17864e-40	3	Myd88
Pgd.2	1.80151e-35	0.271737	0.455	0.279	3.10004e-31	3	Pgd
Snx20.3	1.71203e-35	0.271718	0.708	0.503	2.94606e-31	3	Snx20
Ctsh.3	2.84266e-83	0.271579	0.682	0.303	4.89165e-79	3	Ctsh
Slc43a2.3	7.16821e-47	0.2701	0.36	0.177	1.23351e-42	3	Slc43a2
St6galnac4	3.36571e-53	0.270089	0.318	0.141	5.79172e-49	3	St6galnac4
C1rl	8.76098e-114	0.26942	0.217	0.044	1.50759e-109	3	C1rl
Mir22hg.2	1.53913e-44	0.26916	0.405	0.215	2.64854e-40	3	Mir22hg
Vdac1.2	3.20189e-13	0.269067	0.513	0.418	5.50982e-09	3	Vdac1
Id3.1	6.8964e-26	0.267989	0.22	0.111	1.18673e-21	3	Id3
Ywhag	4.12031e-38	0.267652	0.467	0.284	7.09023e-34	3	Ywhag
Irgm1	1.4862e-17	0.267402	0.275	0.175	2.55746e-13	3	Irgm1
Pilrb1	8.79179e-103	0.267023	0.239	0.058	1.51289e-98	3	Pilrb1
Maff.2	5.03243e-44	0.266345	0.391	0.204	8.6598e-40	3	Maff
Zfand3	3.91938e-43	0.266233	0.443	0.251	6.74447e-39	3	Zfand3
Trem3.2	1.66537e-92	0.265866	0.292	0.086	2.86577e-88	3	Trem3
Plekho2.2	3.70574e-42	0.265779	0.464	0.266	6.37684e-38	3	Plekho2
Prdx1.2	0.000107794	0.264419	0.806	0.751	1	3	Prdx1
Cggbp1	1.09663e-27	0.263852	0.659	0.506	1.88709e-23	3	Cggbp1
Ndel1.2	1.66362e-41	0.263469	0.576	0.358	2.86275e-37	3	Ndel1
Pdia3.1	7.33537e-19	0.263449	0.804	0.726	1.26227e-14	3	Pdia3
Trps1.3	5.5421e-26	0.262899	0.464	0.311	9.53685e-22	3	Trps1
Vav3	5.95151e-44	0.262522	0.331	0.164	1.02414e-39	3	Vav3
Rgl1.1	4.14602e-79	0.262256	0.24	0.07	7.13448e-75	3	Rgl1
Klf13.2	2.58363e-17	0.261777	0.747	0.65	4.44591e-13	3	Klf13
Atp6v0a1.2	5.58495e-45	0.261588	0.263	0.114	9.61058e-41	3	Atp6v0a1
Aopep.1	1.04535e-31	0.260837	0.486	0.311	1.79884e-27	3	Aopep
Rapgef2.2	2.78924e-34	0.260692	0.325	0.175	4.79973e-30	3	Rapgef2
Pim3.3	1.77649e-28	0.260519	0.376	0.225	3.05699e-24	3	Pim3
Tnfaip6.1	9.16996e-69	0.260289	0.195	0.054	1.57797e-64	3	Tnfaip6
Siglece.1	4.60024e-77	0.259507	0.249	0.076	7.9161e-73	3	Siglece
Aldh3b1.3	1.11331e-68	0.259133	0.325	0.125	1.91578e-64	3	Aldh3b1
Rassf4.3	2.58699e-63	0.258278	0.365	0.153	4.45169e-59	3	Rassf4
Ptpn12.1	1.57844e-44	0.256462	0.404	0.213	2.71619e-40	3	Ptpn12
Psmd8.1	2.6222e-24	0.256263	0.762	0.622	4.51228e-20	3	Psmd8
Ccnl1.2	2.24575e-24	0.255093	0.812	0.699	3.86449e-20	3	Ccnl1
Ppig.1	2.55224e-25	0.254394	0.667	0.51	4.3919e-21	3	Ppig
Gbp3.1	7.01903e-25	0.25436	0.375	0.236	1.20783e-20	3	Gbp3
Krt14	4.22205e-05	0.254133	0.686	0.642	0.726531	3	Krt14
Bcl10.1	5.54771e-28	0.254111	0.628	0.465	9.54651e-24	3	Bcl10
Nrp2.2	3.38672e-40	0.25362	0.229	0.097	5.82787e-36	3	Nrp2
Slc39a1.1	3.48763e-50	0.25267	0.345	0.163	6.00151e-46	3	Slc39a1
Ndufb1-ps.2	3.14024e-29	0.252666	0.937	0.899	5.40372e-25	3	Ndufb1-ps
Ccdc115	5.81044e-46	0.252658	0.376	0.191	9.9986e-42	3	Ccdc115
Ist1.1	6.48696e-37	0.251788	0.414	0.239	1.11628e-32	3	Ist1
Cpeb2	2.93418e-58	0.251358	0.281	0.11	5.04914e-54	3	Cpeb2
Nab2	4.99701e-56	0.251338	0.255	0.098	8.59886e-52	3	Nab2
Plekho1.3	6.37482e-32	0.251143	0.429	0.248	1.09698e-27	3	Plekho1
Hspb1	8.30577e-17	0.250824	0.456	0.335	1.42926e-12	3	Hspb1
Osgin2.1	1.68256e-31	0.250759	0.241	0.119	2.89536e-27	3	Osgin2
Cdc42ep4	3.9138e-103	0.250077	0.232	0.054	6.73486e-99	3	Cdc42ep4
Snhg15.1	7.67287e-28	-0.250075	0.045	0.172	1.32035e-23	3	Snhg15
Ubc.2	3.28833e-09	-0.25008	0.87	0.896	5.65856e-05	3	Ubc
Mrpl58.2	1.55356e-20	-0.250299	0.19	0.316	2.67337e-16	3	Mrpl58
Phb2.1	2.24054e-18	-0.250304	0.341	0.46	3.85552e-14	3	Phb2
Lax1.3	2.43602e-36	-0.250325	0.006	0.14	4.19191e-32	3	Lax1
Add3.1	2.44572e-23	-0.250379	0.126	0.259	4.2086e-19	3	Add3
Dbnl	8.28821e-16	-0.250532	0.374	0.475	1.42624e-11	3	Dbnl
Gspt1.1	7.85373e-18	-0.250552	0.275	0.393	1.35147e-13	3	Gspt1
Bcl7c.1	1.14822e-25	-0.250585	0.141	0.285	1.97585e-21	3	Bcl7c
Bin2.1	4.12548e-16	-0.250819	0.31	0.421	7.09913e-12	3	Bin2
Zc3h13.1	3.33954e-16	-0.250825	0.24	0.354	5.74667e-12	3	Zc3h13
Nmrk1.2	5.81704e-20	-0.25098	0.05	0.149	1.001e-15	3	Nmrk1
Ddx6.2	7.60344e-12	-0.251221	0.515	0.587	1.3084e-07	3	Ddx6
Ntan1.1	7.68616e-21	-0.251296	0.223	0.352	1.32263e-16	3	Ntan1
Psmb3.1	7.54234e-16	-0.251832	0.674	0.729	1.29789e-11	3	Psmb3
Ube2s.2	2.27641e-07	-0.252002	0.555	0.58	0.00391724	3	Ube2s
Sltm.1	2.31897e-15	-0.252255	0.297	0.405	3.99048e-11	3	Sltm
Dpysl2.2	2.56149e-21	-0.252263	0.17	0.304	4.40781e-17	3	Dpysl2
Rtcb.2	2.00226e-22	-0.252382	0.179	0.314	3.44548e-18	3	Rtcb
Fam173a.1	3.31978e-21	-0.252408	0.246	0.38	5.71267e-17	3	Fam173a
Padi2.1	6.07809e-39	-0.253148	0.01	0.157	1.04592e-34	3	Padi2
Camk2n1.3	5.99266e-33	-0.253158	0.004	0.126	1.03122e-28	3	Camk2n1
Arid4b	1.07303e-15	-0.253391	0.313	0.421	1.84647e-11	3	Arid4b
Pnisr.1	8.90655e-19	-0.25364	0.225	0.346	1.53264e-14	3	Pnisr
Gm2682.2	3.89018e-35	-0.253725	0	0.126	6.69422e-31	3	Gm2682
Foxn3.2	5.88198e-15	-0.253749	0.253	0.359	1.01217e-10	3	Foxn3
Rps12.3	1.85089e-23	-0.254487	1	1	3.18501e-19	3	Rps12
Dkkl1.3	3.51806e-30	-0.254662	0.008	0.124	6.05387e-26	3	Dkkl1
Grk2	9.21947e-19	-0.254672	0.341	0.459	1.58649e-14	3	Grk2
Cotl1.1	2.38552e-14	-0.255138	0.796	0.874	4.105e-10	3	Cotl1
Ptger4.1	5.42574e-23	-0.255569	0.097	0.222	9.33661e-19	3	Ptger4
Otulinl.2	4.19475e-19	-0.25589	0.175	0.295	7.21832e-15	3	Otulinl
Snw1.1	4.99121e-19	-0.256103	0.291	0.415	8.58888e-15	3	Snw1
Nop58.1	3.04513e-18	-0.256676	0.165	0.282	5.24006e-14	3	Nop58
Mcm3.1	3.9525e-19	-0.256862	0.06	0.16	6.80147e-15	3	Mcm3
Rpl35.3	2.65527e-19	-0.256881	0.993	0.985	4.56918e-15	3	Rpl35
Srpk2	5.14957e-21	-0.257389	0.173	0.301	8.86138e-17	3	Srpk2
Dhx9.1	1.81006e-20	-0.257435	0.214	0.343	3.11476e-16	3	Dhx9
Ly6c2.2	3.40824e-05	-0.257598	0.67	0.55	0.58649	3	Ly6c2
Nceh1.3	1.21509e-14	-0.257616	0.137	0.237	2.09093e-10	3	Nceh1
Nsd1.1	1.09744e-19	-0.257687	0.227	0.351	1.88848e-15	3	Nsd1
Trp53inp1	1.31974e-33	-0.257711	0.024	0.161	2.27101e-29	3	Trp53inp1
Ndufc2.2	6.04465e-15	-0.258235	0.395	0.483	1.04016e-10	3	Ndufc2
Stk38	4.25294e-20	-0.258312	0.213	0.342	7.31846e-16	3	Stk38
Pebp1.1	2.74366e-19	-0.258809	0.364	0.484	4.72129e-15	3	Pebp1
Zc3h15	9.42791e-15	-0.259093	0.404	0.496	1.62235e-10	3	Zc3h15
Mif4gd.1	4.79056e-21	-0.259407	0.168	0.294	8.2436e-17	3	Mif4gd
Kpna4	6.68093e-21	-0.259458	0.348	0.486	1.14966e-16	3	Kpna4
Tnrc6c.1	7.55731e-22	-0.259529	0.189	0.321	1.30046e-17	3	Tnrc6c
Syncrip.1	3.48056e-16	-0.259571	0.328	0.434	5.98935e-12	3	Syncrip
Dgat1.2	1.00177e-15	-0.259864	0.136	0.235	1.72385e-11	3	Dgat1
St3gal6.1	5.31196e-32	-0.260121	0.028	0.161	9.14081e-28	3	St3gal6
Nr4a3.1	4.66429e-13	-0.260329	0.151	0.243	8.0263e-09	3	Nr4a3
Nfatc3.1	2.72134e-28	-0.260383	0.085	0.227	4.68289e-24	3	Nfatc3
Akap9.1	4.45386e-19	-0.260527	0.199	0.322	7.6642e-15	3	Akap9
Paip2	1.36393e-17	-0.260656	0.438	0.54	2.34705e-13	3	Paip2
Vps36.1	6.07831e-23	-0.261077	0.237	0.377	1.04596e-18	3	Vps36
Dctpp1	1.09171e-26	-0.261204	0.097	0.235	1.87862e-22	3	Dctpp1
Ndufs7.1	1.10127e-23	-0.261223	0.281	0.429	1.89506e-19	3	Ndufs7
Hnrnpl.1	4.0122e-19	-0.261806	0.265	0.384	6.90419e-15	3	Hnrnpl
Cks2	1.6431e-11	-0.261917	0.237	0.327	2.82744e-07	3	Cks2
Nasp.1	2.03684e-16	-0.262001	0.232	0.343	3.505e-12	3	Nasp
Casp3.1	3.03046e-22	-0.262113	0.099	0.221	5.21481e-18	3	Casp3
Dnajc7.1	9.53192e-16	-0.262151	0.246	0.353	1.64025e-11	3	Dnajc7
Myl6.2	5.18314e-24	-0.262237	0.992	0.997	8.91914e-20	3	Myl6
Timm13.1	3.60858e-18	-0.262302	0.488	0.583	6.20964e-14	3	Timm13
Ubtf.1	6.85085e-20	-0.262323	0.211	0.337	1.17889e-15	3	Ubtf
Vps13a.1	4.33495e-32	-0.26253	0.059	0.206	7.45959e-28	3	Vps13a
Slco3a1.1	5.53994e-25	-0.262718	0.101	0.236	9.53312e-21	3	Slco3a1
Ndufs5.1	3.36816e-19	-0.262931	0.475	0.582	5.79594e-15	3	Ndufs5
Cd4.2	9.23774e-27	-0.264262	0.002	0.101	1.58963e-22	3	Cd4
Nsmce4a.1	1.55085e-29	-0.26444	0.149	0.309	2.66871e-25	3	Nsmce4a
Reep5.1	1.43759e-17	-0.264662	0.747	0.791	2.47381e-13	3	Reep5
Cetn2.1	5.4469e-24	-0.264948	0.162	0.299	9.37303e-20	3	Cetn2
Trp53i11.1	1.06172e-37	-0.264953	0.009	0.151	1.82702e-33	3	Trp53i11
Arhgap30	6.78765e-20	-0.265001	0.395	0.519	1.16802e-15	3	Arhgap30
Rexo2.1	8.02337e-14	-0.265513	0.282	0.382	1.38066e-09	3	Rexo2
Sae1.1	1.63343e-32	-0.266559	0.073	0.227	2.81081e-28	3	Sae1
Pa2g4.1	1.26217e-18	-0.266579	0.227	0.347	2.17194e-14	3	Pa2g4
Numa1.1	1.11941e-32	-0.26679	0.083	0.24	1.92628e-28	3	Numa1
Ola1.1	5.78876e-23	-0.266894	0.234	0.372	9.96129e-19	3	Ola1
Ube3a.1	2.80171e-21	-0.266956	0.233	0.37	4.82118e-17	3	Ube3a
Mrpl57.1	2.8636e-22	-0.267453	0.26	0.398	4.92767e-18	3	Mrpl57
Ipcef1	2.13274e-35	-0.267523	0.02	0.161	3.67002e-31	3	Ipcef1
N4bp2l2.1	3.84962e-20	-0.267645	0.237	0.363	6.62443e-16	3	N4bp2l2
Rps20.3	2.17948e-22	-0.26792	0.999	0.996	3.75045e-18	3	Rps20
Atf7ip	5.81224e-19	-0.267974	0.207	0.328	1.00017e-14	3	Atf7ip
Lsm6.1	9.89195e-23	-0.268083	0.236	0.377	1.70221e-18	3	Lsm6
Phf6.1	1.1195e-30	-0.268126	0.063	0.206	1.92643e-26	3	Phf6
Gm15472.3	4.07002e-40	-0.268677	0.006	0.154	7.00369e-36	3	Gm15472
Cir1	5.856e-26	-0.268693	0.147	0.294	1.0077e-21	3	Cir1
Ivns1abp.1	3.08103e-28	-0.268889	0.106	0.252	5.30183e-24	3	Ivns1abp
Def6	3.51608e-27	-0.268899	0.15	0.3	6.05048e-23	3	Def6
Ifit1.1	4.07971e-06	-0.269313	0.084	0.132	0.0702037	3	Ifit1
Ube2h	4.29894e-20	-0.269355	0.22	0.345	7.39762e-16	3	Ube2h
Gpsm3.1	1.46347e-17	-0.270477	0.5	0.591	2.51835e-13	3	Gpsm3
Puf60.1	4.12703e-25	-0.270602	0.229	0.376	7.10179e-21	3	Puf60
Micos10.1	1.82525e-19	-0.270703	0.582	0.653	3.14088e-15	3	Micos10
Pura.1	4.78483e-23	-0.270776	0.192	0.332	8.23373e-19	3	Pura
Rplp2.3	6.01652e-35	-0.271146	0.998	0.995	1.03532e-30	3	Rplp2
Mbp.1	2.56689e-31	-0.271191	0.079	0.23	4.41711e-27	3	Mbp
Zfp644.1	3.80779e-25	-0.271706	0.179	0.325	6.55245e-21	3	Zfp644
Glo1.1	1.03424e-20	-0.271918	0.37	0.499	1.77972e-16	3	Glo1
Riok1.1	9.66222e-23	-0.272934	0.15	0.282	1.66268e-18	3	Riok1
Srsf10.1	3.99392e-23	-0.273182	0.215	0.355	6.87275e-19	3	Srsf10
Trmt112.1	2.18762e-20	-0.273224	0.325	0.45	3.76446e-16	3	Trmt112
Snhg12.1	4.16231e-27	-0.273371	0.112	0.256	7.1625e-23	3	Snhg12
Tnik.2	7.00817e-41	-0.273404	0.004	0.152	1.20597e-36	3	Tnik
Dpy30.1	8.35299e-33	-0.273543	0.095	0.253	1.43738e-28	3	Dpy30
Fam3c.1	1.08625e-33	-0.273918	0.058	0.21	1.86921e-29	3	Fam3c
Mcm6.1	8.38238e-32	-0.274074	0.022	0.152	1.44244e-27	3	Mcm6
Hnrnpr.1	1.17572e-24	-0.274195	0.175	0.319	2.02318e-20	3	Hnrnpr
Ssbp3.1	1.88195e-39	-0.27423	0.03	0.189	3.23846e-35	3	Ssbp3
Fam53b.1	1.4295e-34	-0.274436	0.039	0.186	2.45988e-30	3	Fam53b
H2-DMb2.3	6.0484e-10	-0.274705	0.109	0.176	1.04081e-05	3	H2-DMb2
Tmem59.1	2.08261e-19	-0.274739	0.431	0.54	3.58375e-15	3	Tmem59
Hdgf.1	3.40047e-19	-0.274924	0.309	0.431	5.85153e-15	3	Hdgf
Zbtb20.1	3.12411e-31	-0.275116	0.034	0.169	5.37597e-27	3	Zbtb20
Khdrbs1.1	1.312e-19	-0.27536	0.343	0.46	2.25769e-15	3	Khdrbs1
Ndufb10.2	5.07151e-19	-0.275415	0.468	0.571	8.72706e-15	3	Ndufb10
Sri.2	5.48212e-18	-0.27561	0.699	0.757	9.43364e-14	3	Sri
Tagap.2	8.59141e-24	-0.276501	0.086	0.215	1.47841e-19	3	Tagap
Chchd2.1	2.84027e-29	-0.276501	0.912	0.953	4.88754e-25	3	Chchd2
Il16.1	4.20498e-40	-0.277008	0.032	0.195	7.23594e-36	3	Il16
Mrpl42.1	8.08618e-29	-0.277125	0.171	0.332	1.39147e-24	3	Mrpl42
Irf7.3	0.00455421	-0.277209	0.292	0.321	1	3	Irf7
Cmtm7.1	1.17138e-09	-0.277431	0.478	0.529	2.01572e-05	3	Cmtm7
Glcci1.1	2.42725e-34	-0.27813	0.027	0.167	4.17682e-30	3	Glcci1
Zcchc7.1	1.71093e-24	-0.2782	0.205	0.349	2.94416e-20	3	Zcchc7
Slc38a2	3.0827e-15	-0.278491	0.463	0.565	5.30471e-11	3	Slc38a2
Ltc4s.3	6.53202e-16	-0.279473	0.032	0.109	1.12403e-11	3	Ltc4s
Dynll1.1	1.99386e-21	-0.279538	0.795	0.842	3.43104e-17	3	Dynll1
Fli1.1	2.83701e-25	-0.279567	0.141	0.28	4.88192e-21	3	Fli1
Krit1.1	2.25776e-22	-0.279831	0.178	0.309	3.88515e-18	3	Krit1
Rnaseh2c.1	1.02308e-21	-0.280188	0.267	0.403	1.76051e-17	3	Rnaseh2c
Tomm7.2	2.72447e-21	-0.280937	0.816	0.845	4.68826e-17	3	Tomm7
Hnrnpab.1	2.0959e-13	-0.281015	0.49	0.562	3.60662e-09	3	Hnrnpab
Phf11b.2	1.11709e-16	-0.282081	0.104	0.206	1.92228e-12	3	Phf11b
Dennd1b.1	2.28647e-26	-0.282244	0.152	0.297	3.93456e-22	3	Dennd1b
Cacybp.1	2.71871e-23	-0.282248	0.223	0.363	4.67835e-19	3	Cacybp
Gm42418.1	4.67998e-81	-0.282288	1	1	8.05331e-77	3	Gm42418
Eif3i.2	2.10506e-18	-0.282875	0.536	0.609	3.62238e-14	3	Eif3i
Rock1.2	4.56288e-15	-0.282929	0.641	0.699	7.8518e-11	3	Rock1
Emg1.2	8.1032e-23	-0.283293	0.286	0.426	1.3944e-18	3	Emg1
Oip5os1.1	7.75078e-26	-0.283353	0.19	0.334	1.33375e-21	3	Oip5os1
Eprs.1	1.71983e-24	-0.283853	0.211	0.356	2.95949e-20	3	Eprs
Ddx46.1	1.20207e-20	-0.283976	0.299	0.426	2.06852e-16	3	Ddx46
Pole4.1	1.47981e-28	-0.284149	0.144	0.298	2.54646e-24	3	Pole4
Rbm5.1	6.77734e-24	-0.284453	0.248	0.388	1.16624e-19	3	Rbm5
Rhof.1	1.04702e-38	-0.284746	0.035	0.194	1.80172e-34	3	Rhof
Wnk1.1	6.1457e-13	-0.284928	0.612	0.685	1.05755e-08	3	Wnk1
Cbx1.1	3.40427e-27	-0.284997	0.163	0.316	5.85807e-23	3	Cbx1
Arid1a.1	3.2903e-28	-0.285031	0.179	0.337	5.66195e-24	3	Arid1a
Tab2.3	2.31546e-17	-0.285726	0.3	0.411	3.98444e-13	3	Tab2
Prkca.2	5.39593e-40	-0.286107	0.009	0.158	9.28531e-36	3	Prkca
Tomm5.1	1.63195e-23	-0.286229	0.252	0.391	2.80826e-19	3	Tomm5
Acot7.2	8.11581e-26	-0.286233	0.133	0.274	1.39657e-21	3	Acot7
Ccdc107.1	2.71519e-39	-0.286336	0.057	0.226	4.67229e-35	3	Ccdc107
Pag1.1	2.88539e-27	-0.286992	0.112	0.255	4.96518e-23	3	Pag1
Zfp706.1	2.08198e-22	-0.287091	0.331	0.467	3.58267e-18	3	Zfp706
Slc2a3.1	5.16597e-34	-0.287157	0.031	0.173	8.88961e-30	3	Slc2a3
Itpr2	2.83642e-30	-0.288053	0.112	0.267	4.8809e-26	3	Itpr2
Snu13.1	2.13148e-21	-0.288835	0.4	0.525	3.66785e-17	3	Snu13
Dnajc2.1	3.78325e-29	-0.289138	0.157	0.315	6.51022e-25	3	Dnajc2
Banf1.1	2.36994e-20	-0.289431	0.269	0.393	4.07819e-16	3	Banf1
Hist1h4d.2	2.82599e-07	-0.289855	0.16	0.219	0.00486297	3	Hist1h4d
Srsf5.1	7.70596e-22	-0.289858	0.734	0.822	1.32604e-17	3	Srsf5
Imp3.1	8.28363e-30	-0.290037	0.196	0.358	1.42545e-25	3	Imp3
Bod1l.1	5.60304e-20	-0.290067	0.273	0.399	9.64172e-16	3	Bod1l
Snrpb.1	2.87008e-19	-0.290664	0.565	0.635	4.93883e-15	3	Snrpb
Rex1bd.1	2.19346e-22	-0.291643	0.29	0.42	3.77451e-18	3	Rex1bd
Akr1b3.1	6.56281e-29	-0.291824	0.171	0.328	1.12933e-24	3	Akr1b3
Csk.1	1.44298e-28	-0.291925	0.218	0.378	2.48309e-24	3	Csk
Ddx39b.1	4.93908e-23	-0.291988	0.284	0.42	8.49917e-19	3	Ddx39b
Ppm1g.1	1.62286e-28	-0.291991	0.184	0.34	2.79262e-24	3	Ppm1g
Hnrnpf.2	3.36523e-20	-0.292999	0.807	0.85	5.79089e-16	3	Hnrnpf
Slamf9.3	1.91551e-22	-0.293283	0.024	0.122	3.29621e-18	3	Slamf9
Ybx1.2	5.57989e-28	-0.293353	0.924	0.928	9.60187e-24	3	Ybx1
Rsl1d1.1	1.91229e-30	-0.294967	0.162	0.324	3.29066e-26	3	Rsl1d1
Arl2bp.1	1.39483e-39	-0.295448	0.074	0.251	2.40023e-35	3	Arl2bp
Ubash3a.3	6.62881e-42	-0.295548	0.009	0.164	1.14069e-37	3	Ubash3a
Sytl2.3	2.23968e-41	-0.295932	0.001	0.148	3.85405e-37	3	Sytl2
Rasal3.3	5.43715e-34	-0.296297	0.082	0.242	9.35625e-30	3	Rasal3
Pcna.1	1.02854e-13	-0.296542	0.271	0.367	1.76991e-09	3	Pcna
Arhgef6.1	1.10705e-36	-0.296554	0.084	0.254	1.90502e-32	3	Arhgef6
Ccpg1.1	1.32349e-32	-0.296718	0.1	0.261	2.27746e-28	3	Ccpg1
Mdh1.1	6.2509e-24	-0.296809	0.303	0.442	1.07566e-19	3	Mdh1
Tmem234.2	1.6681e-21	-0.296851	0.548	0.642	2.87047e-17	3	Tmem234
Ifi27.1	1.69623e-18	-0.297085	0.29	0.408	2.91887e-14	3	Ifi27
Lsm4.1	2.74284e-19	-0.297186	0.411	0.516	4.71989e-15	3	Lsm4
Coq10b	2.56367e-20	-0.297258	0.356	0.471	4.41157e-16	3	Coq10b
Zc3hav1.3	4.33445e-17	-0.29729	0.331	0.442	7.45872e-13	3	Zc3hav1
Cirbp.1	4.71553e-29	-0.297563	0.184	0.344	8.11449e-25	3	Cirbp
Rad50.1	6.16256e-30	-0.298007	0.092	0.24	1.06045e-25	3	Rad50
Akna.1	6.98574e-30	-0.298048	0.14	0.297	1.20211e-25	3	Akna
Btf3.2	3.88749e-28	-0.298725	0.95	0.955	6.6896e-24	3	Btf3
Arhgap9.1	7.78143e-29	-0.299103	0.199	0.359	1.33903e-24	3	Arhgap9
Slamf1.2	1.87984e-36	-0.299607	0.014	0.154	3.23483e-32	3	Slamf1
Abhd17a.1	6.12866e-30	-0.299786	0.206	0.369	1.05462e-25	3	Abhd17a
Mat2b	8.68008e-32	-0.30001	0.178	0.35	1.49367e-27	3	Mat2b
Smco4.2	1.35021e-36	-0.300095	0.018	0.16	2.32344e-32	3	Smco4
Mrpl23.1	2.67357e-27	-0.300412	0.227	0.38	4.60067e-23	3	Mrpl23
Fryl.1	1.89326e-32	-0.300657	0.088	0.243	3.25793e-28	3	Fryl
Serpinb1a.3	1.1167e-05	-0.30071	0.105	0.148	0.192161	3	Serpinb1a
Uqcc3.1	3.81292e-36	-0.30073	0.114	0.288	6.56128e-32	3	Uqcc3
Aimp1.2	1.00182e-20	-0.30093	0.38	0.498	1.72393e-16	3	Aimp1
Ripor2.2	2.94781e-30	-0.300991	0.069	0.211	5.07259e-26	3	Ripor2
Rnf166.2	6.35616e-32	-0.301237	0.116	0.275	1.09377e-27	3	Rnf166
Tmem134.1	1.03612e-26	-0.301539	0.357	0.513	1.78296e-22	3	Tmem134
Aak1.2	3.75559e-38	-0.301743	0.054	0.218	6.46262e-34	3	Aak1
Il27ra.3	5.29061e-46	-0.302228	0.006	0.172	9.10409e-42	3	Il27ra
Raly.1	1.67038e-23	-0.302318	0.404	0.534	2.87439e-19	3	Raly
F2r.3	1.83092e-42	-0.30235	0.004	0.157	3.15065e-38	3	F2r
Ywhaq.2	6.11693e-21	-0.302501	0.323	0.446	1.0526e-16	3	Ywhaq
Znrf2.1	9.78115e-34	-0.303281	0.123	0.291	1.68314e-29	3	Znrf2
Ugcg.3	1.2068e-08	-0.304016	0.29	0.35	0.000207665	3	Ugcg
Tcea1.1	3.2121e-25	-0.304555	0.306	0.453	5.52738e-21	3	Tcea1
Anp32e.1	4.6448e-16	-0.305809	0.248	0.352	7.99277e-12	3	Anp32e
Ldlrad4.1	3.36875e-38	-0.305908	0.022	0.173	5.79695e-34	3	Ldlrad4
Nono.1	3.75236e-27	-0.306049	0.266	0.419	6.45706e-23	3	Nono
Cd160.3	4.41039e-30	-0.306245	0.001	0.111	7.5894e-26	3	Cd160
Mrps24.1	2.26549e-27	-0.30762	0.363	0.508	3.89846e-23	3	Mrps24
Rps16.3	2.80317e-42	-0.307816	0.998	1	4.8237e-38	3	Rps16
Pxdc1.3	3.04953e-24	-0.307913	0.04	0.152	5.24764e-20	3	Pxdc1
Rsrp1	3.60158e-16	-0.30831	0.518	0.604	6.19759e-12	3	Rsrp1
Arrb2.1	8.06016e-29	-0.308488	0.295	0.458	1.38699e-24	3	Arrb2
Drap1.1	5.53678e-26	-0.308523	0.323	0.465	9.52768e-22	3	Drap1
Isy1	3.46992e-27	-0.3087	0.198	0.353	5.97104e-23	3	Isy1
Igflr1.3	1.4072e-39	-0.308843	0.004	0.147	2.4215e-35	3	Igflr1
Hnrnpu.1	1.38793e-21	-0.310617	0.659	0.73	2.38835e-17	3	Hnrnpu
Ccr6.2	1.014e-31	-0.310664	0	0.115	1.7449e-27	3	Ccr6
Cdc42ep3.1	7.97769e-35	-0.310989	0.077	0.238	1.3728e-30	3	Cdc42ep3
Krtcap2.3	1.46158e-16	-0.311186	0.574	0.636	2.51508e-12	3	Krtcap2
Zdhhc18.2	8.68525e-29	-0.312008	0.167	0.325	1.49456e-24	3	Zdhhc18
Rbbp4.1	6.09187e-27	-0.312051	0.229	0.378	1.04829e-22	3	Rbbp4
Cd84	5.29766e-26	-0.312334	0.211	0.361	9.11622e-22	3	Cd84
Marc2.1	1.59783e-36	-0.312381	0.162	0.346	2.74954e-32	3	2022-03-02
Runx2.3	1.86344e-21	-0.312415	0.176	0.301	3.20661e-17	3	Runx2
Nop56.1	4.85319e-31	-0.312674	0.144	0.307	8.35136e-27	3	Nop56
Tpr.1	7.07448e-23	-0.312915	0.7	0.779	1.21738e-18	3	Tpr
Rasa2.2	2.40818e-18	-0.312959	0.217	0.335	4.14399e-14	3	Rasa2
Prkch.3	9.06132e-30	-0.313098	0.112	0.263	1.55927e-25	3	Prkch
Tsn.1	1.08693e-28	-0.314313	0.282	0.437	1.87039e-24	3	Tsn
Nrip1.1	1.26926e-17	-0.315189	0.198	0.311	2.18414e-13	3	Nrip1
Pop5.1	1.10682e-38	-0.315321	0.115	0.298	1.90461e-34	3	Pop5
Ube2b.1	3.00057e-25	-0.316113	0.531	0.641	5.16339e-21	3	Ube2b
Cct5.1	1.0901e-23	-0.316232	0.464	0.576	1.87584e-19	3	Cct5
Atp5j2.2	1.8394e-31	-0.31648	0.857	0.879	3.16524e-27	3	Atp5j2
Grk6.1	2.26703e-38	-0.316802	0.102	0.28	3.9011e-34	3	Grk6
Fam204a.2	7.39969e-30	-0.318116	0.176	0.333	1.27334e-25	3	Fam204a
Phf20l1.1	1.75354e-23	-0.31829	0.295	0.428	3.01749e-19	3	Phf20l1
Supt16.1	7.21055e-27	-0.318491	0.253	0.404	1.24079e-22	3	Supt16
Unc119.2	5.56769e-31	-0.318574	0.162	0.325	9.58088e-27	3	Unc119
Bin1.1	1.10314e-37	-0.318581	0.121	0.302	1.89829e-33	3	Bin1
Ndufa6.2	9.63096e-24	-0.318669	0.681	0.754	1.6573e-19	3	Ndufa6
Lag3.3	1.9857e-33	-0.318831	0.005	0.129	3.41699e-29	3	Lag3
Gramd1a.1	2.29641e-33	-0.318958	0.138	0.308	3.95166e-29	3	Gramd1a
Hpgds.3	5.38675e-19	-0.318981	0.019	0.101	9.26952e-15	3	Hpgds
Gimap8.3	3.83621e-49	-0.319223	0.002	0.175	6.60135e-45	3	Gimap8
B3gnt2.2	5.50885e-21	-0.31946	0.274	0.397	9.47963e-17	3	B3gnt2
Hspa8.2	2.9228e-34	-0.319657	0.984	0.979	5.02955e-30	3	Hspa8
Stk4.3	1.08752e-27	-0.319739	0.269	0.424	1.8714e-23	3	Stk4
Cdk2ap2	3.37886e-21	-0.320269	0.487	0.601	5.81435e-17	3	Cdk2ap2
Srsf3.2	2.31402e-21	-0.320318	0.748	0.797	3.98197e-17	3	Srsf3
Gtf2i.2	3.23319e-41	-0.320357	0.045	0.216	5.56367e-37	3	Gtf2i
Utrn.3	2.83546e-28	-0.320415	0.125	0.271	4.87926e-24	3	Utrn
S1pr4.2	2.33842e-46	-0.320886	0.018	0.191	4.02396e-42	3	S1pr4
Il18rap.2	1.4146e-21	-0.320926	0.154	0.279	2.43425e-17	3	Il18rap
Ranbp1.1	2.496e-15	-0.321529	0.399	0.486	4.29512e-11	3	Ranbp1
Camk4.3	2.94818e-49	-0.323382	0.006	0.183	5.07323e-45	3	Camk4
Edf1.2	3.07288e-26	-0.32351	0.75	0.793	5.28781e-22	3	Edf1
Cct7.1	9.7479e-27	-0.323858	0.37	0.51	1.67742e-22	3	Cct7
Ttc14.2	7.17214e-28	-0.324305	0.232	0.385	1.23418e-23	3	Ttc14
Fubp1.1	1.4336e-27	-0.324354	0.218	0.369	2.46694e-23	3	Fubp1
Cyfip2.1	8.08541e-37	-0.324521	0.117	0.295	1.39134e-32	3	Cyfip2
Lbr.2	7.65593e-27	-0.325047	0.188	0.337	1.31743e-22	3	Lbr
Ndufa12.1	9.90336e-30	-0.325901	0.301	0.461	1.70417e-25	3	Ndufa12
S100a13.3	1.12015e-20	-0.326291	0.665	0.73	1.92756e-16	3	S100a13
Cdc42se2.1	2.1353e-31	-0.327253	0.225	0.394	3.67443e-27	3	Cdc42se2
Krt13	1.32802e-25	-0.328147	0.242	0.391	2.28525e-21	3	Krt13
Selenoh.2	4.61875e-25	-0.328328	0.163	0.302	7.94794e-21	3	Selenoh
Cox7a2l.2	1.50563e-26	-0.329712	0.755	0.833	2.59089e-22	3	Cox7a2l
Cxcr3.3	9.42185e-43	-0.329748	0.006	0.161	1.62131e-38	3	Cxcr3
Mllt3.3	1.5841e-45	-0.331111	0.019	0.192	2.72592e-41	3	Mllt3
Zbtb1.3	1.9602e-34	-0.33162	0.089	0.25	3.3731e-30	3	Zbtb1
Prkar1a.2	5.11903e-23	-0.331894	0.629	0.711	8.80883e-19	3	Prkar1a
Itm2c.1	8.34297e-20	-0.332084	0.273	0.392	1.43566e-15	3	Itm2c
Hnrnpa0.2	1.41769e-25	-0.332198	0.637	0.719	2.43957e-21	3	Hnrnpa0
Cdk11b	1.88728e-29	-0.332423	0.274	0.437	3.24763e-25	3	Cdk11b
Kit.1	3.63124e-35	-0.332906	0.009	0.142	6.24863e-31	3	Kit
Elmo1	3.2423e-37	-0.333064	0.134	0.312	5.57935e-33	3	Elmo1
Itgal.3	5.23994e-25	-0.333085	0.296	0.44	9.01689e-21	3	Itgal
Mdp1.2	1.74348e-43	-0.333278	0.093	0.284	3.00018e-39	3	Mdp1
Hopx.2	1.14159e-05	-0.33341	0.363	0.4	0.196445	3	Hopx
Psmb1.2	3.74216e-31	-0.333482	0.745	0.817	6.4395e-27	3	Psmb1
Sash3.3	6.45019e-42	-0.333771	0.071	0.253	1.10995e-37	3	Sash3
Rasgrp1.3	2.0826e-36	-0.334455	0.078	0.244	3.58374e-32	3	Rasgrp1
Ier5	1.45019e-18	-0.334596	0.666	0.734	2.49548e-14	3	Ier5
Cenpa.1	2.34097e-17	-0.334645	0.104	0.206	4.02835e-13	3	Cenpa
Rcsd1.1	8.83854e-43	-0.335162	0.058	0.238	1.52094e-38	3	Rcsd1
Exosc8.1	2.52151e-37	-0.335386	0.122	0.3	4.33902e-33	3	Exosc8
Tprgl	2.25524e-39	-0.336082	0.188	0.383	3.88081e-35	3	Tprgl
Rbbp7.1	3.929e-32	-0.337608	0.145	0.307	6.76103e-28	3	Rbbp7
AW112010.2	3.04235e-29	-0.339327	0.663	0.788	5.23527e-25	3	AW112010
Nek7.1	6.86886e-42	-0.339408	0.099	0.289	1.18199e-37	3	Nek7
Dnajb6	1.36941e-28	-0.339576	0.5	0.628	2.35649e-24	3	Dnajb6
Cct4.1	9.01563e-33	-0.339665	0.326	0.496	1.55141e-28	3	Cct4
Tma7.2	1.32249e-33	-0.340083	0.755	0.84	2.27573e-29	3	Tma7
Rnf187.1	1.38126e-38	-0.340116	0.156	0.343	2.37688e-34	3	Rnf187
Prkcq.3	4.59796e-52	-0.340879	0.003	0.185	7.91217e-48	3	Prkcq
Fam102a.3	1.5985e-49	-0.341857	0.016	0.198	2.7507e-45	3	Fam102a
Rab8a.1	2.15481e-30	-0.341941	0.393	0.546	3.708e-26	3	Rab8a
Esyt1.2	2.68359e-31	-0.34206	0.22	0.385	4.61792e-27	3	Esyt1
Tcf7.2	2.0364e-38	-0.342878	0.003	0.142	3.50424e-34	3	Tcf7
Luc7l2.2	2.42097e-25	-0.343353	0.544	0.644	4.16601e-21	3	Luc7l2
Apbb1ip	2.1811e-30	-0.343638	0.383	0.547	3.75323e-26	3	Apbb1ip
Isg20	3.85928e-15	-0.344055	0.208	0.316	6.64105e-11	3	Isg20
Peli1.3	1.04653e-20	-0.344896	0.357	0.479	1.80087e-16	3	Peli1
Sec62.1	6.0148e-28	-0.346804	0.585	0.682	1.03503e-23	3	Sec62
Tbrg1.1	1.2594e-34	-0.347756	0.28	0.46	2.16718e-30	3	Tbrg1
Chd4.1	3.09908e-27	-0.347846	0.537	0.668	5.33289e-23	3	Chd4
Wipf1.2	2.39188e-27	-0.349192	0.276	0.42	4.11595e-23	3	Wipf1
Rpl31.2	7.75478e-31	-0.349339	0.958	0.947	1.33444e-26	3	Rpl31
Pltp.3	4.28829e-19	-0.349776	0.037	0.129	7.3793e-15	3	Pltp
Syngr2.3	1.94184e-08	-0.349792	0.376	0.427	0.000334151	3	Syngr2
Cntrl.2	2.62636e-31	-0.350343	0.208	0.372	4.51945e-27	3	Cntrl
Tmpo.2	9.75475e-21	-0.35042	0.216	0.342	1.6786e-16	3	Tmpo
Laptm5.3	9.18677e-39	-0.351266	0.957	0.962	1.58086e-34	3	Laptm5
Hspd1.1	4.02191e-27	-0.351319	0.294	0.45	6.9209e-23	3	Hspd1
Cnp.1	8.86074e-47	-0.351661	0.056	0.247	1.52476e-42	3	Cnp
Ralbp1.1	2.83708e-32	-0.351817	0.278	0.448	4.88205e-28	3	Ralbp1
Ndufb7.2	1.76978e-35	-0.351857	0.652	0.774	3.04544e-31	3	Ndufb7
Cish.1	8.44693e-18	-0.352168	0.298	0.403	1.45355e-13	3	Cish
Ssb.1	6.04103e-27	-0.352254	0.486	0.595	1.03954e-22	3	Ssb
Sik1	1.20681e-32	-0.352482	0.179	0.35	2.07668e-28	3	Sik1
Crlf3.2	9.91289e-26	-0.352779	0.23	0.374	1.70581e-21	3	Crlf3
Sumo1.1	2.64674e-33	-0.353185	0.42	0.57	4.5545e-29	3	Sumo1
Bag1.1	2.48618e-32	-0.353384	0.474	0.61	4.27822e-28	3	Bag1
Lsm5.1	1.59273e-31	-0.353664	0.227	0.39	2.74077e-27	3	Lsm5
Mapkapk3.2	2.08201e-28	-0.353838	0.234	0.389	3.58272e-24	3	Mapkapk3
Vps28.2	1.48094e-33	-0.355224	0.398	0.558	2.5484e-29	3	Vps28
Zeb1.1	2.13908e-50	-0.3557	0.024	0.213	3.68093e-46	3	Zeb1
Samsn1.3	0.00638495	-0.355719	0.597	0.602	1	3	Samsn1
Ahr.2	6.88642e-26	-0.356575	0.097	0.233	1.18502e-21	3	Ahr
Tecpr1.3	1.73333e-41	-0.357372	0.069	0.248	2.98272e-37	3	Tecpr1
9930111J21Rik2.1	1.83391e-30	-0.357401	0.157	0.32	3.15579e-26	3	9930111J21Rik2
Lbh.1	6.59282e-46	-0.357701	0.058	0.247	1.13449e-41	3	Lbh
Cd7.2	2.60205e-27	-0.357725	0.001	0.101	4.47761e-23	3	Cd7
Gpx4.1	4.25046e-29	-0.359156	0.657	0.741	7.31419e-25	3	Gpx4
Ccdc12	1.33565e-35	-0.359267	0.413	0.582	2.29839e-31	3	Ccdc12
Itgb1.2	2.76296e-07	-0.359424	0.563	0.57	0.0047545	3	Itgb1
Macf1.1	4.6192e-24	-0.360322	0.383	0.511	7.94873e-20	3	Macf1
Tnfaip8.1	1.63683e-23	-0.360633	0.385	0.513	2.81666e-19	3	Tnfaip8
Zmynd15.3	3.45365e-10	-0.360731	0.058	0.119	5.94303e-06	3	Zmynd15
Sema4d.1	1.98174e-39	-0.360936	0.192	0.392	3.41018e-35	3	Sema4d
Pgls.1	4.76079e-27	-0.361012	0.493	0.604	8.19236e-23	3	Pgls
Acap1.1	5.05276e-51	-0.36105	0.068	0.276	8.69478e-47	3	Acap1
Dnajc8.1	1.1949e-32	-0.361434	0.426	0.577	2.05618e-28	3	Dnajc8
Sesn3.2	1.72584e-53	-0.36165	0.013	0.205	2.96983e-49	3	Sesn3
Ly6e.1	3.92718e-25	-0.362517	0.883	0.93	6.75788e-21	3	Ly6e
Ppp1cc.2	1.06094e-24	-0.363727	0.391	0.515	1.82566e-20	3	Ppp1cc
Crot.3	5.18128e-46	-0.36412	0.051	0.238	8.91594e-42	3	Crot
H2-Q4.2	6.11052e-28	-0.365976	0.33	0.479	1.0515e-23	3	H2-Q4
Psmb9.1	3.25868e-27	-0.366321	0.542	0.661	5.60754e-23	3	Psmb9
Rps8.2	4.08055e-51	-0.366389	1	0.997	7.02181e-47	3	Rps8
Cyld.2	2.25434e-36	-0.36706	0.188	0.37	3.87926e-32	3	Cyld
Tgfbr2	7.97813e-47	-0.367418	0.102	0.305	1.37288e-42	3	Tgfbr2
Dnajc9.2	4.15557e-48	-0.368805	0.043	0.232	7.1509e-44	3	Dnajc9
Gls.1	9.14865e-31	-0.36914	0.314	0.476	1.5743e-26	3	Gls
Acin1.1	4.26899e-31	-0.369268	0.377	0.526	7.34609e-27	3	Acin1
Bclaf1.1	3.45512e-31	-0.36952	0.328	0.487	5.94557e-27	3	Bclaf1
St8sia4.2	7.21522e-26	-0.369913	0.129	0.273	1.2416e-21	3	St8sia4
Sept11.2	5.48517e-29	-0.370499	0.172	0.325	9.43889e-25	3	2022-09-11
Prrc2b.3	2.03969e-48	-0.371348	0.072	0.274	3.5099e-44	3	Prrc2b
Fgfr1op2.1	2.22045e-35	-0.371838	0.279	0.454	3.82095e-31	3	Fgfr1op2
Ogt.3	9.78952e-36	-0.372958	0.186	0.363	1.68458e-31	3	Ogt
Rabac1.1	1.96274e-32	-0.375236	0.575	0.692	3.37748e-28	3	Rabac1
Smchd1.1	7.69288e-33	-0.375392	0.295	0.471	1.32379e-28	3	Smchd1
Ighm.1	2.69775e-34	-0.375921	0.016	0.149	4.64228e-30	3	Ighm
Nr4a2.2	7.76387e-20	-0.37673	0.17	0.293	1.33601e-15	3	Nr4a2
Cct2.2	3.61037e-32	-0.376995	0.469	0.6	6.21272e-28	3	Cct2
Tuba1a.1	7.18336e-40	-0.377021	0.107	0.29	1.23611e-35	3	Tuba1a
Thrap3.1	1.58662e-32	-0.377353	0.32	0.482	2.73026e-28	3	Thrap3
Mki67.2	6.51348e-06	-0.377426	0.116	0.165	0.112084	3	Mki67
Smc2.2	4.83131e-28	-0.377615	0.049	0.177	8.31371e-24	3	Smc2
Ech1.2	2.17779e-42	-0.377847	0.206	0.406	3.74754e-38	3	Ech1
Atp5c1.2	2.27433e-38	-0.377962	0.701	0.787	3.91366e-34	3	Atp5c1
Rp9.1	7.33198e-44	-0.378481	0.196	0.402	1.26169e-39	3	Rp9
Arap2.3	2.42728e-32	-0.378658	0.114	0.278	4.17686e-28	3	Arap2
Sec11c.2	1.6006e-28	-0.37915	0.44	0.586	2.75431e-24	3	Sec11c
Gpr68.3	4.40213e-53	-0.380089	0.032	0.232	7.57519e-49	3	Gpr68
Nt5c.1	2.1919e-35	-0.380383	0.34	0.508	3.77181e-31	3	Nt5c
Ywhah.3	9.1668e-15	-0.381611	0.556	0.606	1.57742e-10	3	Ywhah
Npm3.3	1.56303e-41	-0.381805	0.137	0.33	2.68967e-37	3	Npm3
Bptf.1	3.88794e-33	-0.38292	0.279	0.443	6.69037e-29	3	Bptf
Tesc.3	1.05784e-49	-0.383299	0.006	0.182	1.82033e-45	3	Tesc
Traf3ip3.3	1.44433e-55	-0.384216	0.04	0.251	2.4854e-51	3	Traf3ip3
Hsd11b1.2	1.61366e-37	-0.384761	0.109	0.283	2.77679e-33	3	Hsd11b1
Jpt1.1	8.75179e-28	-0.385026	0.619	0.712	1.50601e-23	3	Jpt1
Snhg8.3	4.43379e-32	-0.385179	0.317	0.478	7.62966e-28	3	Snhg8
R3hdm4.2	7.90531e-42	-0.38569	0.13	0.323	1.36035e-37	3	R3hdm4
H2-T22.2	4.21917e-33	-0.386346	0.216	0.387	7.26034e-29	3	H2-T22
Hist1h1e.2	7.36217e-08	-0.386476	0.215	0.28	0.00126688	3	Hist1h1e
Pde7a.3	4.00057e-54	-0.386629	0.021	0.22	6.88418e-50	3	Pde7a
Ssrp1.1	5.80331e-42	-0.386984	0.147	0.343	9.98634e-38	3	Ssrp1
Apobec3.2	3.08551e-35	-0.387086	0.202	0.379	5.30955e-31	3	Apobec3
Calm2.1	1.04465e-38	-0.387833	0.691	0.805	1.79764e-34	3	Calm2
Rpl37.2	2.29415e-52	-0.388179	1	1	3.94778e-48	3	Rpl37
Rpl23a.3	1.30587e-47	-0.388202	0.983	0.985	2.24714e-43	3	Rpl23a
Cd27.3	4.09396e-51	-0.388434	0.013	0.198	7.04488e-47	3	Cd27
Coro1a.3	2.02961e-49	-0.390131	0.939	0.984	3.49255e-45	3	Coro1a
Tomm20.2	9.97317e-36	-0.390231	0.578	0.692	1.71618e-31	3	Tomm20
Sptssa.1	5.44643e-40	-0.390396	0.185	0.378	9.37221e-36	3	Sptssa
Cxcr4.1	2.44757e-21	-0.391376	0.227	0.354	4.21179e-17	3	Cxcr4
1810026B05Rik.1	3.21983e-38	-0.391665	0.194	0.378	5.54068e-34	3	1810026B05Rik
Sfpq.1	1.77053e-33	-0.391943	0.429	0.581	3.04673e-29	3	Sfpq
Zfas1.2	8.28808e-33	-0.392484	0.258	0.428	1.42621e-28	3	Zfas1
Stk10.2	6.56052e-47	-0.393562	0.113	0.317	1.12893e-42	3	Stk10
Birc2.2	1.25127e-41	-0.394496	0.11	0.297	2.15319e-37	3	Birc2
Serpinb6a.3	2.26287e-40	-0.395062	0.078	0.255	3.89395e-36	3	Serpinb6a
Arhgdib.2	1.5302e-39	-0.396042	0.89	0.954	2.63316e-35	3	Arhgdib
Pld3.2	3.90542e-41	-0.396137	0.154	0.344	6.72044e-37	3	Pld3
AC149090.1.1	1.2565e-33	-0.396444	0.148	0.316	2.16218e-29	3	AC149090.1
Gstp3.3	4.04917e-56	-0.397513	0.009	0.208	6.96781e-52	3	Gstp3
Rtf1.1	4.12896e-38	-0.398163	0.345	0.525	7.10511e-34	3	Rtf1
Sh2d1a.3	1.98544e-55	-0.398998	0.003	0.195	3.41654e-51	3	Sh2d1a
Tent5a.2	9.89154e-13	-0.399176	0.288	0.374	1.70214e-08	3	Tent5a
Rpl24.3	2.25422e-61	-0.399756	1	0.993	3.87907e-57	3	Rpl24
Prpf4b.3	5.18271e-36	-0.40045	0.302	0.484	8.9184e-32	3	Prpf4b
Clint1.2	5.23266e-35	-0.40055	0.371	0.547	9.00436e-31	3	Clint1
Snhg1.1	7.57332e-40	-0.401772	0.219	0.416	1.30322e-35	3	Snhg1
Dnajc1.2	1.61321e-42	-0.401897	0.162	0.358	2.77602e-38	3	Dnajc1
Cd83.3	5.12782e-10	-0.401921	0.212	0.287	8.82396e-06	3	Cd83
Nop53.3	1.44657e-33	-0.402257	0.465	0.61	2.48926e-29	3	Nop53
Rbm39.3	5.87309e-45	-0.403812	0.899	0.927	1.01064e-40	3	Rbm39
Rpl8.3	3.30798e-61	-0.403863	0.998	0.991	5.69238e-57	3	Rpl8
Polr2e.1	3.89527e-52	-0.405473	0.157	0.383	6.70298e-48	3	Polr2e
Arl6ip5.3	9.88005e-36	-0.405659	0.353	0.513	1.70016e-31	3	Arl6ip5
Tmem160.2	1.83794e-36	-0.405679	0.472	0.612	3.16272e-32	3	Tmem160
Nop10.1	5.08048e-39	-0.4063	0.263	0.45	8.74248e-35	3	Nop10
Ddx21.1	2.31589e-37	-0.40645	0.225	0.408	3.98518e-33	3	Ddx21
Tmem50a.1	3.33379e-43	-0.407004	0.603	0.742	5.73679e-39	3	Tmem50a
Polr1d.2	1.02935e-40	-0.407162	0.587	0.714	1.7713e-36	3	Polr1d
Ran.2	1.68087e-23	-0.407573	0.579	0.665	2.89245e-19	3	Ran
Cnot6l.2	5.32351e-43	-0.407656	0.198	0.399	9.16069e-39	3	Cnot6l
Il21r.2	5.35221e-50	-0.407914	0.063	0.268	9.21008e-46	3	Il21r
H2-T23.1	2.54163e-32	-0.409296	0.534	0.671	4.37363e-28	3	H2-T23
Tra2b.3	1.11186e-35	-0.409912	0.53	0.673	1.91328e-31	3	Tra2b
Itga4.3	3.09632e-22	-0.410988	0.211	0.343	5.32815e-18	3	Itga4
Ddx5.1	2.69469e-54	-0.411108	0.988	0.996	4.63703e-50	3	Ddx5
Tbca.1	6.14841e-40	-0.411868	0.448	0.608	1.05802e-35	3	Tbca
Atad2.2	2.93404e-42	-0.412476	0.061	0.239	5.04889e-38	3	Atad2
Rpl37a.3	2.5452e-69	-0.412971	1	1	4.37979e-65	3	Rpl37a
Sept9.2	9.90179e-53	-0.413009	0.123	0.348	1.7039e-48	3	2022-09-09
4932438A13Rik.2	3.66142e-42	-0.413117	0.172	0.367	6.30057e-38	3	4932438A13Rik
Tacc1.3	3.50841e-40	-0.414049	0.279	0.47	6.03728e-36	3	Tacc1
Pnn.1	1.75007e-44	-0.416693	0.182	0.387	3.01153e-40	3	Pnn
Psip1.2	7.27003e-51	-0.418083	0.073	0.28	1.25103e-46	3	Psip1
Prex1.1	4.89932e-50	-0.418154	0.161	0.38	8.43075e-46	3	Prex1
Hivep2.3	1.66338e-44	-0.419346	0.102	0.297	2.86234e-40	3	Hivep2
Cebpz.1	1.10356e-51	-0.419762	0.188	0.419	1.899e-47	3	Cebpz
Nrgn.3	8.99118e-28	-0.42211	0.003	0.106	1.5472e-23	3	Nrgn
Smc6.1	2.02859e-39	-0.422228	0.222	0.41	3.49081e-35	3	Smc6
Hnrnpa1.1	2.21685e-36	-0.422378	0.499	0.633	3.81476e-32	3	Hnrnpa1
Tespa1.2	1.40371e-59	-0.422624	0.005	0.211	2.41551e-55	3	Tespa1
Slamf7.2	6.43143e-52	-0.425189	0.05	0.257	1.10672e-47	3	Slamf7
Micos13.2	5.55103e-49	-0.426224	0.385	0.586	9.55221e-45	3	Micos13
Rassf5.2	1.43006e-61	-0.427045	0.078	0.318	2.46085e-57	3	Rassf5
Pclaf.3	0.000142191	-0.428719	0.071	0.104	1	3	Pclaf
D16Ertd472e.3	1.14741e-36	-0.429101	0.185	0.364	1.97447e-32	3	D16Ertd472e
Tsc22d3.1	5.72975e-28	-0.430254	0.394	0.541	9.85975e-24	3	Tsc22d3
Ccr2.1	8.2386e-18	-0.430643	0.266	0.377	1.4177e-13	3	Ccr2
Cytip.1	1.7187e-38	-0.431305	0.591	0.768	2.95755e-34	3	Cytip
Gimap7.3	2.51383e-47	-0.431828	0.006	0.177	4.3258e-43	3	Gimap7
Hp1bp3.1	1.77289e-45	-0.432327	0.187	0.393	3.05079e-41	3	Hp1bp3
Rpl6.2	1.71075e-73	-0.432647	0.998	0.996	2.94387e-69	3	Rpl6
Tecr	1.60614e-53	-0.433074	0.224	0.454	2.76384e-49	3	Tecr
Ddx24.1	2.84668e-43	-0.433641	0.39	0.574	4.89856e-39	3	Ddx24
Rps5.3	1.25797e-60	-0.434337	0.996	0.993	2.16472e-56	3	Rps5
Pik3r1.1	2.42348e-38	-0.434467	0.217	0.404	4.17032e-34	3	Pik3r1
Purb.1	2.41694e-39	-0.435866	0.454	0.61	4.15906e-35	3	Purb
Tox.2	1.11369e-47	-0.436362	0.004	0.173	1.91644e-43	3	Tox
Rpl7.3	8.91401e-73	-0.436752	0.995	0.996	1.53392e-68	3	Rpl7
Tmem123.1	1.97936e-41	-0.437283	0.233	0.435	3.40608e-37	3	Tmem123
Dock8.1	1.49691e-58	-0.44067	0.122	0.362	2.57589e-54	3	Dock8
Rpl26.2	2.73063e-77	-0.442629	0.999	0.99	4.69886e-73	3	Rpl26
Nabp1.2	4.9073e-35	-0.444366	0.217	0.396	8.44448e-31	3	Nabp1
Rpl34.3	1.42275e-78	-0.445641	1	1	2.44826e-74	3	Rpl34
Ctcf.2	4.81137e-46	-0.445829	0.231	0.437	8.27941e-42	3	Ctcf
Pabpc1.2	2.92507e-55	-0.446618	0.763	0.874	5.03347e-51	3	Pabpc1
Smc3.1	6.65905e-50	-0.446704	0.167	0.386	1.14589e-45	3	Smc3
B2m.2	8.70413e-60	-0.447732	0.998	0.989	1.49781e-55	3	B2m
Rtraf.2	1.65476e-48	-0.447896	0.461	0.626	2.84751e-44	3	Rtraf
1700097N02Rik.3	5.82055e-43	-0.450531	0.035	0.206	1.0016e-38	3	1700097N02Rik
Atp5h.2	2.20897e-65	-0.450942	0.899	0.941	3.8012e-61	3	Atp5h
Hnrnpa2b1.2	1.67506e-42	-0.452531	0.778	0.851	2.88244e-38	3	Hnrnpa2b1
Gna15.2	2.10318e-63	-0.454035	0.055	0.292	3.61916e-59	3	Gna15
Gabarapl2.2	1.25267e-47	-0.45474	0.395	0.581	2.15559e-43	3	Gabarapl2
Rabgap1l.2	7.89493e-65	-0.454785	0.026	0.256	1.35856e-60	3	Rabgap1l
Stk24.3	7.43166e-38	-0.455835	0.303	0.478	1.27884e-33	3	Stk24
Rpl22l1.3	3.50011e-35	-0.456053	0.844	0.868	6.02298e-31	3	Rpl22l1
Tnrc6b.1	5.33305e-52	-0.456286	0.171	0.396	9.17711e-48	3	Tnrc6b
Cox20.3	7.83242e-58	-0.456932	0.136	0.373	1.3478e-53	3	Cox20
Lgals3bp.3	1.36291e-32	-0.457454	0.179	0.351	2.3453e-28	3	Lgals3bp
Mier1.2	8.89425e-37	-0.458137	0.37	0.533	1.53052e-32	3	Mier1
Uqcrh.3	1.89216e-55	-0.458357	0.942	0.961	3.25604e-51	3	Uqcrh
Park7.1	3.77864e-47	-0.458397	0.404	0.593	6.50229e-43	3	Park7
Mmp9.3	3.14635e-16	-0.458409	0.032	0.109	5.41423e-12	3	Mmp9
Srp14.1	1.74993e-57	-0.459057	0.46	0.659	3.01128e-53	3	Srp14
Arpc5l.1	5.07055e-62	-0.459066	0.144	0.391	8.7254e-58	3	Arpc5l
Myl12b.1	1.82704e-58	-0.459359	0.72	0.84	3.14397e-54	3	Myl12b
Smc4.2	9.23646e-26	-0.460588	0.223	0.365	1.58941e-21	3	Smc4
Krt83.1	1.62279e-47	-0.460599	0.005	0.174	2.7925e-43	3	Krt83
Xrn2.2	1.86203e-46	-0.46235	0.372	0.563	3.20418e-42	3	Xrn2
Gata3.2	9.40508e-59	-0.463666	0.004	0.207	1.61843e-54	3	Gata3
Senp6.2	9.14035e-56	-0.464305	0.177	0.41	1.57287e-51	3	Senp6
Mrps16.2	1.21713e-57	-0.464974	0.22	0.46	2.09443e-53	3	Mrps16
Rhoh.3	8.82902e-43	-0.465024	0.233	0.43	1.5193e-38	3	Rhoh
Rps21.3	2.94686e-69	-0.466112	0.996	0.999	5.07096e-65	3	Rps21
Rps2.2	3.20115e-52	-0.468672	0.974	0.959	5.50853e-48	3	Rps2
Rnf125.3	7.63966e-60	-0.469688	0.049	0.274	1.31463e-55	3	Rnf125
Srrm2.1	1.23397e-54	-0.471633	0.685	0.82	2.12341e-50	3	Srrm2
Rpl10a.3	3.50602e-60	-0.47192	0.989	0.969	6.03316e-56	3	Rpl10a
Srpk1.2	7.07306e-59	-0.472325	0.155	0.397	1.21713e-54	3	Srpk1
Mt4.1	7.32747e-48	-0.473899	0.155	0.37	1.26091e-43	3	Mt4
Eif3m.2	8.60075e-48	-0.473985	0.461	0.627	1.48002e-43	3	Eif3m
Cd247.3	1.55357e-68	-0.474419	0.009	0.243	2.67338e-64	3	Cd247
Rpsa.3	2.30184e-52	-0.475109	0.997	0.997	3.96101e-48	3	Rpsa
Rps10.3	2.43594e-82	-0.476219	1	0.999	4.19176e-78	3	Rps10
Fus.2	1.44215e-49	-0.47732	0.589	0.733	2.48165e-45	3	Fus
Mxd4.3	1.77591e-63	-0.477411	0.058	0.297	3.05598e-59	3	Mxd4
Chd3.2	1.15511e-57	-0.47783	0.049	0.269	1.98771e-53	3	Chd3
Ybx3.3	8.17033e-48	-0.479106	0.245	0.455	1.40595e-43	3	Ybx3
Arhgap15.2	2.15908e-58	-0.480239	0.127	0.365	3.71535e-54	3	Arhgap15
Ikzf1.3	5.91072e-59	-0.481386	0.125	0.364	1.01712e-54	3	Ikzf1
Snrpd2.2	1.44272e-54	-0.481713	0.448	0.636	2.48264e-50	3	Snrpd2
Snrpf.3	1.90078e-42	-0.482154	0.449	0.596	3.27087e-38	3	Snrpf
Itgb7.2	3.37708e-27	-0.482251	0.348	0.471	5.81129e-23	3	Itgb7
Rwdd1.2	2.41072e-46	-0.482649	0.359	0.55	4.14837e-42	3	Rwdd1
Cd96.3	8.14311e-71	-0.482943	0.006	0.245	1.40127e-66	3	Cd96
Tnfrsf9.2	7.12005e-20	-0.483036	0.123	0.245	1.22522e-15	3	Tnfrsf9
Maf.3	2.10252e-15	-0.483442	0.172	0.27	3.61801e-11	3	Maf
Ndufa13.2	5.43633e-67	-0.483749	0.732	0.853	9.35484e-63	3	Ndufa13
Cd48.2	4.14389e-60	-0.483798	0.142	0.383	7.1308e-56	3	Cd48
Sf3b2.1	1.52415e-57	-0.483909	0.497	0.689	2.62275e-53	3	Sf3b2
Mycbp2.1	5.83537e-52	-0.484733	0.294	0.517	1.00415e-47	3	Mycbp2
Nsa2.2	7.73073e-52	-0.485336	0.72	0.816	1.3303e-47	3	Nsa2
Ccnd3.2	3.36897e-51	-0.485725	0.239	0.461	5.79733e-47	3	Ccnd3
Eef1a1.3	3.83481e-102	-0.486663	1	0.999	6.59894e-98	3	Eef1a1
Samd9l.2	4.02721e-47	-0.487206	0.165	0.377	6.93002e-43	3	Samd9l
AU020206.2	1.15663e-60	-0.487497	0.123	0.371	1.99032e-56	3	AU020206
Sh3kbp1.2	5.35202e-57	-0.488088	0.201	0.438	9.20975e-53	3	Sh3kbp1
Snrpg.3	5.37898e-51	-0.49316	0.807	0.842	9.25614e-47	3	Snrpg
Top2b.3	3.3038e-56	-0.493231	0.203	0.437	5.68517e-52	3	Top2b
Zap70.3	8.33503e-76	-0.49576	0.008	0.261	1.43429e-71	3	Zap70
Clk1.2	6.626e-50	-0.500054	0.43	0.619	1.1402e-45	3	Clk1
Themis.3	2.14716e-62	-0.500181	0.008	0.225	3.69483e-58	3	Themis
Cd37.2	1.11554e-43	-0.500642	0.31	0.49	1.91963e-39	3	Cd37
Cdc37.2	4.82812e-55	-0.501741	0.38	0.578	8.30822e-51	3	Cdc37
Klk8.3	5.89074e-69	-0.501941	0.022	0.263	1.01368e-64	3	Klk8
Rpl7a.2	4.54703e-87	-0.502183	0.991	0.975	7.82452e-83	3	Rpl7a
Ypel3	5.89887e-68	-0.502735	0.152	0.416	1.01508e-63	3	Ypel3
Adam19.1	1.52394e-79	-0.502882	0.033	0.305	2.6224e-75	3	Adam19
Lsp1.2	3.69628e-47	-0.503424	0.661	0.822	6.36055e-43	3	Lsp1
Gem.2	1.82095e-25	-0.504151	0.119	0.258	3.13349e-21	3	Gem
Rbl2.3	1.65328e-72	-0.504754	0.047	0.306	2.84496e-68	3	Rbl2
Mbd2.1	2.35164e-49	-0.506417	0.531	0.688	4.04671e-45	3	Mbd2
Rps3.3	4.67481e-96	-0.506571	0.998	0.997	8.04442e-92	3	Rps3
Snrpe.2	7.51512e-58	-0.507254	0.646	0.767	1.2932e-53	3	Snrpe
Nol7.3	1.69406e-52	-0.508258	0.459	0.635	2.91513e-48	3	Nol7
Rps26.3	2.08983e-59	-0.508345	1	0.987	3.59618e-55	3	Rps26
Inpp4b.3	5.66962e-72	-0.508955	0.007	0.249	9.75628e-68	3	Inpp4b
Rpl23.2	2.58489e-107	-0.509324	1	0.999	4.44807e-103	3	Rpl23
Sept6.3	2.32363e-80	-0.509847	0.026	0.298	3.99849e-76	3	2022-09-06
Cst7.3	8.59062e-66	-0.511991	0.032	0.268	1.47827e-61	3	Cst7
Sh3bgrl3.1	6.16327e-79	-0.512102	0.979	0.995	1.06058e-74	3	Sh3bgrl3
Itgae.3	7.63675e-45	-0.512359	0.003	0.163	1.31413e-40	3	Itgae
Atrx.2	4.78108e-50	-0.512488	0.343	0.556	8.22728e-46	3	Atrx
Kmt2a.3	7.78166e-56	-0.512686	0.156	0.386	1.33907e-51	3	Kmt2a
Anp32a.2	7.48276e-50	-0.513747	0.434	0.611	1.28763e-45	3	Anp32a
Eif3f.3	2.33915e-65	-0.51411	0.833	0.904	4.02521e-61	3	Eif3f
Hint1.2	1.11064e-53	-0.515828	0.75	0.815	1.91119e-49	3	Hint1
Rps15.3	7.89079e-87	-0.517718	0.998	0.984	1.35785e-82	3	Rps15
Ankrd11.1	5.14287e-52	-0.519574	0.58	0.732	8.84985e-48	3	Ankrd11
Tubb5.1	5.84325e-21	-0.519661	0.539	0.641	1.00551e-16	3	Tubb5
Nsd3.1	2.18176e-50	-0.519662	0.392	0.586	3.75437e-46	3	Nsd3
H2-D1.1	8.46554e-88	-0.520665	0.997	1	1.45675e-83	3	H2-D1
Gimap9.3	1.44952e-71	-0.521055	0.013	0.256	2.49433e-67	3	Gimap9
Rpl38.3	2.56179e-78	-0.523137	1	0.997	4.40832e-74	3	Rpl38
Sub1.2	1.5862e-57	-0.523597	0.859	0.935	2.72953e-53	3	Sub1
Rsbn1l.3	6.64398e-64	-0.523616	0.22	0.472	1.1433e-59	3	Rsbn1l
Fam129a	5.44511e-66	-0.523774	0.124	0.381	9.36994e-62	3	Fam129a
Rnf138.3	1.76673e-63	-0.524053	0.086	0.327	3.04018e-59	3	Rnf138
Rps27.3	1.45057e-60	-0.524625	0.999	0.999	2.49615e-56	3	Rps27
S100a9.3	5.59417e-204	-0.52504	0.84	0.409	9.62644e-200	3	S100a9
Xist.2	1.17472e-18	-0.525361	0.022	0.106	2.02146e-14	3	Xist
Srsf7.1	5.01565e-55	-0.525459	0.391	0.6	8.63093e-51	3	Srsf7
Pfn1.2	1.07962e-89	-0.525615	0.992	0.999	1.85781e-85	3	Pfn1
Ccdc88c.3	2.00298e-74	-0.525756	0.032	0.29	3.44674e-70	3	Ccdc88c
Tmem176b.3	1.3445e-25	-0.526086	0.101	0.232	2.31362e-21	3	Tmem176b
Ankrd12.2	1.52501e-49	-0.52616	0.244	0.461	2.62424e-45	3	Ankrd12
Rpl39.3	1.10237e-74	-0.527692	0.998	0.998	1.89696e-70	3	Rpl39
Kdm2b.3	5.59702e-60	-0.527747	0.066	0.295	9.63134e-56	3	Kdm2b
Klrc2.3	1.2945e-62	-0.529556	0.006	0.221	2.22758e-58	3	Klrc2
Serinc3.1	1.25704e-44	-0.531341	0.465	0.621	2.16312e-40	3	Serinc3
Rack1.3	3.26361e-84	-0.532021	0.993	0.977	5.61601e-80	3	Rack1
Rpl18.3	3.49693e-93	-0.532336	0.999	0.991	6.01752e-89	3	Rpl18
Rpl19.3	9.48283e-137	-0.535267	1	0.998	1.63181e-132	3	Rpl19
Anp32b.1	5.55753e-51	-0.535682	0.587	0.724	9.56339e-47	3	Anp32b
Rps6.3	5.8479e-81	-0.53722	0.991	0.98	1.00631e-76	3	Rps6
Tnfsf8.2	4.15137e-33	-0.538987	0.003	0.125	7.14367e-29	3	Tnfsf8
Aebp2.2	2.06215e-45	-0.539434	0.201	0.4	3.54855e-41	3	Aebp2
Hsp90ab1.1	4.40449e-61	-0.539969	0.964	0.962	7.57924e-57	3	Hsp90ab1
Rgs16.3	3.08468e-41	-0.540059	0.018	0.175	5.30812e-37	3	Rgs16
H2-Q6.2	2.95493e-67	-0.540373	0.164	0.429	5.08485e-63	3	H2-Q6
Rps4x.3	1.77399e-95	-0.541538	1	0.994	3.05268e-91	3	Rps4x
Gimap5.3	2.75376e-69	-0.541941	0.012	0.249	4.73867e-65	3	Gimap5
Eef1b2.3	5.23062e-71	-0.542535	0.948	0.962	9.00085e-67	3	Eef1b2
Hspe1.1	6.64851e-62	-0.542777	0.311	0.549	1.14408e-57	3	Hspe1
H2afz.2	2.09199e-29	-0.545787	0.88	0.913	3.59989e-25	3	H2afz
Oaz1.2	3.65156e-113	-0.550597	0.981	0.99	6.28361e-109	3	Oaz1
Grap.3	3.28036e-81	-0.550617	0.023	0.296	5.64484e-77	3	Grap
Prrc2c.3	7.02059e-54	-0.55358	0.61	0.757	1.2081e-49	3	Prrc2c
Nap1l1.1	5.73554e-51	-0.554506	0.352	0.544	9.86972e-47	3	Nap1l1
Rplp1.2	1.8316e-86	-0.555089	0.998	0.998	3.15183e-82	3	Rplp1
B4galnt1.3	5.776e-68	-0.555201	0.16	0.42	9.93935e-64	3	B4galnt1
Rpl22.3	7.93589e-94	-0.555391	0.986	0.963	1.36561e-89	3	Rpl22
Bcl2.3	2.22689e-56	-0.556512	0.021	0.226	3.83202e-52	3	Bcl2
Ppp1r16b.3	2.34925e-88	-0.556596	0.006	0.289	4.04259e-84	3	Ppp1r16b
Rps23.3	3.1988e-117	-0.557131	0.998	0.997	5.50449e-113	3	Rps23
Rpl13.3	1.23466e-98	-0.559384	1	0.998	2.12461e-94	3	Rpl13
Leprotl1.3	1.40697e-66	-0.559531	0.306	0.551	2.42111e-62	3	Leprotl1
Fyn.3	3.0343e-72	-0.561482	0.1	0.365	5.22143e-68	3	Fyn
Cbx3.3	1.1877e-69	-0.56178	0.14	0.403	2.04379e-65	3	Cbx3
Rps14.3	1.2279e-124	-0.562138	0.999	0.999	2.11297e-120	3	Rps14
Ptprc.3	6.08558e-59	-0.564301	0.922	0.95	1.04721e-54	3	Ptprc
Arhgef1.3	5.49081e-72	-0.564541	0.199	0.465	9.44859e-68	3	Arhgef1
Jund.2	6.22442e-56	-0.564788	0.907	0.961	1.0711e-51	3	Jund
Psmb8.2	3.10842e-71	-0.564878	0.807	0.91	5.34897e-67	3	Psmb8
Rpl9.3	2.7535e-116	-0.565595	0.996	0.998	4.73822e-112	3	Rpl9
Ppp1r12a.3	3.94319e-58	-0.566899	0.341	0.557	6.78544e-54	3	Ppp1r12a
Rpl18a.3	1.77435e-98	-0.56757	1	0.999	3.05329e-94	3	Rpl18a
Tbc1d10c.3	1.03702e-93	-0.572872	0.009	0.308	1.78451e-89	3	Tbc1d10c
Myh9.3	1.20071e-61	-0.57342	0.676	0.834	2.06618e-57	3	Myh9
Fasl.3	2.57404e-71	-0.573694	0.005	0.244	4.42941e-67	3	Fasl
Dut.3	1.04052e-56	-0.575194	0.058	0.276	1.79053e-52	3	Dut
Supt4a.3	4.30979e-71	-0.575661	0.473	0.679	7.41628e-67	3	Supt4a
Rpl15.2	1.60496e-101	-0.576342	0.991	0.981	2.76181e-97	3	Rpl15
Prf1.3	1.38573e-53	-0.576429	0.005	0.193	2.38456e-49	3	Prf1
Timp2.3	6.406e-58	-0.577762	0.105	0.337	1.10234e-53	3	Timp2
2410006H16Rik.3	2.10148e-51	-0.578345	0.495	0.668	3.61624e-47	3	2410006H16Rik
Grcc10.3	2.6339e-59	-0.578754	0.475	0.653	4.53242e-55	3	Grcc10
Plaat3.3	1.45236e-68	-0.583747	0.161	0.427	2.49922e-64	3	Plaat3
Top2a.2	2.79105e-18	-0.584349	0.064	0.16	4.80284e-14	3	Top2a
Ankrd44.3	5.58622e-86	-0.584851	0.128	0.431	9.61277e-82	3	Ankrd44
Saraf.3	1.12929e-58	-0.584973	0.305	0.528	1.94328e-54	3	Saraf
Eif4a2.2	1.12881e-78	-0.586363	0.181	0.467	1.94246e-74	3	Eif4a2
Ptp4a2.2	1.75078e-68	-0.587464	0.495	0.694	3.01275e-64	3	Ptp4a2
Tmem176a.2	1.84551e-25	-0.59093	0.095	0.222	3.17575e-21	3	Tmem176a
Bhlhe40.3	3.78025e-40	-0.593019	0.552	0.682	6.50505e-36	3	Bhlhe40
Ptms.3	5.90783e-36	-0.593316	0.471	0.603	1.01662e-31	3	Ptms
Cd72.3	3.6493e-46	-0.593487	0.02	0.196	6.27972e-42	3	Cd72
Dek.1	1.02694e-51	-0.594399	0.428	0.611	1.76716e-47	3	Dek
Pkp3.2	1.40753e-64	-0.594886	0.088	0.333	2.42208e-60	3	Pkp3
Gpr171.2	2.53489e-76	-0.595	0.103	0.394	4.36204e-72	3	Gpr171
Slc25a4.3	1.64019e-67	-0.596391	0.266	0.513	2.82243e-63	3	Slc25a4
Chd2.2	1.28503e-63	-0.598769	0.266	0.509	2.21128e-59	3	Chd2
Rps3a1.3	2.16532e-115	-0.598841	1	0.993	3.72608e-111	3	Rps3a1
Ikzf3.2	4.13179e-78	-0.600332	0.004	0.26	7.10998e-74	3	Ikzf3
Arhgap45.3	3.89276e-88	-0.601091	0.133	0.44	6.69866e-84	3	Arhgap45
Cd226.3	1.86958e-76	-0.601824	0.006	0.26	3.21718e-72	3	Cd226
Rpl27a.3	5.39902e-130	-0.603574	0.999	0.998	9.29063e-126	3	Rpl27a
Jak1.3	9.24129e-58	-0.603975	0.556	0.703	1.59024e-53	3	Jak1
Cd52.2	1.61709e-74	-0.604067	0.975	0.995	2.78269e-70	3	Cd52
Eif3h.3	2.7444e-73	-0.605205	0.803	0.875	4.72257e-69	3	Eif3h
Il7r.2	1.30725e-25	-0.605983	0.444	0.59	2.24951e-21	3	Il7r
Rpl36a.3	9.97792e-80	-0.608337	0.946	0.95	1.717e-75	3	Rpl36a
Itm2b.3	9.20822e-73	-0.610134	0.903	0.972	1.58455e-68	3	Itm2b
Nucks1.2	1.06182e-62	-0.61312	0.226	0.466	1.82718e-58	3	Nucks1
Anxa6.3	1.7848e-63	-0.614353	0.271	0.503	3.07128e-59	3	Anxa6
Naca.3	2.72798e-101	-0.615945	0.959	0.962	4.6943e-97	3	Naca
Eef2.3	1.51822e-92	-0.617421	0.907	0.941	2.61255e-88	3	Eef2
Ssh2.2	6.79961e-72	-0.617882	0.174	0.442	1.17008e-67	3	Ssh2
Prr13.2	2.85665e-67	-0.618097	0.467	0.674	4.91572e-63	3	Prr13
Sms.3	1.1113e-86	-0.621727	0.085	0.385	1.91233e-82	3	Sms
P2ry10.2	5.39476e-91	-0.623467	0.02	0.317	9.2833e-87	3	P2ry10
Grap2.3	6.46236e-97	-0.625043	0.004	0.308	1.11204e-92	3	Grap2
Spn.3	9.06879e-94	-0.627612	0.033	0.34	1.56056e-89	3	Spn
Rinl.3	6.05088e-100	-0.629688	0.037	0.358	1.04124e-95	3	Rinl
Il2ra.2	1.01102e-56	-0.632886	0.022	0.229	1.73976e-52	3	Il2ra
Sdf4.3	1.07e-52	-0.633737	0.389	0.583	1.84125e-48	3	Sdf4
Cd5.3	2.87317e-71	-0.634933	0.011	0.253	4.94415e-67	3	Cd5
mt-Nd2.1	1.98242e-79	-0.63505	0.941	0.928	3.41135e-75	3	mt-Nd2
Selenow.1	4.92743e-64	-0.635132	0.48	0.666	8.47912e-60	3	Selenow
Uhrf2.3	4.92743e-52	-0.638717	0.189	0.407	8.47912e-48	3	Uhrf2
Bst2.3	1.04292e-17	-0.640582	0.352	0.453	1.79466e-13	3	Bst2
Elf1.3	1.87516e-78	-0.641059	0.226	0.504	3.22677e-74	3	Elf1
Klrb1b.3	1.67483e-46	-0.647067	0.04	0.221	2.88204e-42	3	Klrb1b
Btg2	5.4009e-60	-0.648548	0.768	0.909	9.29387e-56	3	Btg2
Fnbp1.3	1.78928e-89	-0.651157	0.186	0.497	3.079e-85	3	Fnbp1
Txnip.1	1.32673e-62	-0.652783	0.191	0.437	2.28303e-58	3	Txnip
Gm19585.3	1.57416e-84	-0.654228	0.006	0.281	2.70882e-80	3	Gm19585
Epcam.3	9.58671e-12	-0.655976	0.064	0.133	1.64968e-07	3	Epcam
Cnbp.1	1.04114e-94	-0.65602	0.36	0.646	1.79159e-90	3	Cnbp
Sp100.3	1.80791e-76	-0.65606	0.279	0.552	3.11105e-72	3	Sp100
Crip1.1	2.93376e-20	-0.656596	0.953	0.928	5.04842e-16	3	Crip1
mt-Nd1.1	1.14197e-89	-0.657762	0.938	0.939	1.9651e-85	3	mt-Nd1
Rps18.3	3.61028e-71	-0.659451	0.976	0.966	6.21257e-67	3	Rps18
Rpl32.3	8.49877e-112	-0.659465	0.998	0.993	1.46247e-107	3	Rpl32
H2afv.2	2.89837e-79	-0.659791	0.116	0.404	4.98751e-75	3	H2afv
Atp5g2.2	1.29485e-104	-0.660469	0.723	0.846	2.22817e-100	3	Atp5g2
Tut4.3	6.06731e-79	-0.668775	0.148	0.428	1.04406e-74	3	Tut4
Gm8369.3	1.8109e-78	-0.671524	0.013	0.274	3.11619e-74	3	Gm8369
Set.2	8.28021e-83	-0.675828	0.533	0.73	1.42486e-78	3	Set
Fkbp3.3	2.53829e-91	-0.676748	0.131	0.438	4.3679e-87	3	Fkbp3
Rpl36.3	7.93895e-120	-0.682549	1	0.989	1.36613e-115	3	Rpl36
Rpl4.3	3.49354e-108	-0.685165	0.93	0.943	6.01168e-104	3	Rpl4
Pmepa1.3	5.73082e-70	-0.691505	0.127	0.4	9.8616e-66	3	Pmepa1
Dock2.3	1.99572e-90	-0.693469	0.237	0.538	3.43424e-86	3	Dock2
Eef1g.3	3.82234e-96	-0.696286	0.569	0.769	6.57748e-92	3	Eef1g
Bcl11b.3	4.19228e-94	-0.696314	0.013	0.314	7.21407e-90	3	Bcl11b
Ifitm6.3	4.54812e-101	-0.696646	0.407	0.126	7.82641e-97	3	Ifitm6
Gimap3.3	2.57933e-89	-0.703321	0.008	0.296	4.43851e-85	3	Gimap3
Klrc1.3	1.4076e-77	-0.707002	0.006	0.263	2.4222e-73	3	Klrc1
Rapgef6.3	9.45357e-81	-0.707495	0.174	0.453	1.62677e-76	3	Rapgef6
Stmn1.3	1.84238e-14	-0.708027	0.105	0.192	3.17037e-10	3	Stmn1
Dnajc15.3	1.93395e-75	-0.710824	0.24	0.498	3.32795e-71	3	Dnajc15
Rps7.3	1.19341e-130	-0.711852	0.998	0.995	2.05361e-126	3	Rps7
Selplg.2	1.89564e-96	-0.713674	0.5	0.74	3.26202e-92	3	Selplg
Eif3e.3	2.60929e-95	-0.714892	0.53	0.734	4.49007e-91	3	Eif3e
Gpr183.2	1.10284e-69	-0.721097	0.317	0.585	1.89777e-65	3	Gpr183
Hmgb2.1	6.51808e-37	-0.723426	0.804	0.869	1.12163e-32	3	Hmgb2
Fam107b.2	1.06793e-89	-0.726074	0.222	0.527	1.8377e-85	3	Fam107b
Eef1d.3	7.73183e-108	-0.726385	0.457	0.718	1.33049e-103	3	Eef1d
Pdcd1.3	6.80773e-65	-0.72664	0.013	0.238	1.17147e-60	3	Pdcd1
Stat4.3	4.58509e-97	-0.72904	0.019	0.33	7.89003e-93	3	Stat4
Txk.2	2.97064e-68	-0.729145	0.012	0.246	5.11188e-64	3	Txk
Rpl29.3	2.00624e-127	-0.731863	0.952	0.956	3.45234e-123	3	Rpl29
Rps13.3	1.89906e-151	-0.732405	0.996	0.998	3.2679e-147	3	Rps13
Pfdn5.3	4.50029e-147	-0.733046	0.863	0.962	7.74409e-143	3	Pfdn5
Akap13.3	2.43279e-108	-0.733463	0.552	0.822	4.18635e-104	3	Akap13
Rps24.3	1.97633e-164	-0.733492	1	1	3.40087e-160	3	Rps24
Gramd3.3	1.82026e-79	-0.734576	0.055	0.33	3.13231e-75	3	Gramd3
Rpl30.3	5.67393e-168	-0.741706	0.998	0.998	9.76369e-164	3	Rpl30
Gm10260.3	1.52789e-89	-0.745005	0.773	0.857	2.6292e-85	3	Gm10260
Gnas.3	7.76157e-124	-0.747055	0.752	0.897	1.33561e-119	3	Gnas
Vgll4.3	1.42966e-88	-0.75038	0.153	0.454	2.46015e-84	3	Vgll4
Rpl27.3	1.69979e-152	-0.752618	0.999	0.992	2.925e-148	3	Rpl27
Rgs10.2	2.26895e-71	-0.756543	0.217	0.471	3.9044e-67	3	Rgs10
Rpl21.3	7.42983e-133	-0.767626	0.994	0.987	1.27853e-128	3	Rpl21
Gng2.3	1.07176e-103	-0.769574	0.332	0.629	1.84428e-99	3	Gng2
Tmsb10.3	1.09954e-34	-0.777625	0.969	0.927	1.89209e-30	3	Tmsb10
Rpl14.3	4.1827e-144	-0.778571	0.978	0.956	7.19759e-140	3	Rpl14
Ctla2b.3	7.57085e-81	-0.790826	0.044	0.32	1.30279e-76	3	Ctla2b
Cst3.3	1.49283e-59	-0.800497	0.953	0.835	2.56886e-55	3	Cst3
Rpl11.3	5.41486e-181	-0.805541	0.994	0.988	9.3179e-177	3	Rpl11
Ncor1.2	4.80835e-111	-0.806085	0.369	0.676	8.27421e-107	3	Ncor1
Rps11.3	2.01905e-165	-0.806824	0.997	0.995	3.47438e-161	3	Rps11
Ptpn18.3	8.85157e-92	-0.808465	0.591	0.772	1.52318e-87	3	Ptpn18
Gimap6.3	7.40912e-96	-0.809303	0.007	0.311	1.27496e-91	3	Gimap6
Sumo2.3	3.89606e-128	-0.818121	0.558	0.798	6.70434e-124	3	Sumo2
Ppia.1	8.03993e-152	-0.819022	0.982	0.964	1.38351e-147	3	Ppia
Ncl.3	6.15491e-127	-0.830238	0.687	0.879	1.05914e-122	3	Ncl
Dusp5.3	1.68136e-74	-0.830737	0.396	0.636	2.89328e-70	3	Dusp5
Satb1.3	1.02017e-99	-0.83191	0.025	0.343	1.75551e-95	3	Satb1
Il18r1.3	2.59864e-110	-0.832064	0.013	0.352	4.47175e-106	3	Il18r1
Limd2.3	6.46417e-119	-0.832661	0.14	0.503	1.11236e-114	3	Limd2
Ramp1.2	3.06817e-85	-0.832964	0.013	0.292	5.27971e-81	3	Ramp1
Celf2.3	7.98295e-129	-0.835435	0.172	0.557	1.37371e-124	3	Celf2
Serpinb9.3	1.05413e-74	-0.84047	0.017	0.27	1.81395e-70	3	Serpinb9
Rpl5.3	1.30907e-149	-0.845354	0.959	0.949	2.25265e-145	3	Rpl5
Cd6.3	2.48907e-100	-0.847346	0.01	0.326	4.28319e-96	3	Cd6
Il2rg.3	2.91959e-102	-0.849704	0.369	0.643	5.02404e-98	3	Il2rg
Serbp1.3	1.19364e-140	-0.860291	0.695	0.864	2.05402e-136	3	Serbp1
Cnn2.2	1.6929e-129	-0.86083	0.244	0.6	2.91314e-125	3	Cnn2
Npm1.3	4.32712e-143	-0.862031	0.833	0.921	7.4461e-139	3	Npm1
Itk.3	5.50476e-124	-0.866243	0.006	0.375	9.47259e-120	3	Itk
Sh2d2a.3	9.89235e-120	-0.87511	0.008	0.368	1.70228e-115	3	Sh2d2a
Klf2.2	1.51614e-23	-0.877377	0.285	0.413	2.60897e-19	3	Klf2
Gimap1.3	7.22754e-128	-0.881993	0.007	0.384	1.24372e-123	3	Gimap1
Lat.3	7.17515e-122	-0.886727	0.008	0.372	1.2347e-117	3	Lat
Rpl17.3	2.49496e-185	-0.888472	0.997	0.998	4.29332e-181	3	Rpl17
Ptma.2	1.18418e-127	-0.891319	0.965	0.961	2.03774e-123	3	Ptma
Dnaja1.3	2.15249e-148	-0.891613	0.593	0.855	3.70401e-144	3	Dnaja1
Epsti1.2	1.46417e-99	-0.893964	0.222	0.536	2.51955e-95	3	Epsti1
Hmgb1.2	2.16675e-135	-0.902525	0.701	0.883	3.72855e-131	3	Hmgb1
Smad7.3	7.96546e-100	-0.90275	0.305	0.603	1.3707e-95	3	Smad7
Tmsb4x.2	2.97552e-214	-0.91235	1	1	5.12027e-210	3	Tmsb4x
Cd82.3	7.52281e-103	-0.914873	0.2	0.518	1.29453e-98	3	Cd82
Rps15a.3	3.53809e-123	-0.916673	0.998	0.996	6.08835e-119	3	Rps15a
Rpl3.3	3.80845e-176	-0.922587	0.976	0.952	6.55358e-172	3	Rpl3
Neurl3.2	5.14463e-79	-0.938313	0.322	0.588	8.85288e-75	3	Neurl3
S100a4.3	5.2589e-56	-0.940574	0.858	0.848	9.04951e-52	3	S100a4
Arl6ip1.3	1.0946e-123	-0.940994	0.487	0.766	1.88358e-119	3	Arl6ip1
Gas5.3	1.61892e-147	-0.942726	0.559	0.823	2.78583e-143	3	Gas5
C1qc.3	8.64324e-06	-0.944403	0.124	0.167	0.148733	3	C1qc
4930523C07Rik.3	1.80784e-121	-0.95058	0.195	0.552	3.11093e-117	3	4930523C07Rik
Shisa5.3	1.81115e-97	-0.950715	0.693	0.819	3.11663e-93	3	Shisa5
Dennd4a.3	9.89506e-116	-0.960845	0.294	0.62	1.70274e-111	3	Dennd4a
Sytl3.3	1.00477e-106	-0.964239	0.012	0.343	1.72901e-102	3	Sytl3
H2-K1.2	3.24838e-165	-0.965306	0.988	0.971	5.58981e-161	3	H2-K1
Ablim1.3	8.8123e-138	-0.968745	0.015	0.412	1.51642e-133	3	Ablim1
Zfp36l2.3	2.25136e-108	-0.975627	0.55	0.813	3.87413e-104	3	Zfp36l2
Serpinb6b.3	8.18959e-85	-0.991372	0.013	0.291	1.40926e-80	3	Serpinb6b
Il2rb.3	2.28625e-133	-1.00178	0.006	0.394	3.93418e-129	3	Il2rb
Ikzf2.3	1.50932e-49	-1.00414	0.016	0.197	2.59723e-45	3	Ikzf2
Ptpn22.3	5.97207e-139	-1.01207	0.057	0.456	1.02767e-134	3	Ptpn22
Rgs2.1	6.1218e-93	-1.0193	0.259	0.566	1.05344e-88	3	Rgs2
Tle5.3	1.6169e-179	-1.02903	0.269	0.686	2.78236e-175	3	Tle5
Gimap4.3	1.66944e-111	-1.03895	0.007	0.348	2.87278e-107	3	Gimap4
Cd8a.3	6.98742e-85	-1.04136	0.01	0.287	1.2024e-80	3	Cd8a
Stk17b.3	7.34115e-167	-1.04726	0.517	0.832	1.26326e-162	3	Stk17b
Lck.3	3.06873e-147	-1.04872	0.009	0.424	5.28067e-143	3	Lck
Ifngr1.3	7.59414e-137	-1.04924	0.374	0.716	1.3068e-132	3	Ifngr1
Rora.3	1.05307e-97	-1.0702	0.088	0.403	1.81212e-93	3	Rora
Skap1.3	6.04242e-156	-1.08756	0.007	0.44	1.03978e-151	3	Skap1
Cd28.3	6.54989e-126	-1.08918	0.008	0.381	1.12711e-121	3	Cd28
Ccnd2.2	2.43412e-120	-1.10427	0.063	0.429	4.18863e-116	3	Ccnd2
Ctla4.3	2.63906e-94	-1.1121	0.008	0.31	4.5413e-90	3	Ctla4
Tnfrsf4.2	4.55129e-54	-1.13437	0.018	0.213	7.83186e-50	3	Tnfrsf4
Fosb.3	2.47992e-93	-1.14347	0.19	0.506	4.26744e-89	3	Fosb
Rpl12.3	1.08988e-202	-1.15149	0.975	0.973	1.87546e-198	3	Rpl12
H2-Q7.3	1.47348e-169	-1.15357	0.414	0.782	2.53557e-165	3	H2-Q7
Ly6a.2	5.91086e-113	-1.16156	0.492	0.771	1.01714e-108	3	Ly6a
Mfge8.3	2.65273e-20	-1.17407	0.032	0.125	4.56482e-16	3	Mfge8
Ifng.3	2.1027e-70	-1.17494	0.015	0.255	3.61832e-66	3	Ifng
Rac2.3	1.15378e-155	-1.17884	0.695	0.829	1.98543e-151	3	Rac2
Tnfrsf18.3	2.51657e-122	-1.17948	0.031	0.398	4.33051e-118	3	Tnfrsf18
Gzmc.3	7.694e-24	-1.18194	0.014	0.111	1.32398e-19	3	Gzmc
Thy1.3	1.18099e-141	-1.19015	0.007	0.413	2.03225e-137	3	Thy1
Vps37b.3	3.39432e-121	-1.22267	0.141	0.497	5.84095e-117	3	Vps37b
Rgs1.2	1.21573e-136	-1.23391	0.428	0.8	2.09202e-132	3	Rgs1
Klrk1.3	2.52762e-134	-1.23515	0.032	0.425	4.34954e-130	3	Klrk1
Cd69.3	2.19431e-108	-1.255	0.326	0.656	3.77597e-104	3	Cd69
Pglyrp1.3	2.75103e-34	-1.2707	0.194	0.36	4.73398e-30	3	Pglyrp1
Ifi27l2a.3	1.87832e-47	-1.28942	0.472	0.653	3.23221e-43	3	Ifi27l2a
Rpl13a.3	6.55786e-201	-1.29184	0.995	0.982	1.12848e-196	3	Rpl13a
Pdcd4.3	5.00328e-177	-1.33051	0.038	0.509	8.60964e-173	3	Pdcd4
Cd2.3	9.72725e-173	-1.34839	0.018	0.481	1.67386e-168	3	Cd2
Ndfip1.3	9.19505e-240	-1.36617	0.344	0.788	1.58228e-235	3	Ndfip1
Sept1.3	1.69381e-196	-1.36667	0.011	0.516	2.91471e-192	3	2022-09-01
C1qa.3	9.7412e-10	-1.38832	0.119	0.185	1.67627e-05	3	C1qa
Klrd1.3	3.16722e-122	-1.39689	0.008	0.373	5.45015e-118	3	Klrd1
H2-Eb1.3	3.00101e-11	-1.4078	0.24	0.315	5.16414e-07	3	H2-Eb1
Cd3e.3	3.64133e-165	-1.45468	0.014	0.463	6.266e-161	3	Cd3e
Mbnl1.3	7.56024e-234	-1.4632	0.271	0.741	1.30097e-229	3	Mbnl1
Icos.3	3.46655e-149	-1.51313	0.015	0.436	5.96523e-145	3	Icos
Ctsw.3	2.28132e-145	-1.53307	0.011	0.424	3.9257e-141	3	Ctsw
Hcst.3	4.49355e-176	-1.5389	0.241	0.643	7.73251e-172	3	Hcst
Trac.3	3.76088e-160	-1.60846	0.017	0.457	6.47173e-156	3	Trac
Cxcr6.3	1.94892e-140	-1.61555	0.011	0.416	3.35369e-136	3	Cxcr6
Ptprcap.3	1.40712e-202	-1.65113	0.01	0.525	2.42137e-198	3	Ptprcap
H2-Ab1.3	1.0723e-16	-1.676	0.41	0.524	1.84522e-12	3	H2-Ab1
Cd8b1.3	2.63019e-97	-1.67684	0.011	0.318	4.52603e-93	3	Cd8b1
Ets1.3	4.33512e-194	-1.68456	0.102	0.579	7.45987e-190	3	Ets1
Gzmb.3	2.24908e-75	-1.69635	0.015	0.269	3.87022e-71	3	Gzmb
H2-Aa.3	4.84184e-29	-1.7008	0.326	0.489	8.33183e-25	3	H2-Aa
Lgals1.3	7.17309e-200	-1.75378	0.786	0.885	1.23434e-195	3	Lgals1
Trbc1.3	3.44902e-111	-1.7677	0.019	0.36	5.93508e-107	3	Trbc1
Gzma.3	2.41521e-27	-1.89515	0.031	0.147	4.15609e-23	3	Gzma
Ms4a4b.3	8.60243e-127	-2.13188	0.188	0.529	1.48031e-122	3	Ms4a4b
Cd3d.3	8.15416e-198	-2.17603	0.024	0.528	1.40317e-193	3	Cd3d
Trbc2.3	2.01695e-202	-2.28255	0.027	0.539	3.47076e-198	3	Trbc2
Ltb.3	4.00794e-254	-2.28279	0.062	0.64	6.89687e-250	3	Ltb
Ccl5.3	4.22351e-82	-2.36287	0.246	0.539	7.26781e-78	3	Ccl5
Cd3g.3	1.01068e-199	-2.36565	0.022	0.531	1.73917e-195	3	Cd3g
Nkg7.3	1.00755e-153	-2.53186	0.027	0.454	1.7338e-149	3	Nkg7
Ctla2a.3	5.28012e-193	-2.68308	0.041	0.535	9.08603e-189	3	Ctla2a

## Sheet: c4 - CD4 T-cell
	p_val	avg_log2FC	pct.1	pct.2	p_val_adj	cluster	gene
Tnfsf8.3	0	1.73724	0.535	0.075	0	4	Tnfsf8
Ramp1.3	9.90356e-225	1.27387	0.651	0.23	1.7042e-220	4	Ramp1
Tmem176a.3	3.87626e-278	1.27301	0.636	0.171	6.67027e-274	4	Tmem176a
Furin.1	8.34619e-99	1.19562	0.765	0.567	1.43621e-94	4	Furin
Icos.4	5.56447e-208	1.09626	0.832	0.356	9.57534e-204	4	Icos
Il7r.3	3.53029e-160	1.05767	0.901	0.547	6.07492e-156	4	Il7r
Emb.3	3.02956e-175	1.05542	0.98	0.784	5.21327e-171	4	Emb
Il22	1.92286e-203	1.0533	0.131	0.005	3.30885e-199	4	Il22
Rora.4	7.84036e-179	1.02527	0.76	0.338	1.34917e-174	4	Rora
Il17f	5.92052e-265	0.959434	0.168	0.006	1.0188e-260	4	Il17f
Il17a	4.5141e-127	0.926979	0.159	0.019	7.76787e-123	4	Il17a
Ets1.4	5.9774e-171	0.925495	0.93	0.498	1.02859e-166	4	Ets1
Tmem176b.4	7.0229e-186	0.895165	0.584	0.186	1.2085e-181	4	Tmem176b
Hba-a1.2	0.00587658	0.891985	0.153	0.195	1	4	Hba-a1
Znrf1.2	1.26478e-160	0.844951	0.608	0.264	2.17643e-156	4	Znrf1
Nr3c1.2	7.57455e-97	0.842124	0.62	0.376	1.30343e-92	4	Nr3c1
Hlf	0	0.838617	0.324	0.03	0	4	Hlf
Ncor1.3	4.91307e-123	0.800786	0.837	0.629	8.45441e-119	4	Ncor1
Lat.4	3.51388e-141	0.799486	0.676	0.306	6.04668e-137	4	Lat
Cd4.3	5.21343e-268	0.786477	0.401	0.063	8.97128e-264	4	Cd4
Serpinb1a.4	3.65735e-111	0.779668	0.38	0.122	6.29356e-107	4	Serpinb1a
Maf.4	1.08478e-131	0.773595	0.578	0.232	1.86669e-127	4	Maf
Gata3.3	1.82529e-116	0.760645	0.446	0.164	3.14096e-112	4	Gata3
Ccr6.3	1.82149e-180	0.756785	0.37	0.08	3.13443e-176	4	Ccr6
Cd5.4	4.28621e-95	0.744535	0.478	0.208	7.37571e-91	4	Cd5
Cd82.4	7.07585e-86	0.739494	0.704	0.468	1.21761e-81	4	Cd82
Ndfip1.4	2.37958e-122	0.737272	0.937	0.728	4.09479e-118	4	Ndfip1
Ltb.4	1.94539e-101	0.735913	0.919	0.555	3.34762e-97	4	Ltb
Ikzf3.3	2.60306e-107	0.734978	0.499	0.212	4.47935e-103	4	Ikzf3
Rpl12.4	9.64366e-147	0.710273	1	0.971	1.65948e-142	4	Rpl12
Cd28.4	9.99065e-79	0.697379	0.603	0.322	1.71919e-74	4	Cd28
Tmem64.1	3.3885e-181	0.688923	0.38	0.085	5.83093e-177	4	Tmem64
Cd3g.4	1.56812e-108	0.684486	0.885	0.446	2.69843e-104	4	Cd3g
Ctla2a.4	3.9121e-74	0.684054	0.844	0.456	6.73194e-70	4	Ctla2a
Pdcd4.4	1.59403e-81	0.682345	0.72	0.441	2.74301e-77	4	Pdcd4
Tnfsf11	1.69066e-193	0.677948	0.281	0.041	2.90929e-189	4	Tnfsf11
Bcl11b.4	1.3212e-114	0.663008	0.589	0.258	2.27353e-110	4	Bcl11b
mt-Nd2.2	1.33247e-119	0.662786	0.998	0.923	2.29292e-115	4	mt-Nd2
Il18r1.4	3.85411e-102	0.660719	0.618	0.293	6.63215e-98	4	Il18r1
Skap1.4	4.73378e-103	0.651045	0.71	0.37	8.14589e-99	4	Skap1
Aebp2.3	3.83597e-82	0.648692	0.617	0.36	6.60094e-78	4	Aebp2
Uhrf2.4	7.78627e-42	0.64569	0.538	0.372	1.33986e-37	4	Uhrf2
Rexo2.2	5.55577e-69	0.644757	0.572	0.355	9.56037e-65	4	Rexo2
Cd6.4	5.89084e-70	0.618413	0.531	0.275	1.0137e-65	4	Cd6
Rplp1.3	1.14636e-128	0.610707	1	0.998	1.97266e-124	4	Rplp1
Thy1.4	2.74725e-87	0.603934	0.683	0.347	4.72746e-83	4	Thy1
Ccnd2.3	8.01295e-80	0.602146	0.66	0.37	1.37887e-75	4	Ccnd2
Zfp36l2.4	2.3757e-68	0.592568	0.942	0.774	4.08811e-64	4	Zfp36l2
Tcf7.3	2.82355e-149	0.584764	0.399	0.104	4.85876e-145	4	Tcf7
Grap2.4	1.62569e-69	0.581104	0.496	0.259	2.79748e-65	4	Grap2
Rpl21.4	7.89756e-110	0.560507	1	0.986	1.35901e-105	4	Rpl21
Cish.2	5.46237e-52	0.556707	0.577	0.376	9.39965e-48	4	Cish
Krt83.2	5.48322e-63	0.553456	0.342	0.142	9.43553e-59	4	Krt83
Rgs2.2	2.12908e-11	0.5526	0.572	0.534	3.66373e-07	4	Rgs2
Capg.3	5.39698e-59	0.552348	0.931	0.797	9.28712e-55	4	Capg
Ppp1cc.3	3.38395e-46	0.552025	0.626	0.492	5.8231e-42	4	Ppp1cc
Crip1.2	8.54611e-60	0.542495	0.996	0.925	1.47061e-55	4	Crip1
Nt5e.1	2.15554e-80	0.541797	0.355	0.135	3.70925e-76	4	Nt5e
Jund.3	9.40987e-46	0.537683	0.981	0.954	1.61925e-41	4	Jund
Rpl5.4	4.55549e-98	0.537547	1	0.946	7.83908e-94	4	Rpl5
Eef1b2.4	1.02377e-91	0.53538	0.999	0.957	1.76171e-87	4	Eef1b2
Trac.4	2.47718e-67	0.533649	0.705	0.389	4.26274e-63	4	Trac
Itk.4	3.84789e-71	0.530865	0.589	0.318	6.62145e-67	4	Itk
S100a4.4	6.51708e-40	0.526072	0.972	0.838	1.12146e-35	4	S100a4
Lmna.3	6.78268e-53	0.523436	0.835	0.631	1.16716e-48	4	Lmna
mt-Nd1.2	1.80244e-85	0.522761	0.998	0.934	3.10164e-81	4	mt-Nd1
Tsc22d3.2	7.78958e-34	0.522263	0.641	0.517	1.34043e-29	4	Tsc22d3
Nfkb1.2	7.28157e-31	0.519719	0.616	0.523	1.25301e-26	4	Nfkb1
Smco4.3	9.1951e-132	0.518704	0.411	0.123	1.58229e-127	4	Smco4
Tespa1.3	8.3227e-78	0.517484	0.406	0.172	1.43217e-73	4	Tespa1
Sptssa.2	1.78762e-32	0.517476	0.485	0.348	3.07614e-28	4	Sptssa
Gm42418.2	6.17034e-144	0.51429	1	1	1.06179e-139	4	Gm42418
Itgb7.3	1.22948e-49	0.51133	0.634	0.443	2.11569e-45	4	Itgb7
Rpl29.4	3.28894e-89	0.510183	0.998	0.952	5.65961e-85	4	Rpl29
Ramp3.1	5.6841e-88	0.508213	0.27	0.076	9.7812e-84	4	Ramp3
Sept1.4	4.22466e-63	0.506774	0.744	0.443	7.26979e-59	4	2022-09-01
Il13	4.79863e-136	0.505612	0.109	0.006	8.25748e-132	4	Il13
Rpl14.4	2.04832e-92	0.505385	0.999	0.955	3.52474e-88	4	Rpl14
Itgae.4	1.63106e-72	0.498399	0.347	0.13	2.80673e-68	4	Itgae
Prrc2c.4	9.24766e-58	0.496685	0.874	0.731	1.59134e-53	4	Prrc2c
Junb.1	1.94195e-30	0.496376	0.987	0.982	3.34171e-26	4	Junb
Pxdc1.4	2.34386e-44	0.493322	0.284	0.128	4.03331e-40	4	Pxdc1
Cxcr6.4	1.33489e-59	0.484354	0.667	0.351	2.29707e-55	4	Cxcr6
Lmo4.2	5.26544e-09	0.481884	0.311	0.254	9.06076e-05	4	Lmo4
Rapgef6.4	4.20005e-49	0.481036	0.605	0.41	7.22745e-45	4	Rapgef6
Rps7.4	4.87075e-95	0.480825	1	0.995	8.38158e-91	4	Rps7
Nrip1.2	1.20355e-22	0.480382	0.408	0.29	2.07107e-18	4	Nrip1
Lgals1.4	1.42353e-38	0.476216	0.983	0.866	2.44961e-34	4	Lgals1
Rgs1.3	4.55887e-23	0.474717	0.91	0.751	7.8449e-19	4	Rgs1
4930523C07Rik.4	3.69745e-46	0.473383	0.687	0.503	6.36258e-42	4	4930523C07Rik
Gadd45b.1	7.67235e-12	0.471132	0.81	0.726	1.32026e-07	4	Gadd45b
Xist.3	9.41741e-26	0.47033	0.195	0.089	1.62055e-21	4	Xist
Rpl8.4	2.32743e-100	0.469193	1	0.991	4.00504e-96	4	Rpl8
Tnfaip8.2	8.8286e-38	0.467688	0.622	0.489	1.51923e-33	4	Tnfaip8
Gm10260.4	1.4809e-54	0.465622	0.963	0.839	2.54833e-50	4	Gm10260
Rcsd1.2	5.78204e-60	0.464751	0.409	0.203	9.94974e-56	4	Rcsd1
Ahnak.1	2.26924e-49	0.46464	0.951	0.815	3.9049e-45	4	Ahnak
Rbm39.4	1.79525e-71	0.461988	0.981	0.919	3.08927e-67	4	Rbm39
Rpl4.4	1.33714e-77	0.461936	0.998	0.936	2.30095e-73	4	Rpl4
Rabac1.2	2.63463e-47	0.461731	0.753	0.674	4.53367e-43	4	Rabac1
Rpl17.4	8.67634e-89	0.461246	1	0.998	1.49302e-84	4	Rpl17
Anp32a.3	1.91042e-41	0.461068	0.696	0.585	3.28746e-37	4	Anp32a
Rps6.4	2.02076e-84	0.459793	1	0.979	3.47732e-80	4	Rps6
Rpl22.4	1.41334e-82	0.456954	1	0.962	2.43207e-78	4	Rpl22
Cd40lg	1.3131e-219	0.456568	0.209	0.017	2.25958e-215	4	Cd40lg
Slamf1.3	8.47518e-68	0.455425	0.321	0.124	1.45841e-63	4	Slamf1
Trbc1.4	7.33968e-47	0.451198	0.551	0.307	1.26301e-42	4	Trbc1
Ptpn22.4	2.66284e-52	0.451131	0.642	0.398	4.58221e-48	4	Ptpn22
Lck.4	1.83542e-53	0.450619	0.616	0.364	3.1584e-49	4	Lck
Pkp3.3	6.88745e-53	0.449829	0.51	0.292	1.18519e-48	4	Pkp3
Rack1.4	2.07863e-81	0.446566	1	0.977	3.57691e-77	4	Rack1
Rps3a1.4	2.37224e-90	0.443808	1	0.993	4.08215e-86	4	Rps3a1
Rpl36a.4	1.63631e-59	0.442489	0.998	0.945	2.81576e-55	4	Rpl36a
Ddx5.2	8.52308e-74	0.44225	0.999	0.994	1.46665e-69	4	Ddx5
Rpl30.4	7.42058e-86	0.440796	1	0.997	1.27693e-81	4	Rpl30
Ucp2.3	2.5251e-35	0.439796	0.939	0.864	4.3452e-31	4	Ucp2
Txnip.2	1.16456e-15	0.437058	0.488	0.407	2.00397e-11	4	Txnip
Fkbp3.4	1.42237e-40	0.436671	0.566	0.395	2.44761e-36	4	Fkbp3
Ldlrad4.2	1.44908e-70	0.434146	0.352	0.141	2.49358e-66	4	Ldlrad4
Tnfrsf18.4	7.18556e-39	0.433669	0.553	0.346	1.23649e-34	4	Tnfrsf18
Cited2.1	6.41984e-10	0.433522	0.487	0.443	1.10473e-05	4	Cited2
Kmt2a.4	5.17656e-37	0.430495	0.515	0.35	8.90782e-33	4	Kmt2a
Ctla4.4	2.26508e-36	0.430221	0.451	0.266	3.89774e-32	4	Ctla4
Fam102a.4	1.63679e-61	0.42872	0.368	0.164	2.81658e-57	4	Fam102a
Ar	1.05106e-71	0.427296	0.268	0.089	1.80866e-67	4	Ar
Rps19.3	1.76562e-60	0.427062	1	0.997	3.03828e-56	4	Rps19
Rps14.4	4.49926e-91	0.426417	1	0.999	7.74233e-87	4	Rps14
Ccdc88c.4	5.59096e-54	0.426265	0.462	0.248	9.62092e-50	4	Ccdc88c
Tnfrsf4.3	1.37105e-72	0.425026	0.426	0.174	2.3593e-68	4	Tnfrsf4
Npm1.4	1.15629e-58	0.424006	0.991	0.906	1.98975e-54	4	Npm1
Clint1.3	2.07092e-29	0.423331	0.621	0.522	3.56364e-25	4	Clint1
Inpp4b.4	1.06746e-45	0.420827	0.398	0.211	1.83689e-41	4	Inpp4b
Rpl13.4	2.35985e-76	0.420244	1	0.998	4.06083e-72	4	Rpl13
Ablim1.4	3.83316e-49	0.418209	0.597	0.354	6.59611e-45	4	Ablim1
Rps15.4	1.26e-75	0.41772	0.999	0.984	2.1682e-71	4	Rps15
Rps24.4	2.17806e-78	0.416939	1	1	3.74801e-74	4	Rps24
Rpl7.4	2.76201e-84	0.416852	1	0.996	4.75286e-80	4	Rpl7
mt-Cytb.1	4.70949e-60	0.416718	0.999	0.99	8.10409e-56	4	mt-Cytb
Rpl13a.4	7.91268e-73	0.416676	1	0.982	1.36161e-68	4	Rpl13a
Prelid2.1	9.78079e-57	0.416429	0.336	0.148	1.68308e-52	4	Prelid2
Trbc2.4	6.86792e-77	0.415864	0.874	0.456	1.18183e-72	4	Trbc2
Ppia.2	1.11609e-65	0.415369	0.998	0.963	1.92056e-61	4	Ppia
Mt4.2	2.60169e-09	0.415349	0.402	0.345	4.47699e-05	4	Mt4
Rps4x.4	3.23338e-76	0.412446	1	0.994	5.564e-72	4	Rps4x
Rpl3.4	6.02617e-65	0.412118	0.997	0.951	1.03698e-60	4	Rpl3
Akap13.4	5.24656e-46	0.4101	0.924	0.785	9.02828e-42	4	Akap13
Crlf3.3	5.38151e-28	0.409676	0.479	0.35	9.2605e-24	4	Crlf3
AY036118.1	1.78195e-42	0.4082	0.987	0.954	3.06639e-38	4	AY036118
Dnaja1.4	1.08227e-35	0.408072	0.924	0.822	1.86237e-31	4	Dnaja1
Top2b.4	3.55383e-33	0.407574	0.542	0.403	6.11543e-29	4	Top2b
Il2rg.4	1.55069e-35	0.405948	0.747	0.605	2.66843e-31	4	Il2rg
Slco3a1.2	5.89787e-45	0.404475	0.387	0.209	1.01491e-40	4	Slco3a1
Hivep2.4	3.44298e-36	0.404379	0.43	0.265	5.92468e-32	4	Hivep2
Spcs2.2	1.51098e-44	0.403846	0.808	0.683	2.60009e-40	4	Spcs2
Selenow.2	6.83546e-38	0.401158	0.761	0.638	1.17625e-33	4	Selenow
Rps16.4	5.5216e-80	0.397744	1	0.999	9.50157e-76	4	Rps16
Rps21.4	5.21831e-58	0.397309	1	0.998	8.97967e-54	4	Rps21
Rps5.4	4.88204e-67	0.39596	1	0.992	8.40102e-63	4	Rps5
Srpk1.3	4.02831e-36	0.395818	0.525	0.36	6.93192e-32	4	Srpk1
Rinl.4	4.11728e-40	0.395516	0.492	0.313	7.08502e-36	4	Rinl
Rpl11.4	2.16818e-76	0.395122	1	0.988	3.731e-72	4	Rpl11
Rpl9.4	1.61176e-78	0.394286	1	0.997	2.77351e-74	4	Rpl9
Rps2.3	2.87957e-55	0.393634	1	0.957	4.95517e-51	4	Rps2
Uba52.3	6.55482e-34	0.392641	0.997	0.974	1.12795e-29	4	Uba52
Plec.1	8.18532e-18	0.392581	0.539	0.455	1.40853e-13	4	Plec
Eef1g.4	1.4533e-43	0.392162	0.873	0.738	2.50084e-39	4	Eef1g
Hnrnpa0.3	8.3132e-41	0.390142	0.799	0.704	1.43054e-36	4	Hnrnpa0
Dock2.4	1.84828e-28	0.38998	0.618	0.499	3.18051e-24	4	Dock2
Stk24.4	5.97063e-30	0.387313	0.577	0.451	1.02743e-25	4	Stk24
mt-Atp6.1	6.13677e-67	0.385968	1	0.999	1.05602e-62	4	mt-Atp6
Ptprcap.4	1.43944e-46	0.385951	0.746	0.452	2.47698e-42	4	Ptprcap
Srrm2.2	1.15662e-37	0.385212	0.89	0.8	1.99031e-33	4	Srrm2
Rpl18a.4	3.61691e-69	0.385111	1	0.999	6.22398e-65	4	Rpl18a
Ncl.4	7.6144e-46	0.382467	0.959	0.852	1.31029e-41	4	Ncl
Saraf.4	4.73746e-31	0.381963	0.633	0.495	8.15223e-27	4	Saraf
Rpl19.4	6.7563e-83	0.381696	1	0.998	1.16262e-78	4	Rpl19
Lgals7	1.25712e-14	0.379233	0.641	0.592	2.16326e-10	4	Lgals7
Chd3.3	3.68537e-43	0.377237	0.42	0.232	6.34179e-39	4	Chd3
Cd69.4	2.21332e-37	0.376624	0.826	0.606	3.80869e-33	4	Cd69
Rpl15.3	9.86325e-63	0.374787	1	0.98	1.69727e-58	4	Rpl15
Rps11.4	1.61622e-60	0.374537	1	0.995	2.7812e-56	4	Rps11
Fnbp1.4	9.76695e-32	0.373416	0.601	0.455	1.6807e-27	4	Fnbp1
Mbnl1.4	4.67657e-49	0.372337	0.904	0.678	8.04743e-45	4	Mbnl1
Rps23.4	4.58179e-69	0.372075	1	0.996	7.88434e-65	4	Rps23
Bhlhe40.4	1.92166e-16	0.371315	0.742	0.663	3.3068e-12	4	Bhlhe40
Oaz1.3	8.98298e-62	0.371021	0.999	0.988	1.54579e-57	4	Oaz1
Eif3h.4	7.00271e-45	0.370708	0.965	0.86	1.20503e-40	4	Eif3h
Rgcc.2	2.12546e-08	0.369942	0.481	0.418	0.000365749	4	Rgcc
mt-Nd4.1	9.23263e-48	0.36984	1	0.976	1.58875e-43	4	mt-Nd4
Naca.4	1.58559e-53	0.369722	0.998	0.959	2.72849e-49	4	Naca
Tnfrsf25	1.33357e-111	0.3696	0.249	0.054	2.29481e-107	4	Tnfrsf25
Nme2.1	2.8799e-31	0.368823	0.972	0.889	4.95572e-27	4	Nme2
Ikzf1.4	8.13434e-27	0.368793	0.465	0.33	1.39976e-22	4	Ikzf1
Gng2.4	4.35681e-26	0.366172	0.683	0.594	7.49719e-22	4	Gng2
Hsp90ab1.2	1.47566e-37	0.366059	0.998	0.959	2.53932e-33	4	Hsp90ab1
Rpl23a.4	7.14556e-53	0.364639	0.999	0.983	1.22961e-48	4	Rpl23a
Rplp2.4	2.62485e-62	0.364048	0.999	0.995	4.51683e-58	4	Rplp2
Cnbp.2	1.58596e-31	0.363231	0.707	0.611	2.72911e-27	4	Cnbp
Rpsa.4	1.6445e-57	0.361662	0.999	0.997	2.82986e-53	4	Rpsa
Avpi1.2	4.56839e-14	0.360874	0.258	0.174	7.86129e-10	4	Avpi1
S100a10.2	6.72102e-32	0.359882	0.993	0.903	1.15655e-27	4	S100a10
Ahr.3	1.14639e-23	0.359534	0.336	0.21	1.97271e-19	4	Ahr
Man2a2	1.05383e-33	0.359468	0.258	0.126	1.81343e-29	4	Man2a2
Rps12.4	8.15864e-58	0.358245	1	1	1.40394e-53	4	Rps12
Cdc42ep3.2	1.9183e-34	0.35816	0.364	0.21	3.30101e-30	4	Cdc42ep3
Tnfaip3.3	3.54488e-22	0.357973	0.845	0.746	6.10004e-18	4	Tnfaip3
Tpt1.2	2.78802e-99	0.357738	1	1	4.79762e-95	4	Tpt1
Btg1.2	2.85023e-34	0.356342	0.994	0.967	4.90467e-30	4	Btg1
Rpl27a.4	8.0312e-60	0.356153	1	0.997	1.38201e-55	4	Rpl27a
Trat1	1.1764e-96	0.354754	0.175	0.031	2.02435e-92	4	Trat1
Fyb.2	4.64231e-25	0.354744	0.824	0.751	7.98849e-21	4	Fyb
Sdf4.4	3.83461e-18	0.353618	0.618	0.56	6.5986e-14	4	Sdf4
Hnrnpa2b1.3	1.22261e-31	0.35354	0.925	0.836	2.10387e-27	4	Hnrnpa2b1
Zap70.4	6.38585e-35	0.353356	0.391	0.223	1.09888e-30	4	Zap70
Rps20.4	9.53057e-54	0.353232	1	0.996	1.64002e-49	4	Rps20
Nebl	6.97561e-86	0.351701	0.242	0.064	1.20036e-81	4	Nebl
Rwdd1.3	1.86721e-17	0.350679	0.585	0.527	3.2131e-13	4	Rwdd1
Ankrd12.3	2.25468e-20	0.350245	0.541	0.431	3.87986e-16	4	Ankrd12
Rps3.4	4.31131e-62	0.349726	1	0.997	7.4189e-58	4	Rps3
Celf2.4	9.45045e-23	0.348293	0.617	0.511	1.62623e-18	4	Celf2
Paxbp1	1.25799e-22	0.34756	0.329	0.214	2.16475e-18	4	Paxbp1
Sesn3.3	6.03745e-44	0.347133	0.347	0.173	1.03892e-39	4	Sesn3
Ssh2.3	4.64824e-22	0.34548	0.528	0.407	7.9987e-18	4	Ssh2
Rps13.4	9.15363e-57	0.34337	1	0.998	1.57516e-52	4	Rps13
Ly6g5b.1	1.62796e-50	0.343193	0.238	0.089	2.8014e-46	4	Ly6g5b
Pfdn5.4	9.56941e-46	0.342019	0.987	0.949	1.6467e-41	4	Pfdn5
Eef1a1.4	7.03823e-59	0.341179	1	0.999	1.21114e-54	4	Eef1a1
Cd3e.4	3.59241e-39	0.340473	0.667	0.398	6.18183e-35	4	Cd3e
Rps27.4	1.22738e-39	0.340287	1	0.999	2.11207e-35	4	Rps27
Mxd4.4	1.86529e-26	0.338891	0.4	0.263	3.20979e-22	4	Mxd4
Nmrk1.3	3.84565e-16	0.336565	0.22	0.133	6.6176e-12	4	Nmrk1
Eef1d.4	1.40883e-30	0.334122	0.794	0.684	2.42431e-26	4	Eef1d
Aff4.1	4.49748e-16	0.333749	0.397	0.308	7.73927e-12	4	Aff4
Mapkapk3.3	2.26463e-18	0.33368	0.466	0.366	3.89697e-14	4	Mapkapk3
Eif4a2.3	8.79726e-21	0.332291	0.533	0.431	1.51383e-16	4	Eif4a2
Rnf125.4	2.92953e-22	0.332155	0.367	0.243	5.04114e-18	4	Rnf125
Rpl18.4	1.70626e-46	0.331539	1	0.991	2.93613e-42	4	Rpl18
Rps10.4	8.28824e-56	0.331225	1	0.999	1.42624e-51	4	Rps10
Tle5.4	1.82004e-30	0.330393	0.759	0.636	3.13192e-26	4	Tle5
Senp6.3	3.58895e-24	0.326792	0.501	0.377	6.17586e-20	4	Senp6
St6galnac3	7.23153e-67	0.326676	0.24	0.076	1.2444e-62	4	St6galnac3
Ndufa4.2	1.35502e-26	0.325187	0.825	0.728	2.33172e-22	4	Ndufa4
Psip1.3	1.19396e-28	0.325084	0.395	0.248	2.05456e-24	4	Psip1
Odc1.1	6.27638e-05	0.324843	0.313	0.278	1	4	Odc1
Podnl1	1.02541e-52	0.324349	0.225	0.079	1.76453e-48	4	Podnl1
Sit1.2	1.52459e-46	0.319894	0.266	0.111	2.62351e-42	4	Sit1
Atrx.3	2.48387e-15	0.319	0.597	0.531	4.27425e-11	4	Atrx
Sumo2.4	3.84664e-33	0.316775	0.874	0.766	6.6193e-29	4	Sumo2
Spn.4	1.6372e-26	0.314991	0.45	0.298	2.81729e-22	4	Spn
Serbp1.4	3.63518e-37	0.313893	0.97	0.837	6.25542e-33	4	Serbp1
Rpl23.3	1.79983e-47	0.313865	1	0.999	3.09714e-43	4	Rpl23
Set.3	1.48359e-31	0.312807	0.814	0.702	2.55297e-27	4	Set
Srsf3.3	2.01761e-28	0.312662	0.877	0.785	3.4719e-24	4	Srsf3
Snrpg.4	1.22377e-31	0.312221	0.949	0.829	2.10586e-27	4	Snrpg
Klk8.4	2.65165e-36	0.311594	0.403	0.225	4.56296e-32	4	Klk8
Snrpd3.1	1.65863e-16	0.311251	0.543	0.481	2.85417e-12	4	Snrpd3
Rps25.1	4.01032e-46	0.310047	0.999	0.991	6.90096e-42	4	Rps25
Lars2.1	1.162e-25	0.309685	0.769	0.685	1.99957e-21	4	Lars2
Cd2.4	6.09495e-28	0.308659	0.616	0.42	1.04882e-23	4	Cd2
Zfp36l1.3	2.47036e-09	0.308143	0.773	0.677	4.251e-05	4	Zfp36l1
Rad50.2	8.03463e-21	0.307806	0.33	0.216	1.3826e-16	4	Rad50
Rps18.4	6.86227e-33	0.307016	0.997	0.965	1.18086e-28	4	Rps18
Eif3e.4	2.06325e-27	0.305802	0.811	0.706	3.55044e-23	4	Eif3e
Shisa5.4	1.52654e-38	0.30569	0.948	0.794	2.62687e-34	4	Shisa5
Mbd2.2	6.08521e-20	0.30485	0.725	0.669	1.04714e-15	4	Mbd2
Batf.2	1.91582e-17	0.303732	0.326	0.221	3.29675e-13	4	Batf
Rps8.3	3.05262e-43	0.30363	1	0.997	5.25294e-39	4	Rps8
Rpl10a.4	1.33517e-34	0.302676	0.999	0.968	2.29757e-30	4	Rpl10a
Rpl32.4	1.88159e-38	0.302147	0.999	0.993	3.23785e-34	4	Rpl32
Cers4	5.50843e-37	0.301721	0.234	0.102	9.47891e-33	4	Cers4
Rpl22l1.4	2.7812e-25	0.301327	0.961	0.857	4.78589e-21	4	Rpl22l1
Ptpn13	1.09919e-47	0.301308	0.188	0.063	1.89149e-43	4	Ptpn13
Fus.3	2.12017e-16	0.299553	0.749	0.716	3.64839e-12	4	Fus
Hint1.3	1.03097e-32	0.299422	0.924	0.798	1.77409e-28	4	Hint1
Mbp.2	7.19528e-26	0.297681	0.336	0.205	1.23816e-21	4	Mbp
Rpl26.3	1.60581e-39	0.296216	1	0.99	2.76327e-35	4	Rpl26
Ifngr1.4	5.81408e-14	0.295461	0.758	0.677	1.00049e-09	4	Ifngr1
Hmgb1.3	1.57946e-41	0.294178	0.967	0.857	2.71794e-37	4	Hmgb1
AC149090.1.2	2.42118e-19	0.294073	0.408	0.29	4.16637e-15	4	AC149090.1
Abhd8.1	1.51216e-38	0.294053	0.277	0.131	2.60212e-34	4	Abhd8
Tesc.4	2.68809e-25	0.293933	0.28	0.155	4.62567e-21	4	Tesc
Anp32b.2	9.8787e-26	0.293503	0.807	0.702	1.69993e-21	4	Anp32b
Fam107b.3	3.9678e-14	0.293226	0.576	0.491	6.82779e-10	4	Fam107b
Cdc37.3	1.0481e-14	0.292549	0.602	0.556	1.80357e-10	4	Cdc37
Prkca.3	5.95436e-29	0.292323	0.26	0.134	1.02463e-24	4	Prkca
Ppp1r16b.4	1.13033e-27	0.292201	0.403	0.249	1.94507e-23	4	Ppp1r16b
Lncpint.1	6.9813e-17	0.2917	0.361	0.258	1.20134e-12	4	Lncpint
Tmsb10.4	2.16126e-32	0.290654	0.999	0.925	3.71909e-28	4	Tmsb10
Nop10.2	8.88321e-19	0.289619	0.527	0.424	1.52862e-14	4	Nop10
Ly6a.3	1.59575e-30	0.289049	0.931	0.728	2.74597e-26	4	Ly6a
Arhgef1.4	4.97379e-17	0.288937	0.525	0.432	8.5589e-13	4	Arhgef1
Myh9.4	2.99079e-25	0.288856	0.898	0.812	5.14655e-21	4	Myh9
Srsf7.2	2.94719e-17	0.288731	0.646	0.574	5.07153e-13	4	Srsf7
Bzw2.1	3.30244e-20	0.288121	0.3	0.189	5.68285e-16	4	Bzw2
Crmp1	8.16978e-55	0.285519	0.197	0.062	1.40586e-50	4	Crmp1
Ppp1r14b.1	4.58567e-15	0.285335	0.522	0.437	7.89102e-11	4	Ppp1r14b
Arhgap5	5.82211e-26	0.283404	0.256	0.137	1.00187e-21	4	Arhgap5
Rock1.3	6.48461e-13	0.282659	0.707	0.692	1.11587e-08	4	Rock1
Arid5a.1	2.85694e-11	0.282216	0.432	0.365	4.91622e-07	4	Arid5a
Smad7.4	9.47721e-17	0.281325	0.66	0.567	1.63084e-12	4	Smad7
mt-Nd4l.1	2.25473e-18	0.281273	0.779	0.692	3.87994e-14	4	mt-Nd4l
Rbl2.4	6.03922e-23	0.280047	0.403	0.27	1.03923e-18	4	Rbl2
Tiam1.2	4.07085e-23	0.279988	0.27	0.155	7.00512e-19	4	Tiam1
Eef2.4	5.46994e-34	0.279107	0.991	0.933	9.41268e-30	4	Eef2
Tut4.4	2.83517e-15	0.276642	0.493	0.393	4.87876e-11	4	Tut4
Rac2.4	1.48862e-27	0.275843	0.97	0.803	2.56161e-23	4	Rac2
Purb.2	1.96299e-12	0.275733	0.623	0.593	3.37792e-08	4	Purb
Kcnmb4	5.89245e-122	0.274929	0.159	0.02	1.01397e-117	4	Kcnmb4
Tob2.1	2.79626e-07	0.274328	0.379	0.333	0.00481181	4	Tob2
Cyld.3	2.93105e-13	0.273791	0.428	0.346	5.04375e-09	4	Cyld
Btf3.3	2.28545e-29	0.273397	0.99	0.951	3.9328e-25	4	Btf3
Klf6.1	0.00206145	0.2727	0.853	0.835	1	4	Klf6
Hif1a.2	6.53194e-11	0.271454	0.757	0.699	1.12402e-06	4	Hif1a
Limd2.4	2.01481e-17	0.271375	0.569	0.459	3.46709e-13	4	Limd2
Tcrg-C2	4.2351e-27	0.269987	0.125	0.045	7.28776e-23	4	Tcrg-C2
Tox.3	1.03641e-30	0.269775	0.288	0.145	1.78345e-26	4	Tox
Faah	1.37891e-54	0.269635	0.202	0.065	2.37282e-50	4	Faah
mt-Nd5.1	1.21919e-18	0.26938	0.921	0.843	2.09798e-14	4	mt-Nd5
Elf1.4	7.79494e-12	0.269133	0.536	0.472	1.34135e-07	4	Elf1
Rpl35.4	7.57605e-27	0.26855	0.999	0.984	1.30369e-22	4	Rpl35
Eif3f.4	1.41397e-26	0.266893	0.963	0.891	2.43316e-22	4	Eif3f
Anxa6.4	1.22824e-14	0.266711	0.564	0.474	2.11356e-10	4	Anxa6
Ankrd44.4	9.49457e-12	0.266711	0.47	0.396	1.63383e-07	4	Ankrd44
S100a13.4	2.10842e-18	0.26642	0.775	0.72	3.62818e-14	4	S100a13
Raly.2	1.47243e-12	0.265617	0.56	0.518	2.53375e-08	4	Raly
Prr13.3	1.06858e-19	0.264033	0.717	0.649	1.83881e-15	4	Prr13
Slc25a4.4	4.27319e-15	0.263622	0.562	0.483	7.35331e-11	4	Slc25a4
Acin1.2	3.82503e-13	0.263605	0.562	0.507	6.58211e-09	4	Acin1
Rps17.2	7.256e-26	0.263572	0.996	0.945	1.24861e-21	4	Rps17
Coq10b.1	1.63861e-06	0.262811	0.467	0.459	0.0281972	4	Coq10b
Cysltr1.1	1.3184e-19	0.261773	0.189	0.099	2.2687e-15	4	Cysltr1
Sltm.2	2.7324e-13	0.260816	0.469	0.388	4.70191e-09	4	Sltm
mt-Co3.1	2.7277e-35	0.259692	1	0.999	4.69383e-31	4	mt-Co3
Ptger4.2	1.71404e-12	0.259682	0.286	0.203	2.94952e-08	4	Ptger4
Cxcr4.2	8.78265e-07	0.259424	0.39	0.338	0.0151132	4	Cxcr4
Ssb.2	3.11591e-12	0.259335	0.622	0.581	5.36186e-08	4	Ssb
Arhgap31.2	1.44032e-09	0.258945	0.35	0.278	2.4785e-05	4	Arhgap31
Rpl36.4	2.4044e-27	0.258377	1	0.989	4.1375e-23	4	Rpl36
Comt.1	2.739e-16	0.257612	0.291	0.197	4.71327e-12	4	Comt
Rps27a.2	5.39129e-39	0.256977	1	1	9.27733e-35	4	Rps27a
Rpl6.3	2.09387e-29	0.256908	1	0.996	3.60313e-25	4	Rpl6
Zfand6	2.06209e-07	0.255889	0.43	0.399	0.00354844	4	Zfand6
[truncated: 690 more rows]

## Sheet: c5 - CD4 T-reg
	p_val	avg_log2FC	pct.1	pct.2	p_val_adj	cluster	gene
[truncated: 1,146 more rows]

[truncated: 7 more sheets: c6 - NK, c7 - Langerhans cells, c8 - Cycling CD8 T-cell, c9 - Macrophage 2, c10 - gd T-cell, c11 - ISG+ CD8+ T cell, c12 - DC]
