# Supplementary material for: YAP-driven malignant reprogramming of oral epithelial stem cells at single cell resolution
Source: Nat Commun. 2025 Jan 8;16:498. doi: 10.1038/s41467-024-55660-6 (PMC11711616; doi:10.1038/s41467-024-55660-6)
Supplement: Supplementary file 9 — Supplementary Data 7 [file 41467_2024_55660_MOESM9_ESM.xlsx]

## Sheet: EY_hub
	gene_name	module	kME
1	Slc25a4	EY1	0.524777
2	Ranbp1	EY1	0.529248
3	Phb	EY1	0.533997
4	Nhp2	EY1	0.534975
5	Cct3	EY1	0.53522
6	H2afz	EY1	0.540116
7	Fkbp4	EY1	0.544089
8	Phb2	EY1	0.544888
9	Hspa8	EY1	0.544895
10	Nme1	EY1	0.550029
11	Tomm5	EY1	0.560816
12	Hsp90ab1	EY1	0.569602
13	Atp5g1	EY1	0.587397
14	Set	EY1	0.590612
15	Ncl	EY1	0.591668
16	Tomm40	EY1	0.596181
17	Ptma	EY1	0.615658
18	Srm	EY1	0.636339
19	Hspd1	EY1	0.677144
20	Mrpl12	EY1	0.688859
21	Plin2	EY2	0.549036
22	Cysrt1	EY2	0.549898
23	F3	EY2	0.550869
24	Aldoa	EY2	0.552001
25	Anxa2	EY2	0.559047
26	Cdkn1a	EY2	0.562093
27	Tgm1	EY2	0.563292
28	Bnip3	EY2	0.5651
29	Sbsn	EY2	0.572033
30	Sult2b1	EY2	0.573594
31	Tiparp	EY2	0.574316
32	Cldn4	EY2	0.581926
33	Klk10	EY2	0.587194
34	Klk12	EY2	0.59921
35	Pgk1	EY2	0.60016
36	Ndrg1	EY2	0.625211
37	Crct1	EY2	0.630577
38	Actg1	EY2	0.634836
39	Phlda1	EY2	0.641324
40	Anxa1	EY2	0.675546
41	Fau	EY3	0.561344
42	Rps19	EY3	0.56894
43	Rpl37a	EY3	0.576025
44	Rpl18a	EY3	0.580788
45	Gm10076	EY3	0.581963
46	Rps16	EY3	0.584264
47	Rps5	EY3	0.585446
48	Rpl36	EY3	0.589873
49	Rps15a	EY3	0.598378
50	Rpl27a	EY3	0.60671
51	Rps24	EY3	0.607088
52	Rpl28	EY3	0.60915
53	Rpl23	EY3	0.609269
54	Rpl34	EY3	0.613026
55	Rps20	EY3	0.613645
56	Rpl37	EY3	0.616256
57	Rps10	EY3	0.62183
58	Rps8	EY3	0.628716
59	Rplp0	EY3	0.631124
60	Rpl13	EY3	0.657232
61	Tmem120a	EY4	0.300006
62	Cmtm4	EY4	0.300125
63	Galnt2	EY4	0.300637
64	Rab8b	EY4	0.307889
65	E2f7	EY4	0.308042
66	Nup50	EY4	0.313559
67	Pak1	EY4	0.313883
68	Ppp2cb	EY4	0.316447
69	Spata5	EY4	0.316893
70	Cxcl1	EY4	0.318303
71	Cdcp1	EY4	0.319343
72	Fam49b	EY4	0.32322
73	Txnrd1	EY4	0.328043
74	Cltc	EY4	0.330804
75	Dnajb6	EY4	0.336729
76	Sept11	EY4	0.339047
77	Dhx8	EY4	0.343387
78	Morc4	EY4	0.350748
79	Eif1a	EY4	0.417996
80	Cdv3	EY4	0.43933
81	Adprh	EY5	0.338157
82	Macc1	EY5	0.344215
83	Klra4	EY5	0.345062
84	Nars	EY5	0.345715
85	Csrnp1	EY5	0.346711
86	Igsf8	EY5	0.348238
87	Prdx5	EY5	0.354205
88	Fcmr	EY5	0.356242
89	Ehd4	EY5	0.359668
90	Pkm	EY5	0.364241
91	Ccng1	EY5	0.368954
92	Tuba8	EY5	0.372349
93	Slc25a48	EY5	0.375335
94	Zbtb38	EY5	0.379907
95	Ikzf2	EY5	0.385684
96	Mpzl2	EY5	0.423517
97	Fam111a	EY5	0.435881
98	F2rl1	EY5	0.436832
99	Pfkl	EY5	0.448372
100	Ldha	EY5	0.494422
101	Bub3	EY6	0.419859
102	Mis18bp1	EY6	0.439679
103	Kif4	EY6	0.442465
104	Arl6ip1	EY6	0.454077
105	Smc2	EY6	0.457453
106	Kpna2	EY6	0.471
107	Smc4	EY6	0.476175
108	Spc25	EY6	0.485128
109	Sgo2a	EY6	0.486135
110	Sgo1	EY6	0.497757
111	Aurkb	EY6	0.497949
112	Kif20b	EY6	0.507746
113	Kif11	EY6	0.533773
114	Anln	EY6	0.550771
115	Incenp	EY6	0.573148
116	Nusap1	EY6	0.607766
117	Top2a	EY6	0.615752
118	Cdk1	EY6	0.616909
119	Ube2c	EY6	0.685231
120	Prc1	EY6	0.699443
121	Rwdd4a	EY7	0.332143
122	Gtf2h1	EY7	0.334256
123	Utp18	EY7	0.341453
124	Ddx27	EY7	0.341592
125	Syce2	EY7	0.345265
126	Aknad1	EY7	0.35415
127	Cinp	EY7	0.354255
128	Me2	EY7	0.355453
129	Trim27	EY7	0.357977
130	Meis2	EY7	0.359466
131	Diaph3	EY7	0.362572
132	Nans	EY7	0.369099
133	Cotl1	EY7	0.375216
134	Hsph1	EY7	0.375393
135	Nsun2	EY7	0.377472
136	Aig1	EY7	0.418368
137	Cdk6	EY7	0.422458
138	Usp14	EY7	0.426301
139	Pi15	EY7	0.442869
140	Hsp90aa1	EY7	0.48143
141	Ifi35	EY8	0.529825
142	Tap1	EY8	0.534372
143	B2m	EY8	0.539689
144	Psmb9	EY8	0.540619
145	Usp18	EY8	0.543362
146	Apol9a	EY8	0.556718
147	Ifit1	EY8	0.567151
148	Rtp4	EY8	0.572059
149	Psmb8	EY8	0.576434
150	Oas1a	EY8	0.580363
151	Rsad2	EY8	0.586186
152	H2-K1	EY8	0.591651
153	Igfbp2	EY8	0.60441
154	Xaf1	EY8	0.627841
155	Ifi44	EY8	0.650783
156	Irf7	EY8	0.657442
157	Oasl2	EY8	0.681257
158	Ifitm3	EY8	0.69602
159	Bst2	EY8	0.762844
160	Isg15	EY8	0.850733
161	Lamb3	EY9	0.412614
162	Cd63	EY9	0.416994
163	Tpm1	EY9	0.418297
164	Lgals1	EY9	0.418702
165	Gpx1	EY9	0.422628
166	Cav1	EY9	0.423911
167	Fth1	EY9	0.430731
168	Zyx	EY9	0.45386
169	Serpinb6a	EY9	0.470524
170	Itga6	EY9	0.508132
171	Pdpn	EY9	0.508764
172	Nrg1	EY9	0.513528
173	St3gal6	EY9	0.513742
174	Ctnnal1	EY9	0.520504
175	Fscn1	EY9	0.521476
176	Sparc	EY9	0.525747
177	Itga3	EY9	0.541251
178	Tln1	EY9	0.545605
179	Tmsb4x	EY9	0.547271
180	Itgb1	EY9	0.598949
181	Thbd	EY10	0.412753
182	Defb1	EY10	0.416031
183	Msmo1	EY10	0.422191
184	Fdps	EY10	0.433208
185	Ak2	EY10	0.434219
186	Idh1	EY10	0.434278
187	Tmprss11g	EY10	0.440598
188	Lgi2	EY10	0.447068
189	Rbp1	EY10	0.448359
190	Cpe	EY10	0.460612
191	Marcks	EY10	0.46348
192	Txn1	EY10	0.473268
193	Ctsd	EY10	0.475558
194	Rbp2	EY10	0.475768
195	Pmvk	EY10	0.502964
196	Sprr2a3	EY10	0.522397
197	Dbi	EY10	0.553904
198	Crabp2	EY10	0.597703
199	2610528A11Rik	EY10	0.693668
200	Fabp5	EY10	0.71091
201	Npc2	EY11	0.429187
202	Lxn	EY11	0.431388
203	Bst1	EY11	0.450601
204	Htra1	EY11	0.464664
205	Tagln2	EY11	0.473458
206	Myo1b	EY11	0.475994
207	Lamc2	EY11	0.480217
208	Il24	EY11	0.482709
209	Cldn7	EY11	0.502986
210	Msn	EY11	0.511753
211	Krt17	EY11	0.528984
212	Cald1	EY11	0.530497
213	Gapdh	EY11	0.54261
214	Slc16a3	EY11	0.544225
215	Eno1	EY11	0.546466
216	Procr	EY11	0.550428
217	Fads3	EY11	0.598795
218	Tmsb10	EY11	0.603726
219	Anxa3	EY11	0.636181
220	Actb	EY11	0.642634
221	Barx2	EY12	0.439733
222	Pgls	EY12	0.443781
223	Cox6c	EY12	0.448312
224	Tst	EY12	0.451164
225	Hspa1a	EY12	0.453434
226	Gstm1	EY12	0.454119
227	Fosb	EY12	0.457699
228	Cbr3	EY12	0.460655
229	Id3	EY12	0.460928
230	Ifitm2	EY12	0.49945
231	Apoc1	EY12	0.519713
232	Nfix	EY12	0.533654
233	Stmn1	EY12	0.545702
234	Gclm	EY12	0.566575
235	Fxyd3	EY12	0.589438
236	Gpx2	EY12	0.591338
237	Apoe	EY12	0.624482
238	1600014C10Rik	EY12	0.635858
239	Ifi27l2a	EY12	0.665563
240	Krt15	EY12	0.691834

## Sheet: EY1
	gene_name	module	color	kME_EY1	kME_grey	kME_EY2	kME_EY3	kME_EY4	kME_EY5	kME_EY6	kME_EY7	kME_EY8	kME_EY9	kME_EY10	kME_EY11	kME_EY12
Mrpl12	Mrpl12	EY1	turquoise	0.688859	0.197173	-0.435634	-0.0776512	0.0206231	-0.0175612	0.113618	0.294875	0.0990093	0.162522	0.0577348	-0.0970461	0.12421
Hspd1	Hspd1	EY1	turquoise	0.677144	0.397851	-0.186542	-0.25209	0.2969	0.213426	0.124417	0.530165	-0.0257841	0.221766	0.226429	0.0510498	-0.103745
Srm	Srm	EY1	turquoise	0.636339	0.291865	-0.221542	-0.17044	0.173422	0.178206	0.14467	0.435986	0.0747908	0.192333	0.18157	0.052059	-0.0325529
Ptma	Ptma	EY1	turquoise	0.615658	0.176346	-0.588942	-0.115969	-0.114189	-0.210403	0.183297	0.116632	0.276344	0.100941	-0.0944031	-0.30141	0.401223
Tomm40	Tomm40	EY1	turquoise	0.596181	0.207821	-0.386343	-0.112507	-0.00151641	0.00574072	0.163588	0.249517	0.0968044	0.0533077	0.0762043	-0.175452	0.159587
Ncl	Ncl	EY1	turquoise	0.591668	0.44642	-0.123187	-0.25887	0.343686	0.209329	0.1481	0.512657	-0.0156771	0.198468	0.178975	0.0299435	-0.158675
Set	Set	EY1	turquoise	0.590612	0.295365	-0.350478	-0.207893	0.140967	0.0211364	0.110545	0.333543	0.0699766	0.21799	0.0279951	-0.0722316	0.0717094
Atp5g1	Atp5g1	EY1	turquoise	0.587397	0.0620529	-0.511752	-0.0381029	-0.121774	-0.0817397	0.102145	0.161546	0.120463	-0.0134747	0.0634705	-0.256701	0.278727
Hsp90ab1	Hsp90ab1	EY1	turquoise	0.569602	0.36078	-0.0930451	-0.175248	0.310618	0.241715	0.123468	0.471972	0.0435901	0.289064	0.0944335	0.195754	-0.170375
Tomm5	Tomm5	EY1	turquoise	0.560816	0.207529	-0.263085	-0.120705	0.0704089	0.112826	0.0928827	0.325211	0.00681974	0.047862	0.175976	-0.0847163	0.0426131
Nme1	Nme1	EY1	turquoise	0.550029	0.194781	-0.187194	-0.103635	0.116043	0.15936	0.0663711	0.329293	-0.0255062	0.0871376	0.141847	0.0589851	-0.0536861
Hspa8	Hspa8	EY1	turquoise	0.544895	0.177909	-0.278144	-0.0823671	0.105357	0.116128	0.081501	0.349541	-0.0764843	0.0665835	0.159223	-0.0730769	-0.00528559
Phb2	Phb2	EY1	turquoise	0.544888	0.135271	-0.308603	-0.082587	0.0288724	0.0443455	0.0137313	0.259549	0.00106067	0.0685476	0.0952879	-0.0663284	0.0303179
Fkbp4	Fkbp4	EY1	turquoise	0.544089	0.204247	-0.262522	-0.106963	0.0768343	0.119611	0.111819	0.323996	-0.00292548	0.102448	0.146082	-0.0404817	0.0287585
H2afz	H2afz	EY1	turquoise	0.540116	0.0718592	-0.518353	-0.0258469	-0.143888	-0.0963097	0.179361	0.138759	0.0436716	-0.0300008	-0.00157515	-0.283355	0.289852
Cct3	Cct3	EY1	turquoise	0.53522	0.251849	-0.205455	-0.158964	0.132011	0.104969	0.0600908	0.330698	0.0434579	0.0938782	0.102568	-0.0120906	-0.0657797
Nhp2	Nhp2	EY1	turquoise	0.534975	0.214422	-0.143652	-0.115148	0.118018	0.200797	0.0562959	0.368307	-0.0389374	0.0406657	0.185201	0.0249365	-0.119839
Phb	Phb	EY1	turquoise	0.533997	0.18178	-0.285661	-0.106001	0.0615427	0.0600643	0.0872271	0.285936	-0.00428959	0.105207	0.211307	-0.0624656	0.0755817
Ranbp1	Ranbp1	EY1	turquoise	0.529248	0.173443	-0.257665	-0.095408	0.0877347	0.0975012	0.0638143	0.315052	-0.0184602	0.0706545	0.151896	-0.0254836	-0.0112023
Slc25a4	Slc25a4	EY1	turquoise	0.524777	0.136575	-0.415896	-0.0753331	-0.0622038	-0.0986895	0.00381985	0.148895	0.0969393	0.121767	-0.0671542	-0.138497	0.180565
Mrto4	Mrto4	EY1	turquoise	0.524127	0.179783	-0.267964	-0.0516108	0.0461545	-0.0797761	0.0298188	0.188007	0.0980272	0.1557	-0.0041262	-0.00217608	-0.00536637
Ran	Ran	EY1	turquoise	0.519344	0.161245	-0.222414	-0.101124	0.0761291	0.144267	0.0778613	0.300885	-0.0241973	0.0705903	0.0936157	0.000800681	-0.0324656
Cacybp	Cacybp	EY1	turquoise	0.519256	0.28927	-0.123767	-0.195209	0.238854	0.227072	0.0945841	0.440963	0.0126332	0.187096	0.175586	0.083799	-0.0813171
Lyar	Lyar	EY1	turquoise	0.51916	0.295462	-0.125864	-0.110809	0.187171	0.216786	0.126999	0.409238	-0.0206339	0.0701771	0.143644	0.00728462	-0.110461
Snrpg	Snrpg	EY1	turquoise	0.516988	0.116919	-0.301041	-0.00642444	0.0698863	0.0947913	0.05913	0.297299	-0.105907	0.0547761	0.199558	-0.0832618	0.0578724
Snu13	Snu13	EY1	turquoise	0.516136	0.154082	-0.260982	-0.0929836	0.0325831	0.048867	0.0365831	0.261155	0.00828121	0.0132336	0.105014	-0.104147	0.0122098
Npm1	Npm1	EY1	turquoise	0.512862	0.287375	-0.0872118	0.000437023	0.284767	0.139075	0.0425639	0.401002	-0.0752566	0.200972	0.0528483	0.12132	-0.245246
Dut	Dut	EY1	turquoise	0.508407	0.152387	-0.312719	-0.0614804	0.0592767	0.074839	0.0587672	0.306767	-0.0313634	0.140001	0.0882126	-0.0465982	0.0919371
Mrpl18	Mrpl18	EY1	turquoise	0.508373	0.14457	-0.317105	-0.109319	0.0130908	0.0237373	0.0469135	0.251009	-0.0111219	0.066617	0.132481	-0.12177	0.10484
Vdac2	Vdac2	EY1	turquoise	0.508229	0.186381	-0.221579	-0.116914	0.0952858	0.0563267	0.0261725	0.275654	2.11e-05	0.141378	0.115594	0.0243581	-0.0391414
Uqcr11	Uqcr11	EY1	turquoise	0.505513	0.0754471	-0.406636	-0.0486811	-0.0985878	-0.0313271	0.103631	0.155758	0.0797354	-0.0218387	0.128862	-0.253162	0.270248
Ccnd1	Ccnd1	EY1	turquoise	0.502083	0.246339	-0.328242	-0.129069	0.0615125	-0.124052	0.131683	0.177172	0.238801	0.286972	-0.181071	0.0323995	0.0661092
Nolc1	Nolc1	EY1	turquoise	0.501556	0.385298	-0.0531946	-0.189925	0.294972	0.252161	0.0861065	0.483509	-0.100568	0.147644	0.232761	0.0547986	-0.159956
Tmem97	Tmem97	EY1	turquoise	0.501341	0.283721	-0.0785826	-0.193442	0.173722	0.2747	0.157486	0.397513	-0.102058	0.0117936	0.296369	0.0102795	-0.122391
Timm13	Timm13	EY1	turquoise	0.500446	0.125452	-0.347306	-0.0102578	-0.0493959	-0.0802541	0.037999	0.148808	0.0560656	0.0638406	0.037085	-0.115712	0.114133
Pa2g4	Pa2g4	EY1	turquoise	0.495584	0.283668	-0.147439	-0.188968	0.170915	0.148888	0.137239	0.363696	-0.0131676	0.101205	0.198327	-0.00629854	-0.0136789
Timm23	Timm23	EY1	turquoise	0.495539	0.219372	-0.149423	-0.118231	0.165423	0.121182	0.069549	0.328384	0.0102405	0.137232	0.165103	0.0498053	-0.0599719
Birc5	Birc5	EY1	turquoise	0.493366	0.256366	-0.323565	-0.0482163	0.0683395	-0.0574209	0.357523	0.201831	0.128813	0.169586	-0.0396968	-0.0480429	0.071185
Hmgb1	Hmgb1	EY1	turquoise	0.492318	0.146065	-0.504494	-0.0600175	-0.0384398	-0.182195	0.189677	0.123763	0.106609	0.136302	-0.048615	-0.230492	0.322974
Hspe1	Hspe1	EY1	turquoise	0.491704	0.1571	-0.231969	-0.0465173	0.0893748	0.15605	0.0840736	0.325813	0.0579988	0.0759434	0.0357093	-0.000855852	0.000246214
Cyc1	Cyc1	EY1	turquoise	0.491352	0.0818976	-0.397205	-0.061881	-0.0964223	-0.103244	0.112971	0.0997688	0.171069	0.00676122	0.0390514	-0.207106	0.26309
Mt2	Mt2	EY1	turquoise	0.488218	0.0647937	-0.581382	-0.079009	-0.116975	-0.272001	0.0926472	0.0265151	0.219321	0.202676	-0.0851619	-0.200004	0.3689
C1qbp	C1qbp	EY1	turquoise	0.487696	0.154243	-0.373132	0.0554763	0.0586201	-0.18468	-0.00430243	0.151261	0.0625444	0.272985	-0.108105	-0.0443018	0.0787518
Rrm2	Rrm2	EY1	turquoise	0.485724	0.293446	-0.105801	-0.183811	0.210206	0.238951	0.0623224	0.424913	-0.0701176	0.124417	0.201015	0.0607532	-0.0888521
Uqcr10	Uqcr10	EY1	turquoise	0.48417	0.0739973	-0.367747	0.0113645	-0.0907494	-0.103407	0.0357367	0.107599	0.0956207	0.0236719	0.0533608	-0.166587	0.185
Znrd2	Znrd2	EY1	turquoise	0.481789	0.1743	-0.232316	-0.0770875	0.0598279	0.0356048	0.1291	0.242409	0.0466707	0.10756	0.0620367	-0.0193643	0.0269112
Ybx1	Ybx1	EY1	turquoise	0.476024	0.305541	-0.0513238	-0.141289	0.318672	0.272937	0.116531	0.465482	-0.144095	0.235049	0.204412	0.193896	-0.20269
Snrpd1	Snrpd1	EY1	turquoise	0.475179	0.195447	-0.235574	-0.0150461	0.0894999	0.0417834	0.0890792	0.267478	-0.0067839	0.100463	0.0557946	-0.0488674	0.00763869
Tubb4b	Tubb4b	EY1	turquoise	0.469502	0.248191	-0.202875	-0.180848	0.0823628	0.20771	0.418961	0.317157	0.134899	0.0945432	0.111081	0.0115649	0.0183206
Cct6a	Cct6a	EY1	turquoise	0.468903	0.339859	-0.0744836	-0.180384	0.255022	0.208063	0.0853351	0.42304	-0.123626	0.144185	0.185723	0.0566966	-0.167523
Chchd10	Chchd10	EY1	turquoise	0.463764	0.198119	-0.12861	-0.101102	0.0946133	0.13076	0.129268	0.26346	-0.0198078	-0.0326967	0.220768	-0.0824232	-0.0132294
Tomm20	Tomm20	EY1	turquoise	0.462039	0.142644	-0.186651	-0.07138	0.0998927	0.041554	-0.0491857	0.271902	-0.0259605	0.126321	0.0601019	0.0184618	-0.0656383
Ppa1	Ppa1	EY1	turquoise	0.461475	0.240571	-0.124891	-0.142114	0.179975	0.180801	0.129579	0.351982	0.128873	0.157563	0.103571	0.131876	-0.0828184
Ndufa5	Ndufa5	EY1	turquoise	0.460761	0.0470734	-0.431986	-0.0353708	-0.151934	-0.216921	0.0250286	0.012689	0.145898	-0.0127002	-0.0481896	-0.262502	0.288241
Atp5k	Atp5k	EY1	turquoise	0.457437	0.0378115	-0.417898	-0.0437319	-0.123207	-0.0974342	0.0440596	0.0925694	0.0481375	-0.0170515	0.0896534	-0.238075	0.261472
Prmt1	Prmt1	EY1	turquoise	0.456675	0.170238	-0.250962	-0.0455837	0.034546	0.121495	0.110887	0.271586	-0.0162881	-0.00567871	0.102539	-0.11423	0.0292431
Pclaf	Pclaf	EY1	turquoise	0.455341	0.241315	-0.229736	-0.0701439	0.0550013	0.0963013	0.228044	0.285192	0.00570938	0.0236654	0.088955	-0.108414	0.0749242
Nudc	Nudc	EY1	turquoise	0.453623	0.244255	-0.100284	-0.169937	0.196953	0.211675	0.158545	0.387552	0.00699651	0.149171	0.123754	0.109057	-0.101948
Rangrf	Rangrf	EY1	turquoise	0.45081	0.149729	-0.281936	-0.0274726	-0.00868896	-0.00435501	0.0726211	0.175063	0.160902	0.0690782	0.0400042	-0.0986189	0.157866
Eif5a	Eif5a	EY1	turquoise	0.446789	0.106819	-0.159668	-0.113314	0.0718685	0.15899	0.0258869	0.276445	-0.0908852	0.00818047	0.188283	0.0303935	-0.0472958
Ruvbl1	Ruvbl1	EY1	turquoise	0.441272	0.238446	-0.213067	-0.0809893	0.199931	0.0325393	0.163707	0.277361	0.102124	0.369747	0.0301503	0.129514	0.0182925
Dkc1	Dkc1	EY1	turquoise	0.440837	0.157881	-0.294691	-0.0555289	0.000671337	-0.0196841	0.075258	0.19029	0.0887581	0.0739957	0.0112108	-0.128967	0.117515
Tuba1b	Tuba1b	EY1	turquoise	0.440483	0.172206	-0.305611	-0.0994232	-0.00576955	0.0234003	0.242003	0.20854	0.0702129	0.0779453	0.0343469	-0.0869095	0.138781
Srsf3	Srsf3	EY1	turquoise	0.438391	0.0407855	-0.473427	-0.0118471	-0.12819	-0.223396	0.103788	0.0300576	0.165577	0.0577149	-0.117143	-0.22408	0.261778
Nasp	Nasp	EY1	turquoise	0.438157	0.248464	-0.126999	-0.129058	0.163515	0.152524	0.0294634	0.351816	-0.0814053	0.0850822	0.165484	-0.0442973	-0.0475456
Snrpa1	Snrpa1	EY1	turquoise	0.436629	0.143708	-0.248868	-0.0588916	0.033909	-0.100494	-0.00737279	0.145114	-0.0151839	0.085292	0.0196275	-0.0760789	0.0312389
Rab5if	Rab5if	EY1	turquoise	0.436485	0.115364	-0.240165	-0.108189	0.00187272	0.067437	0.0533811	0.222997	0.0333455	0.0285278	0.146784	-0.0995674	0.0985068
Ccnd3	Ccnd3	EY1	turquoise	0.436085	0.279228	-0.113087	-0.179663	0.157179	0.190167	0.136432	0.340557	0.0236593	0.147526	0.184474	0.0563274	-0.0370518
Tubb5	Tubb5	EY1	turquoise	0.435408	0.129288	-0.380466	0.0586794	-0.02152	-0.113592	0.317763	0.124969	0.189419	0.193765	-0.106824	-0.048717	0.176946
Umps	Umps	EY1	turquoise	0.434782	0.272523	-0.135558	-0.087728	0.162805	0.132773	0.00183489	0.314519	-0.0263236	0.148159	0.0746654	0.0454321	-0.104077
Grwd1	Grwd1	EY1	turquoise	0.434556	0.256267	-0.126932	-0.0518783	0.135215	0.106749	0.0820648	0.297139	0.0218186	0.105442	0.0895084	0.0119631	-0.0796519
Lrrc59	Lrrc59	EY1	turquoise	0.433258	0.255504	-0.0246806	-0.205906	0.249096	0.193249	0.104534	0.371598	-0.0491121	0.19783	0.204811	0.178977	-0.16473
Lmnb1	Lmnb1	EY1	turquoise	0.432051	0.340142	-0.176912	-0.188304	0.158117	0.0602615	0.172986	0.301975	-0.0481023	0.0902571	0.14187	-0.108241	0.0219575
Ccdc86	Ccdc86	EY1	turquoise	0.430128	0.294303	-0.0672764	-0.137189	0.213498	0.185369	0.13603	0.362582	0.0133188	0.173743	0.22052	0.0583686	-0.0629507
Emg1	Emg1	EY1	turquoise	0.429754	0.116176	-0.233611	-0.0833915	0.0474069	0.0482075	0.120533	0.232232	0.0774431	0.110662	0.106776	-0.0212985	0.0635785
Lsm7	Lsm7	EY1	turquoise	0.429753	0.121706	-0.318554	-0.0421101	-0.0427641	-0.030404	0.0723623	0.136327	0.119374	-0.00584478	0.0194958	-0.166433	0.173249
Atp5a1	Atp5a1	EY1	turquoise	0.429507	0.0947514	-0.328127	-0.117713	-0.0558097	-0.0556122	0.0389061	0.126874	0.0685933	0.0207282	0.0372214	-0.168763	0.199286
Tmem266	Tmem266	EY1	turquoise	0.428168	0.20778	-0.218219	-0.0238518	0.00346513	0.000544116	0.0575988	0.157817	0.124167	0.0652242	-0.0669997	-0.0757381	0.0269165
Bzw2	Bzw2	EY1	turquoise	0.427953	0.175801	-0.167576	-0.116413	0.0869112	0.115283	0.157967	0.28188	0.0352454	0.0525736	0.22627	-0.092708	0.12413
Dctpp1	Dctpp1	EY1	turquoise	0.427645	0.121891	-0.264841	-0.00152552	0.00613686	0.122629	0.180009	0.273199	0.0367902	-0.000215417	0.109916	-0.111972	0.128503
Mrpl20	Mrpl20	EY1	turquoise	0.427016	0.133572	-0.256181	-0.0824839	0.0188786	0.0885205	0.138197	0.246105	0.0801581	0.0644381	0.100374	-0.0532326	0.123233
Tcof1	Tcof1	EY1	turquoise	0.425807	0.34234	-0.125613	-0.152035	0.214446	0.136028	0.190951	0.348501	0.105079	0.199828	0.0810944	0.0410909	-0.0418977
Dus1l	Dus1l	EY1	turquoise	0.425159	0.310871	-0.0968694	-0.0659055	0.150733	0.138925	0.142744	0.295064	-0.0375497	0.0934153	0.131014	-0.000961633	-0.107259
Exosc8	Exosc8	EY1	turquoise	0.424827	0.236262	-0.163902	-0.0678447	0.0792184	0.125959	0.0805171	0.256154	0.0694592	0.0599639	0.0470085	-0.025327	-0.0130096
Knop1	Knop1	EY1	turquoise	0.423776	0.225125	-0.178783	-0.133947	0.0975391	0.0637921	0.109131	0.272092	0.0982299	0.109117	0.108158	-0.0340285	0.0354106
Ccna2	Ccna2	EY1	turquoise	0.423408	0.282413	-0.172441	-0.103658	0.117524	0.0908336	0.381555	0.263013	0.110668	0.128035	0.0604668	-0.0105305	0.0418791
Mrps26	Mrps26	EY1	turquoise	0.422984	0.146839	-0.2452	-0.0559411	-0.04272	-0.065441	0.0329374	0.116862	0.0589744	-0.0136003	0.0203396	-0.143616	0.0632497
Ccnd2	Ccnd2	EY1	turquoise	0.42283	0.179013	-0.394178	-0.119229	-0.045851	-0.0918024	0.169685	0.1245	0.346275	0.262994	-0.247901	-0.0490925	0.230345
mt-Nd1	mt-Nd1	EY1	turquoise	0.421644	0.251281	-0.223482	-0.284884	0.123992	0.147559	0.205708	0.309597	-0.0529942	0.0737164	0.186181	-0.113695	0.0404841
Apex1	Apex1	EY1	turquoise	0.421487	0.142843	-0.238566	-0.0442653	0.0386017	0.0271433	0.11057	0.21904	0.0325036	0.109957	0.100115	-0.0470231	0.075435
Timm8a1	Timm8a1	EY1	turquoise	0.421275	0.217744	-0.0804426	-0.061402	0.170657	0.159493	0.0643624	0.324563	-0.0814754	0.0604385	0.152439	0.0381008	-0.150733
Ndufab1	Ndufab1	EY1	turquoise	0.42025	0.0201771	-0.424637	0.00230709	-0.129661	-0.288811	0.00997746	-0.0136389	0.13334	0.0658944	-0.0689833	-0.205865	0.269171
Atic	Atic	EY1	turquoise	0.42006	0.225074	-0.228001	-0.109616	0.192163	0.0743284	0.175732	0.30894	0.1397	0.402175	0.0290745	0.158001	0.0685572
Srsf2	Srsf2	EY1	turquoise	0.418802	0.138606	-0.275517	-0.112563	0.0167391	-0.0380155	0.111245	0.1601	0.119485	0.114464	0.0383619	-0.0789765	0.123401
Ppp1r14b	Ppp1r14b	EY1	turquoise	0.418178	0.032546	-0.335634	-0.0249812	-0.0975642	-0.0538709	0.00958269	0.105218	0.0319033	-0.0137506	0.0988901	-0.176119	0.16218
Rsl1d1	Rsl1d1	EY1	turquoise	0.418019	0.28591	-0.0470481	-0.0874116	0.255423	0.165875	0.0287575	0.371429	-0.0869057	0.153631	0.120417	0.107939	-0.197832
Ssbp4	Ssbp4	EY1	turquoise	0.417846	0.160849	-0.206996	-0.0954948	0.0634231	0.120933	0.144975	0.27163	0.0291073	0.0735354	0.215916	-0.049522	0.101806
Ndufs7	Ndufs7	EY1	turquoise	0.417835	0.0311698	-0.427886	-0.0110191	-0.154787	-0.248672	-0.00360102	-0.00679614	0.173644	0.0324812	-0.078783	-0.230544	0.266035
Tomm22	Tomm22	EY1	turquoise	0.416987	0.174185	-0.197413	-0.0707785	0.0517693	0.0688664	0.0363614	0.230491	-0.0166492	0.044202	0.0645294	-0.0637308	-0.0173027
Cenpa	Cenpa	EY1	turquoise	0.416223	0.228774	-0.215771	-0.133228	0.0895244	0.101926	0.417492	0.257175	0.161696	0.159439	0.118357	0.000801871	0.117152
Mrps34	Mrps34	EY1	turquoise	0.415836	0.174967	-0.217335	-0.0662987	0.0264691	0.00643866	0.0639846	0.180278	0.0540061	0.0643954	0.0726585	-0.0641466	0.0284899
Metap2	Metap2	EY1	turquoise	0.415315	0.1996	-0.236231	-0.0990341	0.0696773	-0.0369315	0.0360012	0.192817	0.0454436	0.0876763	0.0070078	-0.0846861	0.021941
Ndufb10	Ndufb10	EY1	turquoise	0.413295	-0.0034416	-0.418989	-0.0261834	-0.19113	-0.14099	0.0259159	0.0455272	0.0613027	-0.0921257	0.0629014	-0.305706	0.30497
Gcsh	Gcsh	EY1	turquoise	0.412388	0.292619	-0.0572469	-0.104002	0.203614	0.21391	0.120875	0.346481	-0.0267941	0.142016	0.188686	0.0692318	-0.110879
Ddx18	Ddx18	EY1	turquoise	0.412312	0.31068	-0.05173	-0.115232	0.225638	0.207258	0.0704116	0.365901	-0.0491878	0.138055	0.0774209	0.086807	-0.179758
Pop5	Pop5	EY1	turquoise	0.411737	0.128169	-0.219868	-0.103572	0.00475897	0.0998178	0.117214	0.252472	0.0708249	-0.0110761	0.134812	-0.0823463	0.0897347
Cycs	Cycs	EY1	turquoise	0.411599	0.142955	-0.184891	-0.0764611	0.0447846	0.103822	0.0865039	0.230173	0.0316306	0.0452282	0.0647601	0.00306496	-0.0243078
Cdca8	Cdca8	EY1	turquoise	0.41012	0.326355	-0.124823	-0.138351	0.152334	0.159214	0.466713	0.298777	0.0829919	0.0770545	0.0921684	-0.00400533	-0.0337869
Nedd8	Nedd8	EY1	turquoise	0.407652	0.0238089	-0.36461	-0.0345674	-0.0529333	-0.128547	0.0456539	0.105465	0.0764391	0.191372	0.011474	-0.0492789	0.189293
Isyna1	Isyna1	EY1	turquoise	0.406652	0.279784	-0.0434201	-0.111726	0.187949	0.260731	0.171004	0.357186	-0.0514699	0.0931507	0.197128	0.092512	-0.108019
Ube2s	Ube2s	EY1	turquoise	0.40543	0.254464	-0.0849953	-0.148485	0.157721	0.299488	0.3795	0.375419	0.00578338	0.0619726	0.131986	0.0869515	-0.137856
Psmd7	Psmd7	EY1	turquoise	0.404997	0.205752	-0.130167	-0.152512	0.0735374	0.134569	0.0676807	0.260944	0.0592295	0.00734394	0.0818579	-0.036722	-0.0682302
Gadd45gip1	Gadd45gip1	EY1	turquoise	0.404924	0.191816	-0.195383	-0.0413232	0.0587834	-0.0585936	0.0231243	0.144214	0.0837504	0.124116	-0.0519449	-0.00698333	-0.0223401
Fasn	Fasn	EY1	turquoise	0.401279	0.311301	-0.0479623	-0.211876	0.178237	0.191835	0.102832	0.318506	-0.0894161	0.0423347	0.272713	-0.0261195	-0.110613
Ino80e	Ino80e	EY1	turquoise	0.401246	0.270387	-0.0908795	-0.119147	0.168406	0.179049	0.134169	0.319059	0.00431181	0.124053	0.137987	0.0587334	-0.0871871
Srsf7	Srsf7	EY1	turquoise	0.400457	0.111813	-0.343261	-0.0467097	-0.028867	-0.0602137	0.0894578	0.137115	0.0676318	0.0547923	-0.0486523	-0.173712	0.136907
Mrps24	Mrps24	EY1	turquoise	0.399977	0.140122	-0.236824	-0.112697	-0.00777772	0.0973573	0.0954324	0.224658	-0.0127851	-0.0327322	0.167247	-0.123733	0.0929035
Wdr18	Wdr18	EY1	turquoise	0.399529	0.126664	-0.201941	-0.0408207	0.0515847	0.0487528	0.133627	0.199021	0.120256	0.118852	0.11544	-0.00265226	0.0997745
Ndufaf4	Ndufaf4	EY1	turquoise	0.39936	0.241126	-0.16128	-0.0408184	0.0844457	0.0633783	0.0881077	0.229543	0.0513689	0.0484738	0.0234039	-0.0514846	-0.00548611
Phgdh	Phgdh	EY1	turquoise	0.39888	0.0286347	-0.44904	-0.0485895	-0.171657	-0.156141	0.075365	0.0103553	0.357154	0.109845	-0.23569	-0.122911	0.332012
Coq7	Coq7	EY1	turquoise	0.397832	0.227991	-0.183817	-0.0507395	0.0783168	0.0807886	0.139324	0.205909	0.0583645	0.0905105	0.0459648	-0.0574095	0.0245779
Hras	Hras	EY1	turquoise	0.396422	0.0885238	-0.274358	-0.10931	-0.0366949	0.0166172	0.0945716	0.162971	0.0563687	0.0272633	0.0831107	-0.0938015	0.105187
Mt1	Mt1	EY1	turquoise	0.395968	0.0497677	-0.416542	-0.0337405	-0.0379072	-0.172614	0.0725806	0.062803	0.00511965	0.1268	0.0982727	-0.164515	0.241076
Ccnb2	Ccnb2	EY1	turquoise	0.394834	0.225961	-0.161906	-0.131149	0.0964247	0.133025	0.213608	0.255038	0.101511	0.132604	0.093322	0.0413837	0.0170054
Impdh2	Impdh2	EY1	turquoise	0.394602	0.107332	-0.236374	-0.00643608	0.0160781	0.0365702	0.0884809	0.208661	-0.0136139	0.0288226	0.10319	-0.109698	0.0970705
Jpt1	Jpt1	EY1	turquoise	0.394411	0.244355	-0.0973978	-0.170535	0.117661	0.172236	0.363663	0.278827	0.0331229	0.0541829	0.170603	0.013805	-0.030705
Hmgb2	Hmgb2	EY1	turquoise	0.393173	0.0981951	-0.516396	0.0150897	-0.163374	-0.155963	0.425247	0.0348577	0.250262	-0.0125369	-0.159215	-0.347833	0.404221
Nop16	Nop16	EY1	turquoise	0.393066	0.232494	-0.0926668	-0.0828754	0.160819	0.141163	0.13733	0.296343	0.050674	0.119465	0.139261	0.0614444	-0.0240687
Timm9	Timm9	EY1	turquoise	0.392864	0.222727	-0.24326	-0.0123827	0.0379802	-0.0808802	0.0477664	0.133181	0.0743485	0.112111	-0.0323424	-0.0949075	0.0470642
Txn2	Txn2	EY1	turquoise	0.392831	0.121309	-0.185459	-0.0469393	0.0155872	0.0711085	-0.0191205	0.219587	-0.0222898	-0.00894504	0.130097	-0.0827518	0.0272884
Snrpd3	Snrpd3	EY1	turquoise	0.392463	0.0976527	-0.27811	-0.0108578	0.0109868	-0.0809443	0.0405628	0.132614	0.0831887	0.0997659	0.0144506	-0.0645108	0.12363
Eef1d	Eef1d	EY1	turquoise	0.391596	0.0545303	-0.202069	0.0770682	0.0193311	-0.0181053	-0.0503857	0.172659	-0.0595982	0.0349239	0.0577273	-0.0249325	-0.0426356
Suclg1	Suclg1	EY1	turquoise	0.391393	0.156361	-0.206717	-0.0489965	0.00944731	-0.0237556	0.0260061	0.139166	0.0213328	0.0257413	0.0471553	-0.0861095	0.0532215
Cct8	Cct8	EY1	turquoise	0.390749	0.192197	-0.118254	-0.0957171	0.123325	0.116948	0.025717	0.258328	-0.0297885	0.106192	0.0483989	0.0453796	-0.0998813
Mtap	Mtap	EY1	turquoise	0.389516	0.323678	-0.0756622	-0.0978315	0.173865	0.157747	0.0383083	0.296342	0.00457731	0.114505	0.0464814	0.0371849	-0.121166
Rps19bp1	Rps19bp1	EY1	turquoise	0.389499	0.222257	-0.142499	-0.0317688	0.106571	0.0496315	0.0632482	0.221315	-0.0190147	0.0925985	0.0651353	-0.00821419	-0.0784632
Txnl4a	Txnl4a	EY1	turquoise	0.389432	0.154052	-0.107163	-0.0729745	0.137323	0.166622	0.057803	0.303355	0.0235747	0.161724	0.0904541	0.121615	-0.0828651
Ppat	Ppat	EY1	turquoise	0.389378	0.338975	-0.00704197	-0.127229	0.2458	0.250177	0.0249722	0.39714	-0.0603872	0.160238	0.170697	0.104082	-0.165431
Tspan4	Tspan4	EY1	turquoise	0.387844	0.236366	-0.113326	-0.07038	0.104795	0.137035	0.0343676	0.248047	0.0516413	0.119277	0.00138851	0.0596462	-0.0924475
Atp5md	Atp5md	EY1	turquoise	0.387647	0.0662494	-0.246547	-0.0769404	-0.0556445	0.0729356	-0.0166408	0.16962	0.0525028	-0.011415	0.0658357	-0.0987744	0.0812321
Wdr77	Wdr77	EY1	turquoise	0.387453	0.255634	-0.1375	-0.0642692	0.0875741	0.0838043	0.0457088	0.223422	-0.0012537	0.0532585	0.0715292	-0.0458579	-0.0541138
Rrp1b	Rrp1b	EY1	turquoise	0.387363	0.330441	-0.0540219	-0.127754	0.182708	0.115991	0.0726598	0.279722	0.0222336	0.0932537	0.0796178	0.0196089	-0.116667
Uqcc2	Uqcc2	EY1	turquoise	0.387119	0.0558755	-0.238	-0.0651752	-0.0482832	0.102563	0.0939313	0.203547	-0.024061	-0.0694749	0.217284	-0.11973	0.123169
Pgam1	Pgam1	EY1	turquoise	0.386924	0.224449	0.033939	-0.219379	0.252048	0.315256	0.0389821	0.378229	-0.0979544	0.176947	0.255665	0.258858	-0.238414
Nop58	Nop58	EY1	turquoise	0.386773	0.276072	-0.111113	-0.0945218	0.166541	0.0871423	0.0740452	0.282527	0.00130178	0.0829439	0.0477731	-0.0259237	-0.103785
Mrpl28	Mrpl28	EY1	turquoise	0.386562	0.140022	-0.204359	-0.0680966	0.0154432	0.0710536	0.111415	0.20209	0.0462616	0.0218172	0.100789	-0.0630372	0.059978
Tuba4a	Tuba4a	EY1	turquoise	0.385602	0.191713	-0.0492429	-0.230764	0.16806	0.238965	0.149132	0.348122	-0.0486872	0.120981	0.233521	0.134899	-0.124772
Lap3	Lap3	EY1	turquoise	0.385383	0.247609	-0.0427133	-0.0751482	0.181969	0.210002	0.0441222	0.312193	0.0336844	0.0941747	0.0944693	0.107801	-0.175189
Polr2f	Polr2f	EY1	turquoise	0.385332	0.0508641	-0.294772	-0.0715957	-0.0543224	-0.00405973	0.0815246	0.15258	0.0801101	0.0692135	0.0874078	-0.100125	0.185315
Cks1b	Cks1b	EY1	turquoise	0.385005	0.244754	-0.163439	-0.115571	0.148859	0.178477	0.375567	0.323368	0.0515397	0.17404	0.157124	0.0398696	0.0492963
Ndufb7	Ndufb7	EY1	turquoise	0.384203	0.0035587	-0.424201	-0.0130265	-0.157473	-0.236658	0.019124	-0.0243114	0.1613	0.0308933	-0.0692461	-0.212876	0.295181
Mrps7	Mrps7	EY1	turquoise	0.383981	0.158571	-0.133165	-0.084167	0.0689062	0.116435	0.0578584	0.250411	0.0255368	0.0402178	0.100866	0.00368767	-0.0379434
Polr2e	Polr2e	EY1	turquoise	0.383927	0.0702568	-0.260002	-0.0823398	0.0039856	0.0117664	0.0883124	0.171738	0.112699	0.127365	0.0569644	-0.0257669	0.132073
Npm3	Npm3	EY1	turquoise	0.383845	0.185411	-0.142052	-0.0866344	0.0651136	0.160541	0.14109	0.253547	0.0312155	-0.0587185	0.129723	-0.0891495	0.0253938
Nudt19	Nudt19	EY1	turquoise	0.383485	0.2636	-0.0949514	-0.0947382	0.122546	0.138202	0.0681176	0.264848	0.0016844	0.0729157	0.0757093	0.0141521	-0.0934126
Tma7	Tma7	EY1	turquoise	0.383244	0.130335	-0.177092	-0.102635	0.05579	0.141676	0.0459675	0.247734	-0.0432362	0.021472	0.163978	-0.0433173	0.0237257
Cdk4	Cdk4	EY1	turquoise	0.38244	0.0908677	-0.264876	-0.0667018	-0.0251212	0.0847186	0.106425	0.200961	0.0426298	-0.0151082	0.112195	-0.133158	0.161686
Mdh1	Mdh1	EY1	turquoise	0.381745	-0.0537956	-0.537743	-0.0043257	-0.277354	-0.318146	0.059808	-0.105264	0.197272	-0.0742616	-0.0695191	-0.404187	0.48564
Mrpl51	Mrpl51	EY1	turquoise	0.381592	0.135556	-0.233976	-0.109697	0.012924	0.0475803	0.196048	0.196452	0.0603447	0.0300842	0.0895845	-0.0955056	0.0937303
Rrp7a	Rrp7a	EY1	turquoise	0.381378	0.193772	-0.127185	-0.0950563	0.0881133	0.0231223	0.0340724	0.177223	0.0443441	0.127578	0.0273244	0.0401748	-0.0453908
Ninj1	Ninj1	EY1	turquoise	0.381358	0.273864	-0.0858844	-0.120009	0.203535	0.159237	0.0808696	0.311819	-0.00741252	0.241657	0.101538	0.156159	-0.115463
Glrx5	Glrx5	EY1	turquoise	0.381341	0.176856	-0.16027	-0.0855089	0.0740642	0.116907	0.0575079	0.242995	-0.0696132	0.0451023	0.101863	-0.0321424	-0.0311357
Pbk	Pbk	EY1	turquoise	0.380835	0.280654	-0.130067	-0.0825399	0.0819529	0.0805913	0.277656	0.22508	0.0555064	0.030986	0.0649382	-0.0700106	0.00234827
Prpf31	Prpf31	EY1	turquoise	0.380054	0.187431	-0.160665	-0.0892103	0.0858523	0.0877126	0.112794	0.239334	0.0495862	0.0677048	0.114283	-0.0203811	0.00319399
Hmbs	Hmbs	EY1	turquoise	0.379805	0.233081	-0.147464	-0.0888691	0.076601	0.0746871	0.0574489	0.200169	-0.0643799	0.0264313	0.0950721	-0.0623231	-0.067904
Mrps25	Mrps25	EY1	turquoise	0.379631	0.157615	-0.144768	-0.0684013	0.119543	0.00761739	0.0404119	0.198185	-0.00291786	0.163308	0.0899537	0.0627397	-0.0331624
Sigmar1	Sigmar1	EY1	turquoise	0.378885	0.244017	-0.102161	-0.117049	0.0890385	0.102204	0.0855634	0.22459	-0.0266544	0.0291854	0.113983	-0.0326313	-0.0651029
Ifrd2	Ifrd2	EY1	turquoise	0.378333	0.176563	-0.191626	-0.0657893	0.0516773	0.00866486	0.10337	0.180917	0.108525	0.11506	0.0655544	-0.0391356	0.0785027
Pdap1	Pdap1	EY1	turquoise	0.378015	0.112615	-0.213962	-0.0893222	0.0143959	0.0727326	0.046123	0.197139	0.00956992	0.0358493	0.0395797	-0.0284658	0.0242205
Atp5j2	Atp5j2	EY1	turquoise	0.37759	-0.0662347	-0.494463	0.0700813	-0.219326	-0.27013	0.0122137	-0.0574058	0.133633	-0.0138085	-0.0157546	-0.297636	0.386974
Eif1ad	Eif1ad	EY1	turquoise	0.37653	0.219697	-0.0939289	-0.0802895	0.100478	0.0592619	0.0651097	0.222597	0.037658	0.041434	0.0889546	-0.0394671	-0.0554256
Cdc20	Cdc20	EY1	turquoise	0.376247	0.149815	-0.251182	-0.0929978	0.0408351	0.0346521	0.433354	0.184714	0.231713	0.12675	0.0854328	-0.0553023	0.177293
Hirip3	Hirip3	EY1	turquoise	0.375735	0.35968	-0.104092	-0.140058	0.167799	0.132681	0.240705	0.305854	0.0490045	0.0892471	0.0878536	-0.0508283	0.00853545
Ndufc1	Ndufc1	EY1	turquoise	0.374914	0.0530526	-0.32951	-0.0203591	-0.126811	-0.0141958	0.0102728	0.101549	0.0250347	-0.0771431	0.0718548	-0.227207	0.211928
Gart	Gart	EY1	turquoise	0.37465	0.259426	-0.0943655	-0.144063	0.16955	0.144574	0.0614474	0.284497	-0.0270483	0.107387	0.140868	0.0161647	-0.0628471
Ddx39	Ddx39	EY1	turquoise	0.374083	0.207175	-0.0582258	-0.099818	0.129738	0.20227	0.0798328	0.285048	-0.0460954	0.0427195	0.0873343	0.0763963	-0.15929
Cmtm7	Cmtm7	EY1	turquoise	0.374011	0.295065	0.0427058	-0.143103	0.284729	0.28563	0.0944312	0.407374	-0.0261303	0.282505	0.176538	0.28064	-0.225633
Pin1	Pin1	EY1	turquoise	0.373931	0.161992	-0.144421	-0.0852698	0.11274	0.123128	0.126221	0.271862	0.020013	0.146088	0.0856175	0.0754549	-0.0290405
Slc19a1	Slc19a1	EY1	turquoise	0.373881	0.190528	-0.0706675	-0.0611893	0.130785	0.146582	0.0570446	0.273631	0.000472117	0.0539129	0.183662	0.00327952	-0.0571922
Tufm	Tufm	EY1	turquoise	0.373686	0.237684	-0.108083	-0.115221	0.106133	0.122424	0.0644108	0.254284	0.00262686	0.088379	0.103486	0.0110153	-0.0313177
Prdx6	Prdx6	EY1	turquoise	0.373403	0.131663	-0.192367	-0.0628509	0.0267893	0.105031	0.00658427	0.211725	-0.00805385	0.0352192	0.0885138	-0.035084	0.0208454
U2af1	U2af1	EY1	turquoise	0.372329	0.105786	-0.220017	-0.0790242	-0.013132	0.100238	0.140529	0.226156	0.0973047	0.0271353	0.0981124	-0.0811621	0.104461
Ncln	Ncln	EY1	turquoise	0.372098	0.260293	-0.109573	-0.10548	0.0834019	0.0574635	0.0867014	0.193351	0.016009	0.0592928	0.0572713	-0.0325094	-0.0700796
Them6	Them6	EY1	turquoise	0.370037	0.16184	-0.207743	-0.0286631	-0.0293704	0.00653705	0.103205	0.140735	0.132038	-0.0297666	0.0731986	-0.155703	0.122586
Mettl1	Mettl1	EY1	turquoise	0.369978	0.235316	-0.130383	-0.0387761	0.11422	0.117507	0.132424	0.259299	0.0691614	0.0992271	0.110023	-0.0228909	0.00951039
Ass1	Ass1	EY1	turquoise	0.369977	0.0647488	-0.329509	-0.0244006	-0.0499244	-0.164921	0.0582965	0.0412741	0.32447	0.23999	-0.222383	0.0398899	0.196767
Lsm2	Lsm2	EY1	turquoise	0.369527	0.189915	-0.220404	-0.049567	0.0542795	0.0948561	0.255089	0.240369	0.0985694	0.0861744	0.0707023	-0.0596296	0.105356
Comtd1	Comtd1	EY1	turquoise	0.369036	0.235789	-0.102892	-0.0807627	0.074138	0.0869381	0.0651317	0.199001	0.0653781	0.0429842	0.0594829	-0.0208577	-0.0429748
Rangap1	Rangap1	EY1	turquoise	0.368646	0.290649	-0.103145	-0.17797	0.113535	0.0733344	0.217037	0.234221	0.0464693	0.0555504	0.174655	-0.080306	0.0439359
Uhrf1	Uhrf1	EY1	turquoise	0.36861	0.225284	-0.164306	-0.0916889	0.123124	-0.00368805	-0.0913294	0.21619	0.0169546	0.144028	0.0722002	-0.0438091	0.04375
Psma5	Psma5	EY1	turquoise	0.368499	0.154746	-0.14929	-0.160098	0.0911217	0.147451	0.10639	0.263087	0.059116	0.0683626	0.113013	-0.00364941	-0.000479871
Ppm1g	Ppm1g	EY1	turquoise	0.367839	0.30709	-0.0227766	-0.207643	0.221187	0.223438	0.169366	0.361364	-0.0311794	0.133987	0.1858	0.0517523	-0.0801665
Ftsj3	Ftsj3	EY1	turquoise	0.367109	0.310246	0.0250304	-0.161582	0.288475	0.271112	0.200185	0.40747	-0.000318899	0.158568	0.250645	0.115941	-0.110714
Rrp9	Rrp9	EY1	turquoise	0.366121	0.293942	-0.0200339	-0.0540528	0.189612	0.175331	0.0943526	0.311754	-0.00641431	0.133515	0.0943976	0.0989369	-0.14239
Gspt1	Gspt1	EY1	turquoise	0.365904	0.299365	-0.0477212	-0.196531	0.211306	0.149748	0.0764493	0.319377	-0.104512	0.0684463	0.195223	-0.00685585	-0.115937
Noc4l	Noc4l	EY1	turquoise	0.365086	0.273405	-0.014386	-0.0748385	0.171189	0.176945	0.0495802	0.297232	-0.0152687	0.0893933	0.128192	0.0814138	-0.166099
Selenoh	Selenoh	EY1	turquoise	0.36484	0.0885837	-0.230176	-0.0410977	0.0274815	0.0225504	0.101419	0.176702	-0.0325381	0.0925062	0.0514425	-0.0123682	0.0692959
Cfap298	Cfap298	EY1	turquoise	0.364715	0.239633	-0.0741964	-0.132691	0.201251	0.0997438	0.136491	0.264428	0.121455	0.258976	0.0663601	0.148376	-0.0423292
Nubp2	Nubp2	EY1	turquoise	0.364641	0.248225	-0.0908719	-0.08344	0.111052	0.142024	0.100563	0.258252	0.0163165	0.089025	0.150079	0.0155636	-0.0470173
Tcp1	Tcp1	EY1	turquoise	0.364598	0.238841	-0.0760927	-0.167327	0.19617	0.132697	0.102795	0.288424	-0.0764878	0.147306	0.0954167	0.0667499	-0.105938
Ssr2	Ssr2	EY1	turquoise	0.364304	0.138404	-0.128463	-0.153118	0.0760402	0.145829	0.0587145	0.248464	-0.00913149	0.0890111	0.15068	0.0250533	-0.0339501
Atp5b	Atp5b	EY1	turquoise	0.36403	-0.0798358	-0.456132	-0.000141015	-0.248162	-0.174391	0.0275763	-0.0577637	0.230738	-0.0240839	-0.109356	-0.217191	0.377727
Mrpl34	Mrpl34	EY1	turquoise	0.363229	0.114958	-0.206788	-0.0254977	0.0382621	-0.0353113	0.0946137	0.173748	0.0194277	0.134248	0.139137	-0.0410927	0.103561
Mrpl36	Mrpl36	EY1	turquoise	0.362971	0.157133	-0.153428	-0.091942	0.0240458	0.120898	0.054597	0.219019	-0.0196764	-0.00445158	0.166878	-0.0513007	0.0190951
Dohh	Dohh	EY1	turquoise	0.362258	0.198099	-0.0576652	-0.163395	0.135069	0.231645	0.167465	0.320649	0.0465321	0.0947831	0.245585	0.0534525	0.00802149
Dlat	Dlat	EY1	turquoise	0.362246	0.287929	-0.106768	-0.0776868	0.135209	0.0348421	0.067783	0.203835	0.00765648	0.121676	0.0351262	0.0166097	-0.0666043
Lsm6	Lsm6	EY1	turquoise	0.361396	0.0871817	-0.298319	0.0152983	-0.060777	-0.125213	0.0187709	0.0698826	0.0180802	0.0547354	-0.00711374	-0.125204	0.124802
Atp5f1	Atp5f1	EY1	turquoise	0.360712	0.0381501	-0.245718	-0.0470981	-0.0632367	0.0729116	0.0286993	0.177871	-0.000600104	-0.053966	0.1498	-0.135064	0.150729
Elovl6	Elovl6	EY1	turquoise	0.360049	0.188145	-0.148123	-0.133856	0.0764419	0.114179	0.145116	0.236177	-0.0239061	0.0275422	0.205128	-0.0726353	0.0441948
Gna11	Gna11	EY1	turquoise	0.359492	0.223418	-0.176725	-0.0795895	0.044616	-0.0167152	0.0655294	0.156741	0.025622	0.0929898	0.0204686	-0.0578768	0.02248
Rps27l	Rps27l	EY1	turquoise	0.359069	0.000958644	-0.381261	-0.0128566	-0.130746	-0.145696	-0.0101732	0.0187781	0.0724732	0.0396683	-0.0750796	-0.161601	0.205688
Bola2	Bola2	EY1	turquoise	0.358802	0.150633	-0.10899	-0.0238955	0.143637	0.200073	0.0776378	0.304195	-0.0157944	0.180909	0.0787173	0.130932	-0.0859814
Atp5o	Atp5o	EY1	turquoise	0.358718	-0.0207554	-0.439182	0.0555381	-0.212228	-0.188765	0.018345	-0.028936	0.110715	-0.0580477	-0.0364276	-0.274717	0.320019
Dnajc2	Dnajc2	EY1	turquoise	0.35867	0.229961	-0.0981113	-0.104103	0.157142	0.141179	0.120133	0.280369	0.06722	0.168204	0.0807095	0.065672	-0.0286804
Rbck1	Rbck1	EY1	turquoise	0.358628	0.207153	-0.169662	-0.029724	0.059995	0.0228411	0.073375	0.175582	0.0676526	0.111299	0.0154417	-0.0369333	0.00138033
Cct7	Cct7	EY1	turquoise	0.358259	0.05357	-0.243543	-0.0246484	-0.0308243	-0.104944	-0.00487703	0.073721	0.0755876	0.0219082	-0.0383309	-0.0774246	0.0830111
Hspe1-rs1	Hspe1-rs1	EY1	turquoise	0.357732	0.251474	0.00281861	-0.0797299	0.227696	0.258511	0.149865	0.348408	0.0141526	0.165351	0.174602	0.142274	-0.0934052
Cct5	Cct5	EY1	turquoise	0.357626	0.128856	-0.118623	-0.0562112	0.0797631	0.138958	0.0212867	0.249749	-0.0227377	0.0223401	0.0773178	0.00281282	-0.0441595
Atp5d	Atp5d	EY1	turquoise	0.357147	-0.0600549	-0.385913	0.0209611	-0.213867	-0.204099	0.0251186	-0.0483347	0.134947	-0.105622	0.0010008	-0.264485	0.299748
Phf5a	Phf5a	EY1	turquoise	0.356342	0.129945	-0.15475	-0.0343798	0.0855863	0.0372352	0.0444789	0.21087	-0.038634	0.12077	0.0886853	-0.0110253	-0.00765057
Prdx3	Prdx3	EY1	turquoise	0.356294	0.229596	-0.0393333	-0.163451	0.230274	0.179791	0.0942554	0.322204	-0.0569314	0.182032	0.181506	0.13009	-0.129264
Ahsa1	Ahsa1	EY1	turquoise	0.356233	0.183826	-0.121409	-0.102232	0.0682619	0.124271	0.0931292	0.233066	0.0398098	0.0436205	0.0680675	-0.00588857	-0.0293524
Tex261	Tex261	EY1	turquoise	0.356065	0.162124	-0.311477	-0.00145396	-0.000775825	-0.131672	0.0269267	0.0849719	0.0749482	0.188446	-0.0935502	-0.0780184	0.105527
Timm10	Timm10	EY1	turquoise	0.355796	0.161109	-0.163471	0.00213344	0.0819131	-0.000670147	0.105958	0.178694	0.106962	0.141645	0.0255425	0.00288581	0.0424762
Dynll1	Dynll1	EY1	turquoise	0.35546	-0.044266	-0.281932	-0.140036	-0.143844	-0.195407	-0.0972043	-0.0274235	0.155951	-0.0301667	0.0267838	-0.136758	0.190299
Timm22	Timm22	EY1	turquoise	0.355291	0.190035	-0.202395	0.0199973	0.0320192	-0.0384531	0.0143264	0.12543	-0.0259438	0.0465242	0.0395571	-0.0923325	0.00870285
Aifm1	Aifm1	EY1	turquoise	0.355195	0.347473	-0.0145866	-0.162421	0.234525	0.228971	0.13305	0.363076	-0.0883818	0.142093	0.157758	0.0650764	-0.13764
Ddx56	Ddx56	EY1	turquoise	0.354962	0.254885	-0.0667246	-0.0604454	0.120485	0.138536	0.082801	0.25205	-0.00755001	0.0424384	0.0851666	0.0278109	-0.102251
Mcm7	Mcm7	EY1	turquoise	0.354959	0.153171	-0.247692	-0.0292014	-0.000286254	-0.0366062	-0.0612182	0.136368	0.0381134	0.0406379	-0.0281479	-0.141103	0.0725444
Ppih	Ppih	EY1	turquoise	0.354901	0.19078	-0.181662	-0.0397097	0.0308671	0.0427371	0.0718651	0.175934	0.0031654	0.0334946	0.0467878	-0.0752988	0.028233
Ppan	Ppan	EY1	turquoise	0.354425	0.248473	-0.0966667	-0.0149255	0.101893	0.11293	0.168476	0.240206	0.0911382	0.0976133	0.116184	0.0111365	-0.0103107
Erh	Erh	EY1	turquoise	0.353692	0.148941	-0.173784	0.00146269	0.0596005	0.0721304	0.0641914	0.215034	-0.0658076	0.0589254	0.0809903	-0.0295889	-0.0174997
Psmg3	Psmg3	EY1	turquoise	0.353046	0.180306	-0.200207	0.0107314	-0.017026	-0.0281082	0.0367946	0.11016	0.0447353	-0.036084	-0.0288657	-0.141435	0.0169592
Nap1l1	Nap1l1	EY1	turquoise	0.352677	0.334596	-0.0167293	-0.125395	0.272605	0.149309	0.119345	0.338847	-0.150663	0.156857	0.0907729	0.0710738	-0.201588
Ccnb1	Ccnb1	EY1	turquoise	0.352524	0.301308	-0.0986537	-0.11669	0.154592	0.1849	0.542757	0.289525	0.113994	0.133363	0.114669	0.0183178	0.0390288
Mthfd1	Mthfd1	EY1	turquoise	0.352521	0.285179	-0.164171	-0.122582	0.130198	0.0985673	0.134403	0.251748	0.030185	0.149349	0.0449405	-0.0272128	-0.00745348
Lsm4	Lsm4	EY1	turquoise	0.352475	0.0214328	-0.323823	0.0595468	-0.107488	-0.0771159	0.0708733	0.0717259	0.0509311	0.0162047	0.00988751	-0.163252	0.207201
Shmt1	Shmt1	EY1	turquoise	0.351468	0.224869	-0.152049	-0.0596673	0.0762471	0.0635311	0.048632	0.210586	0.0136058	0.107155	0.0412717	-0.036419	-0.00120792
Grpel1	Grpel1	EY1	turquoise	0.351049	0.177551	-0.0657474	-0.0519047	0.138683	0.144695	0.0284166	0.273456	-0.0732653	0.0572526	0.145687	0.0321786	-0.12886
Surf2	Surf2	EY1	turquoise	0.350365	0.282836	-0.0406272	-0.0494989	0.154019	0.118309	0.0465037	0.254325	-0.0859172	0.0429754	0.0810152	-0.000246287	-0.167636
Wdr43	Wdr43	EY1	turquoise	0.350309	0.282301	-0.0898038	-0.106964	0.1849	0.115257	0.167266	0.298634	0.0629657	0.161964	0.0850518	0.00880291	-0.0406226
Serbp1	Serbp1	EY1	turquoise	0.350268	0.264369	-0.0676924	-0.113595	0.192948	0.0896739	0.0910575	0.271145	-0.0208791	0.0931289	0.0538073	0.00536292	-0.0793309
Trip13	Trip13	EY1	turquoise	0.348966	0.370541	0.0348122	-0.108185	0.234826	0.2557	0.167224	0.362826	-0.0699356	0.113799	0.141871	0.0915713	-0.202191
Lsm3	Lsm3	EY1	turquoise	0.348942	0.178322	-0.188965	-0.0493843	0.0713589	0.0410988	0.0800572	0.203982	-0.0720147	0.077491	0.120266	-0.0716475	-0.00513424
Oaz1	Oaz1	EY1	turquoise	0.348768	-0.0233778	-0.433919	-0.0560141	-0.217984	-0.0958356	0.0973034	0.0267404	0.105986	-0.0449615	0.020224	-0.263001	0.370457
Nup43	Nup43	EY1	turquoise	0.3482	0.209235	-0.13886	-0.00791588	0.0758183	0.0259259	0.0401256	0.181218	0.0109909	0.0547004	-0.0129675	-0.0237036	-0.0662621
Parp1	Parp1	EY1	turquoise	0.347808	0.287684	-0.080379	-0.0738579	0.171085	0.10035	0.0234972	0.2628	-0.0853284	0.0900611	0.109565	-0.00913988	-0.104968
Sdhd	Sdhd	EY1	turquoise	0.346764	0.131029	-0.240793	-0.0381845	0.00261608	-0.0417892	0.0119598	0.118186	0.00380971	0.0723181	0.0227899	-0.10203	0.0942987
Pold2	Pold2	EY1	turquoise	0.346761	0.138324	-0.212203	-0.0183222	-0.0141287	0.00895965	0.119191	0.145274	0.103939	0.0319081	0.0155192	-0.0745886	0.0787776
Cox7b	Cox7b	EY1	turquoise	0.346516	0.00764794	-0.304443	-0.00708146	-0.0864679	-0.0646815	0.0141037	0.0629866	0.0209656	-0.0473005	0.0874049	-0.179794	0.191234
Mrpl42	Mrpl42	EY1	turquoise	0.346478	0.0560175	-0.278505	-0.0285684	-0.0957641	-0.0974337	0.0010039	0.0460126	0.0436862	-0.0284612	-0.0174811	-0.157393	0.125458
Polr3h	Polr3h	EY1	turquoise	0.346368	0.232685	-0.109843	-0.014583	0.0526874	0.0755383	-0.00162729	0.195028	-0.0278369	-0.0312525	0.0743687	-0.102519	-0.0411348
Rpf2	Rpf2	EY1	turquoise	0.345746	0.226535	-0.0682094	-0.105516	0.153028	0.169866	0.100304	0.266063	0.0283132	0.0898581	0.0965386	0.0420522	-0.0589358
Gpatch4	Gpatch4	EY1	turquoise	0.345494	0.222908	-0.140615	-0.0537886	0.0908059	0.0319256	0.0883077	0.189943	0.132258	0.106577	-0.0282929	-0.00626947	-0.0131284
Timm10b	Timm10b	EY1	turquoise	0.345032	0.144383	-0.211143	-0.0339418	-1.71e-05	0.0344928	0.00681078	0.148543	0.0887145	0.0311113	-0.000804812	-0.0914053	0.0634653
Rcl1	Rcl1	EY1	turquoise	0.344747	0.275352	-0.0495382	-0.0592435	0.151599	0.151095	0.020802	0.257432	-0.0785674	0.0575175	0.0658252	0.0195423	-0.159059
Mogs	Mogs	EY1	turquoise	0.344647	0.181551	-0.143212	-0.0887965	0.0836006	0.070276	0.13959	0.216135	0.0570423	0.0790614	0.113716	-0.0537392	0.0413853
Mybbp1a	Mybbp1a	EY1	turquoise	0.344484	0.377632	0.0312273	-0.189443	0.33681	0.213175	0.16316	0.399847	-0.0553878	0.232911	0.152366	0.124025	-0.188557
Rpa2	Rpa2	EY1	turquoise	0.343925	0.176922	-0.122626	-0.0790246	0.0907421	0.105624	-0.0865039	0.243319	-0.0243298	0.0842221	0.074087	-0.00319246	-0.0291536
Prpf19	Prpf19	EY1	turquoise	0.343804	0.141653	-0.229671	-0.0656337	0.00459726	0.00172828	0.0898542	0.15462	0.0891858	0.0809595	0.0662722	-0.0899164	0.119877
Akt1	Akt1	EY1	turquoise	0.34369	0.126821	-0.187472	-0.0983082	0.0585487	0.0359125	0.0959157	0.194356	0.0297649	0.163152	0.109963	0.0114445	0.0909358
Mrps35	Mrps35	EY1	turquoise	0.343467	0.198232	-0.154611	-0.032225	0.0740696	0.0724747	0.0692698	0.187607	0.0331515	0.0639338	0.0456594	-0.0309482	-0.0278818
Sub1	Sub1	EY1	turquoise	0.343122	0.116541	-0.0963991	-0.139277	0.131612	0.126141	-0.0437791	0.25528	-0.18299	0.109163	0.240493	0.0563443	-0.127625
Mpp1	Mpp1	EY1	turquoise	0.343058	0.224061	-0.0681367	-0.195553	0.195148	0.18211	0.164256	0.334101	-0.1064	0.15797	0.404016	0.0345846	0.00197327
Fkbp11	Fkbp11	EY1	turquoise	0.342684	0.180359	-0.103478	-0.0611485	0.100109	0.113912	0.0772394	0.232762	0.0689884	0.0807739	0.0654562	0.0307777	-0.0336493
Faap24	Faap24	EY1	turquoise	0.342683	0.251127	-0.0500957	-0.0999326	0.143226	0.156187	0.219795	0.270669	0.0576028	0.0990721	0.120682	0.0506364	-0.0585212
Sfpq	Sfpq	EY1	turquoise	0.342455	0.222133	-0.243733	-0.156096	0.0587597	-0.0618835	0.170949	0.155495	0.0476092	0.107096	0.0194573	-0.145264	0.138208
Mrps22	Mrps22	EY1	turquoise	0.342284	0.267352	-0.0736274	-0.0523933	0.114588	0.0966046	0.0489697	0.216828	-0.00414158	0.0474287	0.0553986	0.0032604	-0.101636
Fbl	Fbl	EY1	turquoise	0.342235	0.0569003	-0.307769	-0.00324842	-0.0922557	-0.0757516	0.0128264	0.0831486	0.0952757	0.00238085	-0.047959	-0.162425	0.178437
Sumo2	Sumo2	EY1	turquoise	0.342078	0.0476662	-0.306963	-0.0154025	-0.0403418	-0.0636963	0.130973	0.128541	0.0255856	0.0597096	0.0519047	-0.121038	0.186896
Rnf187	Rnf187	EY1	turquoise	0.341984	0.0980301	-0.293026	-0.0561466	-0.0863454	-0.0743133	0.045816	0.079432	0.0974092	0.0169917	-0.0326642	-0.138579	0.157962
Atp5g3	Atp5g3	EY1	turquoise	0.341813	0.0664997	-0.309331	-0.0912761	-0.0809121	-0.0262271	0.0468723	0.107681	0.056293	0.00932551	0.0517463	-0.178127	0.200664
Wdr4	Wdr4	EY1	turquoise	0.341715	0.244937	-0.0144327	-0.120815	0.208816	0.166207	0.104815	0.306517	0.00262523	0.136169	0.174721	0.100811	-0.114766
Hells	Hells	EY1	turquoise	0.341508	0.162611	-0.178591	-0.0764444	0.128247	0.0385034	-0.155164	0.252565	-0.0212871	0.160959	0.0769604	-0.0290898	0.0331486
Rcc1	Rcc1	EY1	turquoise	0.341441	0.244389	-0.0866363	-0.0547125	0.098964	0.0786921	0.118313	0.22845	0.0268878	0.063853	0.0504325	0.00767562	-0.0850909
Psmb5	Psmb5	EY1	turquoise	0.34142	0.0501828	-0.19566	-0.11872	-0.0152538	0.0916351	0.0698042	0.175422	0.0421663	0.0280325	0.0999129	-0.0261691	0.0828836
Epop	Epop	EY1	turquoise	0.341296	0.265071	0.00418953	-0.106234	0.220684	0.149797	0.0508175	0.279443	0.000245481	0.187024	0.0779148	0.148665	-0.175842
Cluh	Cluh	EY1	turquoise	0.341118	0.273234	-0.138295	-0.104718	0.0976013	0.0505219	0.0725723	0.193278	-0.00192522	0.0560186	0.0192597	-0.0749398	-0.0576108
Rab34	Rab34	EY1	turquoise	0.340808	0.199581	-0.167451	-0.0229106	0.0632306	0.0499054	0.0194053	0.181246	-0.00598431	0.0658086	0.00733574	-0.04227	-0.0375321
Mcrip2	Mcrip2	EY1	turquoise	0.340797	0.206644	-0.0398677	-0.0529759	0.130653	0.196158	0.128952	0.269201	-0.00936101	0.0196558	0.189034	-0.00130528	-0.0470703
Cnih4	Cnih4	EY1	turquoise	0.340738	0.0834214	-0.239288	0.00840469	-0.0394239	-0.162329	-0.0336057	0.0535973	0.0695586	0.103776	-0.0768329	-0.0306271	0.0375951
Mrps12	Mrps12	EY1	turquoise	0.340684	0.160814	-0.148767	-0.137553	-0.00850852	0.176894	0.117862	0.236135	0.0297519	-0.0721871	0.129296	-0.11048	0.0585987
Ciao2a	Ciao2a	EY1	turquoise	0.340616	0.237695	-0.119714	0.00188539	0.0899298	0.021746	0.00961106	0.175679	-0.0519558	0.105428	0.0320947	0.00182191	-0.102433
G3bp1	G3bp1	EY1	turquoise	0.340073	0.170204	-0.205271	-0.0918992	0.0936572	-0.0258622	0.104664	0.189256	0.0492538	0.177934	0.0361937	-0.0231065	0.0971865
Bysl	Bysl	EY1	turquoise	0.339854	0.308287	-0.00379509	-0.121919	0.170996	0.179665	0.0836442	0.29238	-0.0227612	0.0704249	0.149345	0.0435125	-0.144127
Bri3bp	Bri3bp	EY1	turquoise	0.339764	0.314984	-0.0227637	-0.0900904	0.1801	0.204124	0.0624973	0.300746	-0.0731924	0.0397991	0.133449	0.0200793	-0.173051
Timm44	Timm44	EY1	turquoise	0.339598	0.247799	-0.0376869	-0.0616663	0.176629	0.14581	0.08753	0.266584	-0.0215038	0.105707	0.141117	0.0464453	-0.092091
Nop56	Nop56	EY1	turquoise	0.339009	0.207964	-0.172965	-0.0977679	0.0680922	-0.0279602	0.136938	0.176545	0.149277	0.131785	-0.0254545	-0.0230263	0.054281
Dnaja1	Dnaja1	EY1	turquoise	0.338821	0.177537	-0.210175	-0.121976	0.147544	0.0205445	0.120728	0.234083	0.0294122	0.259176	-0.0345307	0.0408564	-0.00247718
Samhd1	Samhd1	EY1	turquoise	0.338738	0.297371	0.0413984	-0.257237	0.244842	0.259629	0.154979	0.374208	0.134442	0.0721971	0.42025	0.0649199	-0.111643
Cd3eap	Cd3eap	EY1	turquoise	0.338539	0.198316	-0.0564822	-0.108755	0.138144	0.155021	0.0783825	0.276531	0.0106432	0.0717902	0.207305	0.00321158	-0.0035079
Dtymk	Dtymk	EY1	turquoise	0.33812	0.123475	-0.27412	0.00385433	0.0370975	-0.0510108	0.0135957	0.149081	-0.0479139	0.228948	-0.0483312	0.0015319	0.0408727
Poldip2	Poldip2	EY1	turquoise	0.337836	0.195204	-0.122912	-0.0479045	0.103701	0.0816839	0.137535	0.228128	0.0174142	0.08625	0.151108	-0.016949	0.0285048
Kctd1	Kctd1	EY1	turquoise	0.337813	0.146703	-0.205793	-0.0811822	-0.0399568	-0.0183081	0.00342798	0.11869	-0.0164679	-0.101172	0.148433	-0.224427	0.100099
Clspn	Clspn	EY1	turquoise	0.337809	0.302972	-0.0317142	-0.12023	0.198212	0.209213	0.0582018	0.348007	-0.0428209	0.116373	0.159268	0.0326904	-0.0599949
Atp5j	Atp5j	EY1	turquoise	0.337808	0.0315094	-0.317279	-0.0849245	-0.0514454	0.0104531	0.0543493	0.125457	0.0348539	-0.00112936	0.0868317	-0.139999	0.213456
Nucks1	Nucks1	EY1	turquoise	0.337806	0.107153	-0.364655	-0.0601397	-0.105269	-0.141922	0.244493	0.0463205	0.131763	0.0351652	-0.0180729	-0.222516	0.305281
Wdr74	Wdr74	EY1	turquoise	0.337344	0.181474	-0.0528369	-0.106102	0.140203	0.155914	0.118553	0.266246	0.0646584	0.122875	0.150579	0.0819174	-0.0432901
Cks2	Cks2	EY1	turquoise	0.337303	0.176568	-0.296408	-0.0349773	-0.0477848	-0.060052	0.459219	0.0982297	0.167486	0.0551374	-0.0529124	-0.142877	0.162322
Wdr12	Wdr12	EY1	turquoise	0.336957	0.257921	-0.00555992	-0.0888052	0.198566	0.229483	0.195533	0.330253	0.0718587	0.138959	0.194599	0.0993523	-0.0443439
Atp5c1	Atp5c1	EY1	turquoise	0.336932	0.0681079	-0.235685	-0.0350065	-0.0280738	0.0298616	0.0168489	0.134726	0.0167337	0.00983036	0.0313567	-0.0819217	0.0951438
Hnrnpab	Hnrnpab	EY1	turquoise	0.33629	0.333763	-0.0646319	-0.221402	0.227223	0.146318	0.186423	0.33158	-0.0744893	0.114191	0.20848	-0.0382603	-0.0462961
Polr2l	Polr2l	EY1	turquoise	0.336191	0.225501	-0.0901145	-0.0485386	0.0888637	0.0706986	0.0516599	0.183405	-0.0406891	0.0433354	0.0638396	-0.0157174	-0.0749471
Snrpf	Snrpf	EY1	turquoise	0.335971	-0.00998059	-0.335699	0.0810746	-0.122978	-0.0979656	-0.0289487	0.0447857	0.0899878	0.0185929	-0.112326	-0.113718	0.150117
Prdx2	Prdx2	EY1	turquoise	0.335701	-0.0360152	-0.385469	-0.0407617	-0.172127	-0.0984463	-0.0128852	0.0406451	0.151695	-0.0115253	-0.0176779	-0.20576	0.293568
Ydjc	Ydjc	EY1	turquoise	0.335145	0.187261	-0.13203	-0.0289683	0.0649471	0.0744262	0.0945513	0.196985	0.0597122	0.0481271	0.0939562	-0.0445728	0.0371001
Mrps5	Mrps5	EY1	turquoise	0.33502	0.199391	-0.122174	-0.0910168	0.133038	0.00602585	0.134417	0.176364	0.0655419	0.211676	0.029776	0.0612619	0.012351
Cenpm	Cenpm	EY1	turquoise	0.334506	0.150938	-0.244184	-0.0028158	-0.0572545	-0.0400208	0.0633887	0.0970312	0.0320229	-0.104144	0.0612756	-0.232583	0.11995
Cdca7	Cdca7	EY1	turquoise	0.333121	0.0889003	-0.325903	-0.000896929	-0.0687739	-0.173452	-0.0904145	0.0474365	0.117489	0.102765	-0.0602668	-0.158033	0.222237
Hnrnpd	Hnrnpd	EY1	turquoise	0.333101	0.307498	-0.121276	-0.213672	0.177027	0.0993578	0.126714	0.291923	-0.00855793	0.128081	0.14583	-0.0679534	0.0261743
Pgp	Pgp	EY1	turquoise	0.333061	0.204735	-0.0596371	-0.135665	0.153098	0.298364	0.190148	0.363876	-0.0646671	0.0440195	0.322903	0.0163197	-0.0119934
Pinx1	Pinx1	EY1	turquoise	0.332893	0.279909	-0.0820487	-0.0554806	0.122336	0.07911	0.0282953	0.219363	-0.0404808	0.0807048	0.0180232	-0.0176917	-0.107933
Psmb3	Psmb3	EY1	turquoise	0.332854	-0.0679801	-0.391155	-0.0176101	-0.19402	-0.173924	0.0181299	-0.0404832	0.227557	0.0172965	-0.0640389	-0.147035	0.293558
Dnph1	Dnph1	EY1	turquoise	0.332653	0.234696	-0.120759	-0.043432	0.0934899	0.138452	0.0830121	0.245132	-0.0600651	0.0682079	0.0835096	-0.0298686	-0.0507862
Hnrnpdl	Hnrnpdl	EY1	turquoise	0.332558	0.125373	-0.276838	-0.072518	-0.0251088	-0.137917	0.0845911	0.0680991	0.201604	0.0688755	-0.0956135	-0.13583	0.178313
Nup37	Nup37	EY1	turquoise	0.332319	0.258482	-0.0651947	-0.0796518	0.201321	0.182464	0.210941	0.310596	0.0417318	0.177516	0.11209	0.102295	-0.0716938
Nle1	Nle1	EY1	turquoise	0.33225	0.231574	-0.0591546	-0.0679026	0.151288	0.10403	0.151035	0.248609	0.0461419	0.117962	0.132592	0.046902	-0.0487096
Atad3a	Atad3a	EY1	turquoise	0.331748	0.246001	-0.0358682	-0.0705803	0.188235	0.18604	0.206546	0.303217	0.0466805	0.0906018	0.208201	0.0304077	-0.0237907
Stk16	Stk16	EY1	turquoise	0.331642	0.175389	-0.189216	-0.0307775	0.00774389	-0.00306637	0.0156698	0.133926	0.013336	0.0522081	-0.00218652	-0.0889844	0.00695409
Mrpl4	Mrpl4	EY1	turquoise	0.331623	0.10809	-0.213087	-0.0810453	-0.044972	0.0338005	0.11319	0.127482	0.0950283	-0.0529405	0.0683088	-0.144375	0.141183
Mrpl2	Mrpl2	EY1	turquoise	0.331514	0.180296	-0.190135	-0.0603168	0.0386973	0.0460222	0.155326	0.17209	0.118973	0.128079	0.0450174	-0.0303316	0.106996
Nop2	Nop2	EY1	turquoise	0.331433	0.330703	-0.00100154	-0.0878038	0.193751	0.170836	0.113512	0.291437	-0.00654387	0.102484	0.0759765	0.0548741	-0.151669
Rrs1	Rrs1	EY1	turquoise	0.33071	0.255783	-0.0741963	-0.110081	0.156368	0.124311	0.179014	0.277277	0.0638731	0.120088	0.0889268	-0.00386756	0.000488058
Sae1	Sae1	EY1	turquoise	0.33019	0.190352	-0.18033	-0.116726	0.0373105	0.0617062	0.0899936	0.196224	-0.0262436	0.0347395	0.0354502	-0.0747952	0.00161505
Fam136a	Fam136a	EY1	turquoise	0.330162	0.229785	-0.0261155	-0.126605	0.156597	0.186616	0.112585	0.281594	0.0139464	0.0714037	0.144803	0.0619435	-0.0967949
Psme2	Psme2	EY1	turquoise	0.329921	-0.0142439	-0.416588	-0.0897737	-0.174239	-0.236305	-0.0441353	-0.0303641	0.401138	0.0860685	-0.112193	-0.162	0.275078
Fads2	Fads2	EY1	turquoise	0.329668	0.228328	-0.188563	-0.123336	0.0452124	0.0240877	0.13311	0.149114	0.159138	0.161145	0.00213304	-0.0141311	0.10755
Mlec	Mlec	EY1	turquoise	0.329424	0.186768	-0.215221	-0.101422	0.00247023	-0.0469456	-0.0122135	0.115909	0.0266353	0.0543846	-0.0216312	-0.122385	0.0557333
Trmt61a	Trmt61a	EY1	turquoise	0.328974	0.155122	-0.139532	-0.0314955	0.0586052	0.0424188	0.0807156	0.182507	0.0718221	0.0437733	0.067771	-0.0184516	0.00459742
Eif3j1	Eif3j1	EY1	turquoise	0.328849	0.165247	-0.0703702	-0.0884443	0.101448	0.108097	0.033016	0.238371	0.0158935	0.0301023	0.0800577	0.00741958	-0.0579622
Anp32b	Anp32b	EY1	turquoise	0.328845	0.166107	-0.166726	-0.0299479	0.0929283	-0.0256572	0.101303	0.167531	0.0199569	0.0876013	-0.0137758	-0.0408462	-0.0173217
Pdcd11	Pdcd11	EY1	turquoise	0.328797	0.349383	-0.00853229	-0.10288	0.217323	0.15983	0.118108	0.311782	-0.0571427	0.103493	0.132258	0.0297499	-0.16061
Nt5dc2	Nt5dc2	EY1	turquoise	0.328693	0.184202	-0.187563	-0.00384753	0.0117306	0.0305825	0.074055	0.151624	-0.0197472	0.056523	0.0473463	-0.0728671	0.0510606
Tacc3	Tacc3	EY1	turquoise	0.328433	0.321694	-0.0596261	-0.134165	0.188272	0.185022	0.370677	0.299354	0.0477842	0.155865	0.135509	0.0526176	-0.0450686
Tmem238	Tmem238	EY1	turquoise	0.328331	0.200239	-0.0471387	-0.109759	0.0750954	0.221141	0.0787707	0.270738	-0.0543769	-0.0993312	0.219855	-0.0627642	-0.0833384
Mrpl41	Mrpl41	EY1	turquoise	0.328042	0.198116	-0.0681708	-0.0992594	0.0995417	0.203606	0.0987508	0.27041	-0.0444334	-0.00480617	0.191239	-0.0234121	-0.0278352
Ptcd2	Ptcd2	EY1	turquoise	0.327998	0.277714	-0.0538592	-0.0582261	0.112988	0.124736	0.0628679	0.234781	-0.0374298	0.016228	0.101463	-0.0159751	-0.126062
Prmt5	Prmt5	EY1	turquoise	0.327849	0.264683	-0.0482899	-0.144663	0.168051	0.146704	0.151775	0.273255	0.0556022	0.112102	0.125078	0.0397663	-0.0705101
Ruvbl2	Ruvbl2	EY1	turquoise	0.327796	0.18104	-0.0605127	-0.115081	0.126052	0.226892	0.161427	0.294416	0.0728676	0.107466	0.1682	0.0903882	-0.00258121
Tomm70a	Tomm70a	EY1	turquoise	0.327188	0.271288	-0.0457301	-0.138156	0.185276	0.14379	0.176839	0.299305	0.0509101	0.172099	0.151235	0.0546851	-0.032325
Hint1	Hint1	EY1	turquoise	0.327158	-0.0179946	-0.37242	0.0233726	-0.127463	-0.0520287	0.0589607	0.0631873	0.125163	0.0500541	-0.0659942	-0.0982858	0.220387
Ube2m	Ube2m	EY1	turquoise	0.326976	0.180386	-0.0770409	-0.149522	0.0817471	0.160982	0.0881165	0.238465	-0.0134013	0.0466079	0.126947	0.032374	-0.0613851
Rpl7l1	Rpl7l1	EY1	turquoise	0.326594	0.160458	-0.16495	-0.0215094	0.0209717	-0.0323678	0.0367252	0.121636	0.0531767	0.0404817	-0.0351974	-0.0629173	0.00439377
Gjb3	Gjb3	EY1	turquoise	0.32658	0.247027	0.002396	-0.147256	0.136184	0.172404	0.101977	0.248	-0.00652318	0.0563314	0.104138	0.0675656	-0.118842
Emc8	Emc8	EY1	turquoise	0.326348	0.219181	-0.0359444	-0.135216	0.188813	0.187492	0.174269	0.300304	0.0192184	0.181621	0.169176	0.114354	-0.0405603
Tmem176b	Tmem176b	EY1	turquoise	0.325691	0.0619705	-0.348465	-0.0333703	-0.121835	-0.131611	0.0777824	0.0224539	0.198635	0.0528595	0.0492645	-0.234941	0.321144
Mcm3	Mcm3	EY1	turquoise	0.325374	0.2414	0.00302067	-0.100153	0.254169	0.2038	-0.0757738	0.363897	-0.119069	0.172985	0.197512	0.103445	-0.114922
Znhit3	Znhit3	EY1	turquoise	0.325343	0.231951	-0.0754644	-0.0687283	0.162899	0.054111	0.100501	0.221197	0.0398431	0.182672	0.0940694	0.067085	-0.0299204
Spr	Spr	EY1	turquoise	0.324869	0.226075	-0.102044	-0.0621684	0.0922672	0.125166	0.0568541	0.22785	-0.0356483	0.0753909	0.0503494	0.0217985	-0.0893777
Tmem147	Tmem147	EY1	turquoise	0.324717	0.097857	-0.16218	-0.0379363	-0.0232506	0.0684508	0.00455743	0.158296	-0.0202132	-0.0696648	0.0987224	-0.0935787	0.0105014
Ctps	Ctps	EY1	turquoise	0.324493	0.314757	0.0015418	-0.132973	0.284323	0.220611	0.11968	0.356623	-0.0386255	0.279784	0.12583	0.193002	-0.185574
Ppil1	Ppil1	EY1	turquoise	0.324418	0.200324	-0.142566	-0.0295681	0.0422776	0.0808333	0.0500591	0.209308	-0.0118485	-0.00185791	0.0628622	-0.082819	0.0166223
Ssb	Ssb	EY1	turquoise	0.32384	0.169066	-0.239112	-0.0527251	0.00525485	-0.0706217	0.0856139	0.101748	0.151291	0.101804	-0.0790008	-0.107534	0.105891
Ndufs6	Ndufs6	EY1	turquoise	0.323829	0.0184413	-0.304239	-0.050562	-0.109746	-0.0201457	-0.000434806	0.0889075	0.0349901	-0.0631599	0.0523284	-0.175689	0.163268
Cdca3	Cdca3	EY1	turquoise	0.323716	0.263823	-0.0998798	-0.0811934	0.116667	0.190405	0.342194	0.271175	0.0252728	0.0418524	0.117898	-0.0229904	-0.0199016
Rpp25l	Rpp25l	EY1	turquoise	0.323601	0.130285	-0.19434	-0.031458	-0.0112892	0.00343073	0.0892695	0.127216	0.139405	0.0401705	0.0320266	-0.0979385	0.146517
Mdh2	Mdh2	EY1	turquoise	0.323556	0.031516	-0.248015	-0.047484	-0.0821561	0.0435862	0.0991778	0.103302	0.101305	-0.018029	0.0535129	-0.0895165	0.167296
Nudt1	Nudt1	EY1	turquoise	0.323361	0.23982	-0.0391752	-0.0590212	0.122177	0.142729	0.0530669	0.230467	-0.0248726	0.0793544	0.0952118	0.0438234	-0.134871
Slc25a3	Slc25a3	EY1	turquoise	0.323226	0.0679668	-0.165112	0.00432057	0.0491087	0.0354526	0.0255015	0.164161	-0.0342201	0.111863	-0.00455893	0.0549409	-0.0495888
Sf3a3	Sf3a3	EY1	turquoise	0.32317	0.281471	-0.023745	-0.118967	0.219514	0.218259	0.185303	0.326593	-0.00932688	0.116971	0.18264	0.052025	-0.0656385
Slc16a1	Slc16a1	EY1	turquoise	0.323168	0.270379	-0.098186	-0.083072	0.155016	0.0750319	0.0594947	0.228979	-0.0729109	0.150415	0.0326945	0.0232967	-0.123534
Mrpl11	Mrpl11	EY1	turquoise	0.322831	0.152835	-0.111127	-0.0548711	0.0824457	0.0499223	0.104699	0.184305	0.0307479	0.0992655	0.122837	0.00183205	0.0436178
Flot2	Flot2	EY1	turquoise	0.32269	0.281174	-0.035714	-0.128592	0.238629	0.19836	0.201834	0.335477	-0.0537448	0.219181	0.213997	0.126734	-0.115274
Calm3	Calm3	EY1	turquoise	0.321676	0.216125	-0.125534	-0.0581291	0.0697576	0.0513748	0.0784283	0.172173	-0.0280003	0.0342593	0.0298335	-0.0530658	-0.0445466
Anp32e	Anp32e	EY1	turquoise	0.321599	0.299502	-0.0473033	-0.177523	0.170977	0.157949	0.159969	0.274929	-0.132438	0.0249365	0.151646	-0.0528823	-0.0927197
9130401M01Rik	9130401M01Rik	EY1	turquoise	0.321553	0.197976	-0.132359	-0.0355019	0.0560467	0.0280684	0.00436193	0.158036	0.00916266	0.0773183	-0.00921148	-0.0150274	-0.0448043
Nr2c2ap	Nr2c2ap	EY1	turquoise	0.321072	0.177616	-0.100782	-0.0416007	0.105293	0.0989997	0.103232	0.213775	0.00055489	0.090403	0.139376	0.015713	-0.030783
Rac3	Rac3	EY1	turquoise	0.320917	0.188557	-0.136382	-0.0355309	0.0851591	0.0393035	-0.00801424	0.167919	-0.0445425	0.138565	0.0607406	0.0274551	-0.0440439
Cox7a2	Cox7a2	EY1	turquoise	0.320652	-0.0624201	-0.34632	-0.0163225	-0.112231	-0.107758	0.0433082	0.0337793	0.0421075	0.0169701	0.0217638	-0.149271	0.225446
Wdr75	Wdr75	EY1	turquoise	0.32063	0.324124	0.000403405	-0.076621	0.20181	0.205244	0.125541	0.299654	-0.00713523	0.108222	0.0934784	0.0521175	-0.129435
2310011J03Rik	2310011J03Rik	EY1	turquoise	0.320597	0.179195	-0.0857507	-0.0617571	0.0876841	0.0930152	0.052191	0.204252	-0.0465514	0.0578469	0.10918	-0.0122482	-0.0619107
Gar1	Gar1	EY1	turquoise	0.319774	0.189351	-0.125589	-0.0556568	0.0692359	0.0748863	0.052783	0.207292	-0.00929998	0.0319884	0.040155	-0.0524474	-0.0157352
Tipin	Tipin	EY1	turquoise	0.319752	0.197584	-0.0936173	-0.0726181	0.109351	0.133859	0.0300824	0.24731	-0.0256658	0.0712122	0.138606	-0.0411963	0.0216297
Ppid	Ppid	EY1	turquoise	0.3196	0.28589	0.0442308	-0.169701	0.236183	0.317915	0.0598338	0.369487	-0.0741767	0.0688137	0.106163	0.121714	-0.224944
Farsa	Farsa	EY1	turquoise	0.319489	0.207146	-0.0574966	-0.0737466	0.130081	0.168293	0.0716207	0.260053	-0.0390622	0.0622738	0.17241	0.0270705	-0.0817168
Snf8	Snf8	EY1	turquoise	0.319304	0.153468	-0.148041	-0.115322	0.034214	0.103417	0.0141568	0.184516	-0.0352682	-0.00163913	0.0894145	-0.0574756	0.00724123
Mrpl3	Mrpl3	EY1	turquoise	0.319187	0.184611	-0.100753	-0.0578028	0.0751439	0.0425074	0.0141166	0.174268	-0.0122986	0.0586072	0.0593792	-0.0174649	-0.049142
Rrp15	Rrp15	EY1	turquoise	0.318616	0.219185	-0.0289282	-0.0926445	0.172852	0.221134	0.107623	0.31351	0.0155724	0.107423	0.171723	0.0765645	-0.0816751
Snrnp40	Snrnp40	EY1	turquoise	0.318262	0.170773	-0.14207	-0.103839	0.0514361	0.0763858	0.144379	0.217856	0.0418379	0.0595144	0.140393	-0.0668123	0.0744228
Atox1	Atox1	EY1	turquoise	0.318192	0.0503943	-0.22443	-0.0916715	-0.0176531	0.112005	0.00437983	0.195284	-0.0310333	0.0539713	0.124359	-0.0365227	0.0836128
Bop1	Bop1	EY1	turquoise	0.317706	0.248866	-0.0297435	-0.0630762	0.138122	0.180493	0.110333	0.257941	-0.0199557	0.040733	0.120416	0.0221892	-0.117815
Ccne1	Ccne1	EY1	turquoise	0.317679	0.189246	-0.0341681	-0.0934889	0.122098	0.154524	-0.0372918	0.275192	-0.0082011	0.0359275	0.202553	-0.00121837	-0.0163004
Bub1b	Bub1b	EY1	turquoise	0.317495	0.285107	-0.102136	-0.136448	0.152155	0.0870292	0.390181	0.244477	0.0860464	0.124324	0.139395	-0.0175859	0.0201264
Mrpl55	Mrpl55	EY1	turquoise	0.317319	0.185907	-0.104901	-0.0508695	0.0629915	0.0855928	0.0867478	0.18561	0.0657188	0.0300937	0.0783	-0.0373437	0.0183415
Got1	Got1	EY1	turquoise	0.317267	0.203034	-0.0881583	-0.0394415	0.0842269	0.114454	0.16769	0.210462	0.102367	0.100668	0.0711144	0.0339964	-0.00243773
Tsfm	Tsfm	EY1	turquoise	0.317193	0.197396	-0.149205	0.00308255	0.0432841	-0.00161573	-0.0166888	0.133716	0.0117919	0.0175927	-0.027955	-0.0845134	-0.030202
H2afy	H2afy	EY1	turquoise	0.317188	0.00859052	-0.398437	-0.0850023	-0.195985	-0.229243	0.0945406	-0.0544805	0.312885	0.0664744	-0.0695671	-0.211809	0.359154
Rrp1	Rrp1	EY1	turquoise	0.316964	0.172197	-0.0964259	-0.0785584	0.121272	0.0460611	0.0430165	0.218255	-0.024319	0.082575	0.108569	0.0158209	-0.0484368
Nip7	Nip7	EY1	turquoise	0.316187	0.169946	-0.0663112	-0.0476616	0.159357	0.118525	0.0684303	0.254386	0.0177122	0.133484	0.0533989	0.0801552	-0.07971
Mrps11	Mrps11	EY1	turquoise	0.316026	0.154903	-0.200253	-0.024061	-0.000714281	-0.0165147	0.00884646	0.109955	0.0547818	0.0425805	-0.053084	-0.0601117	0.00504821
Ppp5c	Ppp5c	EY1	turquoise	0.315772	0.205406	-0.160651	-0.0414716	0.0349486	0.0176568	0.0302121	0.143058	-0.00252409	0.0388167	-0.0329703	-0.0821528	-0.00783756
Bola1	Bola1	EY1	turquoise	0.315431	0.0883721	-0.211854	0.0147726	0.0118627	-0.0389762	0.0853242	0.115364	0.0274687	0.0770936	0.0939792	-0.0513186	0.132633
Mrps10	Mrps10	EY1	turquoise	0.315272	0.165223	-0.141533	-0.0306434	0.0319243	0.00182096	0.0270188	0.140572	0.0490213	0.0518044	0.00222501	-0.0240996	-0.0126513
Tmed1	Tmed1	EY1	turquoise	0.315038	0.156384	-0.189227	-0.0179865	0.0486616	-0.0550686	0.110887	0.119904	0.0871728	0.140669	0.042698	-0.0316435	0.0801649
Mrps15	Mrps15	EY1	turquoise	0.314875	0.113645	-0.20111	-0.00839275	-0.0348684	0.0150835	0.0269115	0.116227	0.0262138	0.0133415	-0.0175869	-0.0743661	0.057824
Ndufa3	Ndufa3	EY1	turquoise	0.314818	-0.0178968	-0.375646	0.00257087	-0.176022	-0.229544	-0.04529	-0.0536033	0.0458588	-0.0294956	-0.0125187	-0.252894	0.274528
Oat	Oat	EY1	turquoise	0.314683	0.0586098	-0.382163	-0.0453897	-0.14725	-0.16098	0.0611301	-0.00453129	0.0851379	0.0145487	-0.0427238	-0.262519	0.270093
Psmb6	Psmb6	EY1	turquoise	0.314275	-0.0544337	-0.369221	0.00827688	-0.204632	-0.233716	-0.00143483	-0.0819875	0.177273	-0.00213575	-0.111384	-0.161611	0.237641
Erg28	Erg28	EY1	turquoise	0.314222	0.2299	-0.0886048	-0.0747556	0.085469	0.135396	0.116254	0.220631	-0.0678504	-0.0186763	0.213856	-0.0803209	-0.020858
Ntmt1	Ntmt1	EY1	turquoise	0.314035	0.231509	-0.0363151	-0.0619484	0.119522	0.16243	0.0530788	0.233324	-0.0118852	0.0493001	0.0934402	0.0231242	-0.0829404
Aatf	Aatf	EY1	turquoise	0.313914	0.304123	-0.0105452	-0.079771	0.193247	0.156785	0.0803143	0.286074	-0.0181887	0.105656	0.100271	0.0572271	-0.154918
Uqcrc1	Uqcrc1	EY1	turquoise	0.313721	-0.0880082	-0.497253	-0.0543344	-0.279223	-0.224129	0.117588	-0.0879474	0.323861	0.0160847	-0.154792	-0.232944	0.453501
Sfxn1	Sfxn1	EY1	turquoise	0.31359	0.233233	0.00893653	-0.138258	0.162192	0.281272	0.179363	0.33083	-0.00421463	0.0803192	0.244325	0.0665448	-0.0388198
Tmem14c	Tmem14c	EY1	turquoise	0.313481	0.0591934	-0.233261	-0.0620034	-0.0387326	0.074496	0.0544316	0.152627	0.00445011	0.0141427	0.126686	-0.0665668	0.12072
Tk1	Tk1	EY1	turquoise	0.313354	0.127812	-0.294336	0.014869	-0.050072	-0.117308	0.0775456	0.0449144	0.0799085	0.0311131	-0.0607669	-0.153425	0.159744
Rex1bd	Rex1bd	EY1	turquoise	0.313317	-0.0352915	-0.422738	0.0249264	-0.227279	-0.279541	-0.0345964	-0.0971392	0.086632	-0.0456862	-0.114209	-0.30347	0.296442
Isoc1	Isoc1	EY1	turquoise	0.313142	0.212788	-0.163149	-0.0711605	0.0375567	0.0475317	0.0344053	0.172578	0.0406797	0.0156456	0.0463875	-0.10516	0.0152762
Gmnn	Gmnn	EY1	turquoise	0.312864	0.246315	-0.00271845	-0.0956548	0.213996	0.213316	0.0799969	0.326162	-0.102412	0.116646	0.150239	0.0831946	-0.149295
Htra2	Htra2	EY1	turquoise	0.312835	0.175029	-0.150725	-0.0324957	0.0514306	0.0221971	0.131145	0.161402	0.115581	0.14649	-0.00336855	0.0265636	0.0128632
Exosc3	Exosc3	EY1	turquoise	0.312829	0.240962	-0.0678754	-0.0682344	0.148728	0.108681	0.054424	0.234669	-0.0625512	0.077821	0.0283164	0.0290272	-0.131546
Naf1	Naf1	EY1	turquoise	0.312738	0.30406	0.0381139	-0.105044	0.227025	0.20966	0.029735	0.323594	-0.107527	0.105444	0.1699	0.0773043	-0.195287
Cmc2	Cmc2	EY1	turquoise	0.312694	0.213155	-0.0958956	-0.114326	0.0805698	0.155321	0.236623	0.241996	0.00551899	-0.0076087	0.162663	-0.0526462	0.00540798
Fpgs	Fpgs	EY1	turquoise	0.312691	0.190124	-0.164152	-0.0337023	0.142852	-0.000496496	0.122018	0.193135	0.0584036	0.276597	-0.00685163	0.0867881	-0.00870613
Prmt7	Prmt7	EY1	turquoise	0.312659	0.235112	-0.0938761	-0.0601628	0.0584027	0.0586106	0.0385311	0.163974	-0.00645771	-0.0100183	0.0195592	-0.0628091	-0.0794218
Exosc1	Exosc1	EY1	turquoise	0.312515	0.202312	-0.117454	-0.0173987	0.0761078	0.0920496	0.114198	0.21501	0.0584887	0.0776097	0.0462454	-0.0284241	0.00662208
Ssrp1	Ssrp1	EY1	turquoise	0.312456	0.13181	-0.21251	-0.0612499	0.0493559	-0.0279049	0.133205	0.128393	0.0685785	0.0831831	0.0299265	-0.088555	0.141498
Cmss1	Cmss1	EY1	turquoise	0.311869	0.222178	-0.0486804	-0.0259657	0.092964	0.12469	0.0885514	0.213946	-0.0725272	-0.0022957	0.0876246	-0.00431958	-0.128034
Eef1akmt1	Eef1akmt1	EY1	turquoise	0.31175	0.240182	-0.0631462	-0.0851965	0.10203	0.132248	0.0182243	0.217183	-0.0751327	0.0210288	0.10183	0.00410051	-0.120824
Amd1	Amd1	EY1	turquoise	0.311567	0.227093	-0.109384	-0.0641025	0.0874154	0.0405247	0.0439705	0.180456	-0.0120837	0.0614839	0.0951285	-0.0444732	-0.00895913
Gtf3c6	Gtf3c6	EY1	turquoise	0.31137	0.180735	-0.0673326	-0.0836615	0.103812	0.100459	0.0940384	0.213462	0.030682	0.115623	0.0788272	0.0722232	-0.087333
Got2	Got2	EY1	turquoise	0.311369	0.193848	-0.109934	-0.126694	0.123152	0.0668571	0.091715	0.222863	-0.00813508	0.0857796	0.131721	-0.0110504	0.0251781
Hmmr	Hmmr	EY1	turquoise	0.311197	0.338588	-0.0590855	-0.147731	0.162778	0.219608	0.55936	0.302568	0.0970844	0.107282	0.0967205	0.0164498	-0.0427848
Imp4	Imp4	EY1	turquoise	0.310758	0.227828	0.0201714	-0.0805312	0.176922	0.19631	0.0767029	0.291354	-0.042976	0.0920251	0.158697	0.0982616	-0.143741
Polr2j	Polr2j	EY1	turquoise	0.310676	0.0868488	-0.224748	-0.000394904	-0.0307014	0.0108366	0.0645678	0.134313	0.0379939	0.0316758	-0.008374	-0.066096	0.0674785
Mrpl15	Mrpl15	EY1	turquoise	0.31043	0.0864252	-0.151935	-0.0641165	0.0191882	0.0146205	0.13594	0.137042	0.149543	0.078011	0.0857417	-0.0163517	0.125569
Asf1b	Asf1b	EY1	turquoise	0.309928	0.25091	-0.0653521	-0.0633287	0.080488	0.127054	0.0974371	0.220138	-0.0532772	-0.00946857	0.0855951	-0.0452776	-0.0670938
Eef1g	Eef1g	EY1	turquoise	0.309189	-6.97e-05	-0.233082	0.0641881	0.0147441	-0.172754	-0.0894757	0.0489506	-0.0278973	0.0901909	-0.0129094	-0.042654	0.0258312
Aarsd1	Aarsd1	EY1	turquoise	0.309165	0.0623998	-0.278224	0.00271196	-0.0817287	-0.15415	0.0765754	0.0161232	0.120391	0.0568033	-0.016013	-0.150653	0.222075
Pmm2	Pmm2	EY1	turquoise	0.30879	0.275016	-0.0316611	-0.111887	0.107095	0.113729	0.0589373	0.213601	-0.0417271	0.0132186	0.0958309	-0.00443143	-0.159172
Psma7	Psma7	EY1	turquoise	0.308383	-0.0191236	-0.280198	-0.0891625	-0.110082	6.78e-05	0.0114046	0.0911943	0.176007	-0.0111809	0.0314135	-0.0727057	0.152402
Vrk1	Vrk1	EY1	turquoise	0.307718	0.296352	-0.0284278	-0.0543423	0.176726	0.112195	0.100727	0.242192	-0.0608393	0.145173	0.0919549	0.0708478	-0.128327
Idi1	Idi1	EY1	turquoise	0.306952	0.268109	0.120063	-0.263554	0.234358	0.361444	0.14727	0.391709	-0.199259	-0.0272382	0.506859	0.0459501	-0.142742
Cdc25a	Cdc25a	EY1	turquoise	0.306929	0.269638	-0.0379319	-0.110607	0.202974	0.115682	0.0808356	0.270633	0.0353165	0.170239	0.112567	0.0474828	-0.046121
Rfc5	Rfc5	EY1	turquoise	0.306743	0.199034	-0.148132	-0.0300626	0.0755644	0.0432821	0.131769	0.170766	0.0706294	0.13284	-0.00195179	-0.000710444	0.0325348
Timm50	Timm50	EY1	turquoise	0.305908	0.0990415	-0.16317	-0.0191533	-0.0266265	0.0275621	0.077902	0.135904	0.0474421	-0.0370377	0.0342485	-0.082165	0.042594
Smco4	Smco4	EY1	turquoise	0.305902	0.219608	-0.084428	-0.0445449	0.0878104	0.0563747	0.0488032	0.179395	-0.0334076	0.0399288	0.0479957	-0.0310503	-0.0734355
Cenpx	Cenpx	EY1	turquoise	0.305748	0.0740285	-0.244497	-0.0257424	-0.0948854	-0.0141234	0.0350182	0.0753409	0.0161596	-0.106989	0.0790732	-0.206859	0.146784
Tubg1	Tubg1	EY1	turquoise	0.305541	0.220758	-0.0926608	-0.0717916	0.0876652	0.170215	0.13676	0.226857	0.0196964	0.0343299	0.0723657	-0.0110806	-0.0261008
Hmgb3	Hmgb3	EY1	turquoise	0.305379	0.204496	-0.163025	-0.0337405	0.0383126	-0.0154411	0.102117	0.136647	0.0455378	0.0808752	-0.0127835	-0.0636855	0.0535075
Ndufc2	Ndufc2	EY1	turquoise	0.305292	-0.0712166	-0.397245	0.00706418	-0.171688	-0.281934	-0.0363771	-0.0900447	0.10736	-0.0191965	-0.0869941	-0.221991	0.278678
Usp10	Usp10	EY1	turquoise	0.304822	0.322826	-0.0471745	-0.0783782	0.190258	0.107225	0.107917	0.260044	-0.0239935	0.116838	0.0802465	0.0063923	-0.0918135
Thop1	Thop1	EY1	turquoise	0.304138	0.208909	0.00160993	-0.0590214	0.12693	0.20294	0.0696273	0.257903	-0.0701118	0.00568217	0.148191	0.0302604	-0.11522
Zcchc17	Zcchc17	EY1	turquoise	0.30402	0.209426	-0.111966	-0.0976783	0.0800634	0.0948001	0.0784521	0.207055	-0.0156741	0.0343182	0.103283	-0.0402873	-0.00971603
Syncrip	Syncrip	EY1	turquoise	0.303865	0.274482	-0.106004	-0.195046	0.151397	0.0707288	0.108944	0.247978	-0.0738919	0.0872632	0.0898505	-0.0695037	-0.0349659
Exosc4	Exosc4	EY1	turquoise	0.303722	0.143317	-0.171634	-0.0123399	0.00595666	0.00409839	0.109844	0.143311	0.125611	0.0751257	0.00742423	-0.0429106	0.0775095
Tmem126a	Tmem126a	EY1	turquoise	0.303691	0.269933	-0.0280696	-0.0704072	0.188611	0.18658	0.033283	0.274027	-0.0386407	0.111989	0.0643283	0.103849	-0.183451
Smn1	Smn1	EY1	turquoise	0.30356	0.188751	-0.07664	-0.0497036	0.130171	0.0952413	0.12902	0.222555	0.081506	0.156672	0.108824	0.0703677	-0.00107501
Park7	Park7	EY1	turquoise	0.303378	0.0280134	-0.242553	-0.0510988	-0.0295407	0.0519661	0.081507	0.145595	-0.0122008	0.0470324	0.0936115	-0.0642156	0.124393
Bud23	Bud23	EY1	turquoise	0.303272	0.23658	-0.0690165	-0.0777365	0.0907601	0.101066	0.0937292	0.190976	0.0414764	0.0749558	0.0761312	0.00253005	-0.0517715
Cenpv	Cenpv	EY1	turquoise	0.302882	0.120859	-0.191621	0.0052514	0.0063443	-0.0239907	0.0904077	0.115027	0.112587	0.126293	0.0198981	-0.0288439	0.120788
Abcf2	Abcf2	EY1	turquoise	0.30285	0.245865	-0.00347545	-0.156338	0.19317	0.179021	0.0990816	0.293367	-0.0141631	0.11571	0.144471	0.083539	-0.0798405
Slirp	Slirp	EY1	turquoise	0.302719	0.0715483	-0.247662	-0.0554423	-0.065039	-0.0528743	0.0326395	0.0627493	0.171666	0.037865	-0.0595637	-0.083677	0.116855
Hmgn1	Hmgn1	EY1	turquoise	0.302495	0.113896	-0.180989	-0.15345	0.0510124	0.122381	0.0443192	0.234726	-0.177037	0.0509439	0.29841	-0.0798829	0.0851292
Pum3	Pum3	EY1	turquoise	0.302395	0.317933	0.0373462	-0.107979	0.242349	0.189776	0.0993752	0.331933	-0.110183	0.108079	0.134636	0.0903852	-0.219758
Kat2a	Kat2a	EY1	turquoise	0.302097	0.173875	-0.163133	-0.0301408	0.0657218	-0.0167266	0.0983622	0.139988	0.121604	0.165241	0.0385291	-0.0216458	0.0671113
Ssbp1	Ssbp1	EY1	turquoise	0.301774	0.141671	-0.159656	-0.0179279	0.0480941	0.0523537	0.0410426	0.180817	0.0176925	0.0331789	0.0380574	-0.0457628	0.017559
Noc2l	Noc2l	EY1	turquoise	0.301734	0.26618	-0.0294049	-0.0991553	0.211759	0.0916114	0.100545	0.242883	0.0308582	0.135147	0.0936825	0.0545384	-0.0924254
Wdr46	Wdr46	EY1	turquoise	0.301348	0.199516	-0.0707456	-0.0606342	0.103167	0.140728	0.0907084	0.217675	0.00120582	0.0497482	0.0993104	-0.0064339	-0.021425
Psmd3	Psmd3	EY1	turquoise	0.301292	0.141211	-0.144487	-0.0713017	0.0300906	-0.0150972	0.0128084	0.116859	0.0237684	0.085991	0.0316461	-0.00905632	-0.000614928
Snrpb	Snrpb	EY1	turquoise	0.301249	0.086364	-0.195835	-0.00714797	0.0096148	0.0472413	0.0634624	0.165618	-0.0225279	0.0317497	0.033344	-0.0501843	0.020929
Morf4l1	Morf4l1	EY1	turquoise	0.301065	0.25589	-0.212379	-0.175242	0.103463	0.0436945	0.158518	0.202105	0.092473	0.289556	-0.0238819	0.0376879	0.0651276
Pwp1	Pwp1	EY1	turquoise	0.300566	0.326504	0.0581237	-0.0914162	0.23059	0.228576	0.0839275	0.313722	-0.0899004	0.071474	0.130545	0.0912966	-0.244337
Rae1	Rae1	EY1	turquoise	0.300306	0.240924	-0.0453534	-0.092251	0.136669	0.172699	0.137615	0.25432	0.0257028	0.109356	0.0899915	0.0487781	-0.0838433
Sf3b5	Sf3b5	EY1	turquoise	0.299516	0.0936537	-0.181054	0.0223153	-0.00655028	-0.0353973	0.0671364	0.10389	0.0100847	0.0374932	0.0474614	-0.0465464	0.052749
Pelp1	Pelp1	EY1	turquoise	0.299513	0.268241	-0.0499822	-0.0737399	0.143681	0.0861571	0.035905	0.197096	-0.0240138	0.0736368	0.0206222	0.00652622	-0.144029
Stip1	Stip1	EY1	turquoise	0.299225	0.253593	0.0371678	-0.246202	0.237925	0.261654	0.196894	0.337593	0.0195213	0.176566	0.159539	0.152065	-0.104928
1700021F05Rik	1700021F05Rik	EY1	turquoise	0.29898	0.202338	-0.126002	-0.0194311	0.0497351	-0.0131637	0.00563379	0.111013	0.00118841	0.0202694	-0.039369	-0.070209	-0.0615026
Psmc3	Psmc3	EY1	turquoise	0.298962	0.169804	-0.152534	-0.202279	0.0856653	0.0793388	0.103464	0.195785	0.10918	0.185763	-0.000291861	0.0661475	0.0078286
Eif2b1	Eif2b1	EY1	turquoise	0.298911	0.23693	-0.0343682	-0.0471709	0.107519	0.116397	0.0287902	0.212431	-0.0745163	-0.0279797	0.0865612	-0.031777	-0.139826
Gcat	Gcat	EY1	turquoise	0.298406	0.107284	-0.104773	-0.084113	0.00964387	0.156944	0.178539	0.208185	0.00900179	-0.0672276	0.254812	-0.077574	0.132627
Tfdp1	Tfdp1	EY1	turquoise	0.297991	0.278642	-0.0831409	-0.0652303	0.113545	0.116767	0.0555626	0.225384	-0.0466122	0.0260604	0.0589256	-0.0508438	-0.0778028
Ebna1bp2	Ebna1bp2	EY1	turquoise	0.297477	0.166542	-0.0435918	-0.103985	0.14812	0.167761	0.0643365	0.27559	0.0249791	0.111383	0.100349	0.0948035	-0.0748087
Naa10	Naa10	EY1	turquoise	0.297334	0.0696123	-0.227371	0.000191527	-0.0927076	-0.0329103	0.0241643	0.0570714	-0.0041601	-0.126855	-0.00268082	-0.191534	0.0830696
Dnttip2	Dnttip2	EY1	turquoise	0.296913	0.214168	-0.0873248	-0.0846563	0.1132	0.00569275	0.0380245	0.167797	0.0643579	0.146734	-0.0488635	0.0333663	-0.0630157
Snrpd2	Snrpd2	EY1	turquoise	0.296746	0.0174266	-0.173	0.0244476	-0.0173861	0.111851	0.00918276	0.170149	-0.0255381	-0.0573124	0.0875748	-0.0415574	0.0272193
Mrpl19	Mrpl19	EY1	turquoise	0.296639	0.191075	-0.0617702	-0.0245238	0.132214	0.0568164	0.106239	0.183929	0.122646	0.134823	0.058877	0.0593269	-0.00883911
Ptbp1	Ptbp1	EY1	turquoise	0.296461	0.145908	-0.144332	-0.0872914	0.0537957	-0.00236313	0.0418975	0.13591	0.0489002	0.0839665	-0.00302922	-0.00380834	0.0174398
Gmps	Gmps	EY1	turquoise	0.296448	0.246247	-0.0262973	-0.128064	0.173535	0.175549	0.0171886	0.272494	-0.0392832	0.0952289	0.116694	0.0365672	-0.0935904
Mrpl46	Mrpl46	EY1	turquoise	0.296429	0.241033	-0.0409482	-0.0346893	0.143205	0.128141	0.121736	0.233379	0.0612844	0.0721289	0.0756356	0.0243821	-0.0643178
Slc25a5	Slc25a5	EY1	turquoise	0.296427	-0.00944818	-0.29161	-0.0161993	-0.131341	-0.0266543	0.00474576	0.0590385	0.0134281	-0.109208	0.0146053	-0.217063	0.161697
Slc29a1	Slc29a1	EY1	turquoise	0.29638	0.148204	-0.155756	-0.0129492	0.0699453	-0.0170651	0.0992383	0.134129	0.0640202	0.170974	-0.0124859	-0.00786306	0.0563767
Psma2	Psma2	EY1	turquoise	0.296214	0.057349	-0.130831	-0.0944596	0.00896272	0.108566	0.00251996	0.170723	0.0223929	0.0460756	0.100598	0.0173365	-0.00678837
Timm17a	Timm17a	EY1	turquoise	0.296108	0.139201	-0.0449744	-0.0801088	0.126952	0.153329	0.0186058	0.231912	-0.077671	0.076332	0.0483397	0.0888164	-0.148584
Psmd12	Psmd12	EY1	turquoise	0.295938	0.210579	-0.0723235	-0.124091	0.108849	0.124491	0.0591391	0.229331	0.0208434	0.0886529	0.0512271	0.0256435	-0.08321
Mrpl38	Mrpl38	EY1	turquoise	0.295753	0.162282	-0.145397	-0.013922	0.0283313	0.0287313	0.0817473	0.136386	0.0677126	0.0660023	0.00678167	-0.0406454	0.00421593
Ddx39b	Ddx39b	EY1	turquoise	0.295748	0.0642268	-0.301194	-0.0163642	-0.108146	-0.0600372	0.0878931	0.0568113	0.0966118	-0.0234319	-0.0351863	-0.198958	0.187284
Nop10	Nop10	EY1	turquoise	0.295565	0.122761	-0.0497504	-0.0952666	0.03125	0.231581	0.028533	0.252607	-0.175573	-0.128355	0.234747	-0.0826167	-0.0594297
Psmg2	Psmg2	EY1	turquoise	0.295445	0.218086	-0.120898	-0.057183	0.0376134	0.00601176	0.0422403	0.120342	0.0398239	0.0253829	0.0164295	-0.0494227	-0.0187668
Mrpl17	Mrpl17	EY1	turquoise	0.29504	0.142809	-0.0829724	-0.0896202	0.0769418	0.150457	0.129213	0.237688	0.0575453	0.080959	0.0939387	0.0458164	0.00519419
Ung	Ung	EY1	turquoise	0.294876	0.136645	-0.104035	-0.05724	0.0722737	0.0339897	-0.16188	0.185484	-0.0180829	0.077015	0.140479	-0.0447355	0.0354645
Lsg1	Lsg1	EY1	turquoise	0.294812	0.289044	-0.0225267	-0.085507	0.16785	0.133071	0.113842	0.246195	-0.0116401	0.0996516	0.0426038	0.0504853	-0.127494
Srsf1	Srsf1	EY1	turquoise	0.29474	0.240392	-0.156127	-0.139349	0.114463	0.0212026	0.116301	0.1995	0.0595174	0.113167	0.0184011	-0.0608898	0.0369677
Cenps	Cenps	EY1	turquoise	0.294467	0.212061	-0.115786	-0.0338617	0.0728176	0.0327245	-0.044887	0.168116	-0.0660953	0.0121062	0.0563861	-0.0808021	-0.0436345
Bod1	Bod1	EY1	turquoise	0.2944	0.18377	-0.00662221	-0.0900208	0.14403	0.106546	0.0882767	0.229596	-0.0271973	0.0705556	0.26973	0.0379926	-0.0753422
Tamm41	Tamm41	EY1	turquoise	0.294261	0.182667	-0.0669705	-0.0526137	0.107166	0.147359	0.125958	0.222878	0.00999634	0.0845835	0.128201	0.0387577	-0.0156499
Rbmxl1	Rbmxl1	EY1	turquoise	0.293604	0.185889	-0.134041	-0.0438633	0.034772	0.0308	-0.0253532	0.160733	0.0248211	0.0412283	0.0212595	-0.0678168	-0.00664434
Chaf1a	Chaf1a	EY1	turquoise	0.292916	0.280574	-0.0430714	-0.0818763	0.150149	0.119034	-0.0274727	0.261857	-0.0764041	0.0624738	0.0943928	-0.0198492	-0.108052
Dhcr24	Dhcr24	EY1	turquoise	0.292867	0.308917	0.0163042	-0.207834	0.171434	0.170163	0.094769	0.270636	-0.10107	-0.0013488	0.196219	-0.010506	-0.174664
Nme2	Nme2	EY1	turquoise	0.292763	0.0187275	-0.123012	0.101283	0.0633253	0.107439	-0.0628429	0.195933	-0.0746249	0.0765122	0.00950094	0.102932	-0.12034
Stoml2	Stoml2	EY1	turquoise	0.292229	0.0859309	-0.130125	-0.0246088	0.0589669	-0.00934806	0.05474	0.133322	0.0517052	0.109852	0.103121	0.0129738	0.0694908
Psma4	Psma4	EY1	turquoise	0.292135	0.080744	-0.166229	-0.132834	0.00236546	0.0688742	0.00774271	0.149655	0.129973	0.0703997	0.00935904	0.0134763	0.042057
Eif2b5	Eif2b5	EY1	turquoise	0.292055	0.266848	0.0280923	-0.130895	0.211951	0.204298	0.108088	0.289554	-0.0359016	0.116358	0.188439	0.0934768	-0.101462
Mat2a	Mat2a	EY1	turquoise	0.291871	0.221338	-0.1399	-0.103202	0.0170544	0.032652	0.134962	0.158452	0.00844354	-0.0517833	0.105789	-0.188553	0.0743707
Ostc	Ostc	EY1	turquoise	0.291841	0.118323	-0.126599	-0.118767	0.0448717	0.107857	0.0200459	0.184128	0.0126911	0.0568245	0.0680412	0.020088	-0.0267093
Smim3	Smim3	EY1	turquoise	0.291519	0.238128	-0.0343063	-0.127272	0.210165	0.175095	0.124414	0.290172	0.013378	0.21722	0.150393	0.139496	-0.116532
Ndufs5	Ndufs5	EY1	turquoise	0.291492	-0.0129174	-0.330101	-0.0319752	-0.203503	-0.162759	-0.00966594	-0.0449254	0.17403	-0.0291531	-0.0682461	-0.193949	0.285341
Lactb	Lactb	EY1	turquoise	0.290616	0.131359	-0.246597	-0.0505554	-0.0053143	-0.0757618	0.121959	0.0612437	0.261358	0.220192	-0.162045	0.00539086	0.16963
Exosc5	Exosc5	EY1	turquoise	0.290529	0.13739	-0.151429	-0.0197485	0.0295314	0.0520234	0.0551069	0.163048	-0.0151283	0.0387137	0.105034	-0.0390623	0.00878283
Bcap29	Bcap29	EY1	turquoise	0.290434	0.263562	0.00848292	-0.116655	0.199854	0.169295	0.10384	0.264735	-0.0321447	0.145618	0.180034	0.0787708	-0.103828
Bex3	Bex3	EY1	turquoise	0.290387	0.161131	-0.0425564	-0.0897006	0.13726	0.189802	0.181923	0.27028	0.030718	0.112198	0.154573	0.103234	-0.0407878
Fastkd2	Fastkd2	EY1	turquoise	0.290248	0.166501	-0.0802235	-0.0623498	0.119004	0.0795302	0.0664247	0.200517	0.0325995	0.0912102	0.110345	0.0073708	-0.0408522
Arl6ip4	Arl6ip4	EY1	turquoise	0.289841	0.0702037	-0.262853	0.0164305	-0.0617702	-0.133071	0.0173035	0.0388443	0.0378002	0.0273891	-0.00538273	-0.140597	0.14386
Ndufb4	Ndufb4	EY1	turquoise	0.289507	-0.0523638	-0.302824	-0.0257124	-0.153979	-0.0386701	0.0565776	0.042383	0.155404	-0.0386479	0.00662132	-0.157365	0.267482
Exosc7	Exosc7	EY1	turquoise	0.289421	0.115539	-0.156303	-0.0557152	-0.0090938	0.0474979	0.023553	0.133052	-0.0204792	-0.0800811	0.0551737	-0.125984	0.0152692
Ubac1	Ubac1	EY1	turquoise	0.2891	0.207626	-0.106385	-0.0672114	0.106052	0.0570042	0.157263	0.187773	0.0498739	0.12873	0.0768275	0.00464544	0.0233116
Taf12	Taf12	EY1	turquoise	0.289059	0.261507	-0.0433175	-0.0762558	0.128955	0.175838	0.0597713	0.257627	-0.0591336	0.0367689	0.0963676	0.0103053	-0.155938
Wfdc2	Wfdc2	EY1	turquoise	0.28904	-0.0589313	-0.50189	0.0456079	-0.177076	-0.303263	0.0688018	-0.114546	0.386191	0.278033	-0.410545	-0.0513879	0.382692
Coq5	Coq5	EY1	turquoise	0.288929	0.240492	-0.045872	-0.0759924	0.107482	0.117418	0.0370213	0.196076	-0.0423492	-0.000992989	0.0703388	-0.0205204	-0.125072
Kif23	Kif23	EY1	turquoise	0.288923	0.316884	-0.107051	-0.0999008	0.123977	0.0974261	0.408256	0.203866	0.13979	0.143476	-0.0210632	-0.00708777	-0.0056909
Bms1	Bms1	EY1	turquoise	0.288493	0.366816	0.0671928	-0.172041	0.260391	0.238316	0.0927988	0.337892	-0.075973	0.0990109	0.167246	0.0723622	-0.180344
Ptrh2	Ptrh2	EY1	turquoise	0.288361	0.158922	-0.117681	-0.0279488	0.0473972	0.0850193	0.0144109	0.179095	0.0439157	0.0249506	0.00849959	-0.0241406	-0.00198991
Pop1	Pop1	EY1	turquoise	0.288358	0.187334	-0.0974461	-0.081231	0.10603	0.0616082	0.156441	0.193086	0.0356602	0.103439	0.0928345	-0.00526333	0.00905011
Scd2	Scd2	EY1	turquoise	0.288353	0.169811	-0.0332934	-0.259376	0.118807	0.231813	0.177812	0.270851	-0.116862	-0.0422837	0.460098	-0.0536352	0.0316245
Akap8	Akap8	EY1	turquoise	0.288166	0.301166	-0.0601178	-0.0675213	0.130135	0.0751518	0.0702565	0.214948	-0.038862	0.0675805	0.0580905	-0.0327318	-0.0753264
Usp39	Usp39	EY1	turquoise	0.288108	0.276174	0.00838599	-0.109683	0.174547	0.192423	0.0989197	0.272468	-0.011278	0.0936613	0.0817935	0.0714502	-0.166767
Llph	Llph	EY1	turquoise	0.287936	0.14101	-0.106665	-0.051082	0.144886	0.0683123	0.00618656	0.217822	0.005305	0.140459	0.0244178	0.0650452	-0.0684687
Supt16	Supt16	EY1	turquoise	0.287669	0.327314	-0.00451648	-0.211626	0.256712	0.184651	0.163499	0.33849	-0.0809497	0.114277	0.147629	0.0231637	-0.0973598
Dtd1	Dtd1	EY1	turquoise	0.287396	0.204266	-0.100446	-0.0658133	0.0745134	0.100787	0.0955538	0.189983	0.0525173	0.0728889	0.0444335	-0.00294599	0.0103711
Rcc1l	Rcc1l	EY1	turquoise	0.287361	0.181166	-0.0743784	-0.0476945	0.101348	0.10873	0.155321	0.213122	0.000481466	0.07075	0.118937	0.0120373	-0.0335003
Mbd3	Mbd3	EY1	turquoise	0.287286	0.066549	-0.272538	-0.0639552	-0.0817686	0.00134761	0.0751621	0.0965711	0.0379398	-0.0145371	0.0330475	-0.183346	0.186702
Slc25a39	Slc25a39	EY1	turquoise	0.286955	0.105535	-0.159349	-0.0475419	0.0458806	0.0908498	0.145634	0.184431	0.0671963	0.0608551	0.160999	-0.0495034	0.153399
Enoph1	Enoph1	EY1	turquoise	0.286954	0.230136	-0.0296128	-0.0695114	0.141238	0.130996	0.0983331	0.233192	0.062336	0.119401	0.131196	0.0557872	-0.0613368
Prpsap1	Prpsap1	EY1	turquoise	0.286929	0.178689	-0.148946	-0.0411297	0.00791812	-0.0207521	-0.0182889	0.0965413	0.0425505	0.0281984	-0.0559466	-0.0651438	-0.027583
Trub1	Trub1	EY1	turquoise	0.286917	0.176827	-0.117679	-0.0542066	0.0867052	0.0341659	0.113029	0.160209	-0.00546431	0.0722707	0.137604	-0.0335786	0.0343639
Ndufaf2	Ndufaf2	EY1	turquoise	0.286808	0.128196	-0.18294	-0.00422113	0.0119934	0.0501589	0.0749927	0.153534	0.0819882	0.0623902	0.00936749	-0.0540575	0.0711744
Ciapin1	Ciapin1	EY1	turquoise	0.286671	0.17126	-0.160185	-0.0289629	0.0134726	0.063566	0.191907	0.157974	0.0740898	0.0445993	0.0273747	-0.0624261	0.0622819
Mrpl52	Mrpl52	EY1	turquoise	0.286553	0.0483037	-0.172772	0.0264844	0.023422	0.0538513	0.0231589	0.155382	0.0408735	0.105871	0.0659556	0.0191446	0.0603953
Dnaaf2	Dnaaf2	EY1	turquoise	0.286125	0.16542	-0.0814231	-0.0823807	0.0992113	0.0940363	0.0592505	0.205187	0.0485491	0.105177	0.0611178	0.0362914	-0.00142983
Mydgf	Mydgf	EY1	turquoise	0.286089	0.170346	-0.0397786	-0.156089	0.141234	0.206586	0.0850337	0.268521	-0.0391307	0.113673	0.148862	0.0934015	-0.0594417
Myg1	Myg1	EY1	turquoise	0.285901	0.241215	-0.0752761	-0.0354082	0.0858752	0.138004	0.095277	0.210652	-0.0135864	0.00285538	0.0311348	-0.0327734	-0.0801277
Hmga1	Hmga1	EY1	turquoise	0.28578	0.227714	-0.0633545	-0.0813485	0.125348	0.0658987	0.030326	0.18941	-0.0547802	0.107855	0.0181463	0.0447034	-0.103736
Malsu1	Malsu1	EY1	turquoise	0.28576	0.193911	-0.0777353	-0.03463	0.0873025	0.0827256	0.0514011	0.184576	-0.0336856	0.0805229	0.0742001	0.0150371	-0.0824864
Xrcc6	Xrcc6	EY1	turquoise	0.285616	0.192187	-0.0681841	-0.0858464	0.113362	0.148549	0.114818	0.244637	-0.0103417	0.0478087	0.110437	0.00211694	-0.0218461
Mpv17l2	Mpv17l2	EY1	turquoise	0.285593	0.215319	-0.062124	-0.119158	0.0729598	0.142819	0.135014	0.222883	0.0598782	0.0414599	0.190823	-0.0184889	0.0425379
Dnajc11	Dnajc11	EY1	turquoise	0.285284	0.26949	-0.0699026	-0.0803561	0.116922	0.0648364	0.0361269	0.180177	-0.022287	0.040117	0.0134815	-0.0265765	-0.114543
Pno1	Pno1	EY1	turquoise	0.285271	0.261138	0.0269322	-0.0831229	0.224187	0.192372	0.126923	0.302258	-0.0706435	0.156939	0.160255	0.123483	-0.13756
Trim28	Trim28	EY1	turquoise	0.284726	0.13339	-0.194506	-0.0389877	0.00890731	-0.0668278	0.0427324	0.0911521	0.0601144	0.0876891	-0.0366469	-0.0678633	0.0723815
Haus1	Haus1	EY1	turquoise	0.284115	0.228561	-0.0489309	-0.0610894	0.104856	0.108647	0.0268097	0.19196	-0.0343755	0.0479016	0.0909799	0.00378764	-0.0673991
Bak1	Bak1	EY1	turquoise	0.284105	0.18396	-0.0837419	-0.0432523	0.0958301	0.0501227	0.0206701	0.166118	0.0757722	0.100921	0.0543932	0.0398619	-0.0673651
Mrpl40	Mrpl40	EY1	turquoise	0.284086	0.157525	-0.118554	-0.0153406	0.0501727	0.0387921	0.0503838	0.150895	0.0454414	0.10507	0.0138931	0.0359579	-0.00139367
Chordc1	Chordc1	EY1	turquoise	0.284008	0.288442	0.0102216	-0.128303	0.184497	0.202718	0.127121	0.298107	-0.00171112	0.102746	0.128015	0.0657143	-0.120781
Bola3	Bola3	EY1	turquoise	0.283746	0.152242	-0.144742	-0.000344393	0.0292366	-0.039284	-0.00696125	0.114596	-0.068432	0.028068	0.048215	-0.0735883	-0.00841277
Tlcd1	Tlcd1	EY1	turquoise	0.283611	0.148088	-0.122122	-0.0362185	0.0458546	0.0442331	0.0902902	0.150098	0.0726685	0.0355872	0.115811	-0.0581541	0.0574912
Trnau1ap	Trnau1ap	EY1	turquoise	0.283533	0.221697	-0.0412052	-0.0343623	0.116241	0.137658	0.0609025	0.22795	-0.06974	0.0722417	0.0991605	0.0219329	-0.0991907
Mrpl49	Mrpl49	EY1	turquoise	0.283469	0.218086	-0.0577481	-0.0126094	0.0784282	0.113972	0.0331582	0.206339	-0.0315971	-0.010157	0.0719899	-0.0262861	-0.0682924
Eftud2	Eftud2	EY1	turquoise	0.283044	0.274252	-0.0385663	-0.0797066	0.132082	0.128229	0.0908634	0.216103	-0.00274975	0.0844234	0.0849741	0.016441	-0.0751728
Jtb	Jtb	EY1	turquoise	0.282978	0.140916	-0.123132	-0.0562611	0.0538806	0.0411459	0.0454928	0.168971	-0.0120304	0.0542276	0.0830672	-0.0215319	-0.0216543
Gm47283	Gm47283	EY1	turquoise	0.28257	0.179059	-0.10039	-0.0996836	0.0833502	0.0908796	0.136795	0.19464	0.0712806	0.135953	0.00452443	0.0412176	-0.0172123
Sf3a2	Sf3a2	EY1	turquoise	0.282537	0.192441	-0.110482	-0.0439886	0.0977982	0.053982	0.163919	0.181068	0.0725122	0.104937	0.0701493	-0.00441299	0.0265562
Tsn	Tsn	EY1	turquoise	0.282447	0.203551	-0.0204424	-0.106989	0.123592	0.122878	0.108414	0.244819	-0.0538169	0.105266	0.122019	0.052013	-0.0780223
Impa1	Impa1	EY1	turquoise	0.282378	0.288863	0.0161146	-0.103767	0.183694	0.2255	0.0515136	0.290658	-0.10194	0.0648015	0.104355	0.0687998	-0.209119
Nup93	Nup93	EY1	turquoise	0.282345	0.205881	-0.0578943	-0.0687208	0.123804	0.114641	0.129189	0.21879	0.0196521	0.0890137	0.136797	0.0109116	-0.011553
Hnrnpm	Hnrnpm	EY1	turquoise	0.282279	0.23315	-0.071738	-0.230133	0.162064	0.126279	0.107961	0.261472	-0.0300932	0.0888114	0.160835	-0.032264	0.0146412
Eif4a1	Eif4a1	EY1	turquoise	0.282126	-0.00746275	-0.132502	0.000824777	-0.00787745	0.0396435	-0.014211	0.132428	-0.0344282	-0.0298033	0.0470058	-0.0282693	-0.0219202
Racgap1	Racgap1	EY1	turquoise	0.282068	0.316762	-0.0329834	-0.122475	0.162541	0.14756	0.367231	0.248863	-0.0101103	0.0506099	0.109408	0.0093796	-0.0996721
Cdkn3	Cdkn3	EY1	turquoise	0.282065	0.230733	-0.0597024	-0.112772	0.0920594	0.177109	0.130829	0.231091	-0.000813174	0.0138095	0.0688358	-0.00434257	-0.0960901
Cnbp	Cnbp	EY1	turquoise	0.281867	-0.00145819	-0.282601	-0.00177297	-0.119507	-0.144718	-0.0421335	-0.0089574	0.112011	-0.00567047	-0.114774	-0.137741	0.137451
Micos13	Micos13	EY1	turquoise	0.281806	-0.00806254	-0.291814	0.031146	-0.161523	-0.123402	-0.0301806	-0.0120094	0.0330179	-0.0905188	0.0498455	-0.231057	0.228366
Snhg3	Snhg3	EY1	turquoise	0.280813	0.192988	-0.0270337	-0.0294319	0.116023	0.103497	-0.000333153	0.211052	-0.0519421	0.000162954	0.0923024	-0.0322454	-0.0840182
Pycr2	Pycr2	EY1	turquoise	0.280785	0.182043	-0.138719	-0.023619	0.0560794	0.0335493	-0.0423077	0.138964	0.0207681	0.0858593	-0.0769626	0.00483562	-0.0529168
Tspan3	Tspan3	EY1	turquoise	0.280776	0.189504	-0.129103	-0.0784046	0.0971171	0.0682916	-0.00745454	0.194851	-0.0287038	0.123478	0.0470855	-0.00285674	-0.013206
Ccnb1ip1	Ccnb1ip1	EY1	turquoise	0.280476	0.196361	-0.0632978	-0.0616068	0.124157	0.0903492	0.0846944	0.217141	0.0271314	0.0735819	0.0877485	0.0157682	-0.0435348
Isy1	Isy1	EY1	turquoise	0.280392	0.285658	0.0312112	-0.103099	0.202512	0.215262	0.145974	0.294773	-0.0374328	0.0607042	0.142073	0.0571268	-0.137456
Adsl	Adsl	EY1	turquoise	0.280103	0.18682	-0.0551408	-0.0806733	0.126909	0.114254	0.100517	0.223587	0.00650768	0.0694669	0.130013	0.0142908	-0.0431677
Dtl	Dtl	EY1	turquoise	0.279938	0.218066	-0.0907648	-0.0781635	0.153267	0.0831284	-0.00072799	0.238957	-0.0147532	0.115336	0.115679	-0.0174176	-0.0017024
Fen1	Fen1	EY1	turquoise	0.279886	0.27133	-0.0422586	-0.0717017	0.136625	0.123487	0.0239111	0.232119	-0.0497743	0.0459571	0.0445315	-0.0132004	-0.0980436
Taf10	Taf10	EY1	turquoise	0.279613	0.0625432	-0.197182	-0.00319258	0.0209006	-0.0021377	0.067522	0.140403	0.0680923	0.138078	0.051551	0.00288244	0.095256
Guk1	Guk1	EY1	turquoise	0.279359	0.156127	-0.144418	-0.0577855	0.042528	0.0514886	0.0151657	0.142085	-0.00613239	0.0363705	0.034982	-0.0394062	-0.0142978
Ptpa	Ptpa	EY1	turquoise	0.279316	0.216952	-0.0941037	-0.079644	0.0336611	0.0693495	0.0497333	0.170489	0.00632459	0.00439421	0.0786817	-0.0803382	0.00211694
Chchd4	Chchd4	EY1	turquoise	0.279161	0.233025	0.0435034	-0.138757	0.231483	0.318479	0.203597	0.378572	0.00928051	0.148619	0.212477	0.164304	-0.124301
Bcam	Bcam	EY1	turquoise	0.278906	0.0286387	-0.398405	-0.0550765	-0.146131	-0.150349	0.145544	-0.000177413	0.17819	0.119218	-0.0492977	-0.192997	0.40471
Chaf1b	Chaf1b	EY1	turquoise	0.278898	0.192966	-0.0609025	-0.0542759	0.106448	0.125741	-0.043975	0.226281	-0.082346	0.0439491	0.0761931	-0.0143563	-0.0655812
Cdc6	Cdc6	EY1	turquoise	0.278829	0.15329	-0.0719601	-0.101399	0.144036	0.105487	-0.0876505	0.259908	-0.0352531	0.1072	0.120572	0.0325108	-0.0526915
Wtip	Wtip	EY1	turquoise	0.278575	0.205046	-0.0585251	-0.0830251	0.117023	0.129758	-0.0220414	0.238072	-0.0527223	0.0704222	0.107395	0.00961285	-0.0910705
Timm8b	Timm8b	EY1	turquoise	0.27828	0.145161	-0.0279927	-0.0353651	0.110717	0.132795	0.0297071	0.227513	-0.105892	0.0755289	0.133873	0.0676502	-0.116099
Slc29a2	Slc29a2	EY1	turquoise	0.278242	0.19265	-0.0259421	-0.106847	0.178593	0.122776	0.0811838	0.240624	-0.00415782	0.173554	0.139876	0.122315	-0.117085
Vsnl1	Vsnl1	EY1	turquoise	0.278214	0.15904	-0.112443	-0.0559661	0.0259496	0.104183	0.102458	0.166932	0.00117048	0.0166275	0.172516	-0.0755661	0.0889483
Rwdd1	Rwdd1	EY1	turquoise	0.278074	0.0694076	-0.150866	-0.0123783	0.0301786	0.0127366	0.0105137	0.125528	0.0560759	0.087359	-0.0459734	0.0258226	-0.017326
Rabl6	Rabl6	EY1	turquoise	0.277664	0.276534	-0.0126851	-0.152738	0.172686	0.179869	0.0949626	0.267482	-0.0824617	0.0996109	0.171689	0.0335961	-0.0961556
Mrfap1	Mrfap1	EY1	turquoise	0.277447	0.0202297	-0.252994	0.00268251	-0.087182	-0.152958	0.000259229	0.0127468	0.0598458	0.0370813	-0.0651694	-0.085732	0.113618
Commd2	Commd2	EY1	turquoise	0.277408	0.177134	-0.0979441	0.0132253	0.0709532	-0.00437473	-0.0221596	0.110427	-0.0290035	0.0506205	-0.0100583	-0.0153033	-0.0957841
Arhgdia	Arhgdia	EY1	turquoise	0.276908	0.0758496	-0.150068	-0.0943325	0.0588349	0.0203309	0.126663	0.146	0.0651522	0.221591	0.0233936	0.119186	0.0224526
Dis3	Dis3	EY1	turquoise	0.276901	0.338858	0.0210793	-0.127741	0.231875	0.188937	0.0971923	0.297626	-0.0668246	0.0792314	0.10903	0.0271527	-0.159261
Clpp	Clpp	EY1	turquoise	0.276677	0.10572	-0.0772381	-0.0267254	0.0899719	0.134807	0.104994	0.217119	0.0250745	0.079386	0.112115	0.0631896	0.000644124
Plk1	Plk1	EY1	turquoise	0.276508	0.2443	-0.150565	-0.0702936	0.0527422	0.0397382	0.580618	0.156163	0.187035	0.0975235	0.0227495	-0.0363508	0.091574
Brix1	Brix1	EY1	turquoise	0.276486	0.204069	-0.08766	-0.039858	0.0895997	0.0987774	0.0239266	0.196153	-0.00654512	0.0408973	0.0101516	-0.0205962	-0.0883996
Gstp1	Gstp1	EY1	turquoise	0.276482	-0.00896787	-0.261506	-0.0134186	-0.148342	-0.0155697	0.0608931	0.0386498	0.153754	-0.069891	0.0881586	-0.177285	0.295081
Cebpz	Cebpz	EY1	turquoise	0.276365	0.263292	-0.0231677	-0.116669	0.172023	0.167308	0.0653647	0.273298	-0.00316174	0.100277	0.0451825	0.042083	-0.123944
Snhg4	Snhg4	EY1	turquoise	0.276352	0.1855	-0.135807	-0.0682369	0.0845103	-0.00662807	0.0439281	0.154488	0.0374834	0.0777038	0.0482319	-0.0674666	0.0591574
Ly6c1	Ly6c1	EY1	turquoise	0.276171	0.197553	-0.0434506	-0.123104	0.174857	0.173825	0.0499277	0.274007	0.0376093	0.13541	0.305541	0.0579411	-0.0781045
Sf3b4	Sf3b4	EY1	turquoise	0.275867	0.190029	-0.0703468	-0.0419685	0.119793	0.06313	0.0597757	0.174547	-0.0027553	0.0851862	0.0427955	-0.0016108	-0.0679492
Cep57	Cep57	EY1	turquoise	0.275702	0.30936	-0.0479456	-0.0853527	0.135752	0.139573	0.141484	0.245978	-0.0178578	0.0817077	0.0373396	0.0103805	-0.0977029
Abhd14a	Abhd14a	EY1	turquoise	0.275699	0.147528	-0.111268	-0.0503351	0.0555673	0.0828476	0.0918234	0.171572	0.075935	0.0819095	0.0694265	-0.00530606	0.0471452
Pycrl	Pycrl	EY1	turquoise	0.275682	0.0975092	-0.125669	-0.0308278	0.0238184	0.0758049	-0.00774277	0.150936	0.0469584	0.0230119	0.10911	-0.0486432	0.0689984
Cfl1	Cfl1	EY1	turquoise	0.275449	0.133914	-0.0841267	-0.135301	0.172568	0.126913	0.0379601	0.253511	-0.0918762	0.287945	0.102479	0.197947	-0.0522177
Mrm3	Mrm3	EY1	turquoise	0.275413	0.170127	-0.074352	-0.0430861	0.112048	0.0965426	0.0717665	0.207609	0.00683577	0.0778487	0.141493	0.00553129	-0.0207646
Abcf1	Abcf1	EY1	turquoise	0.275257	0.21857	-0.0135462	-0.171155	0.159742	0.129043	0.150967	0.252801	0.0287189	0.102094	0.115313	0.0489634	-0.0494803
Cse1l	Cse1l	EY1	turquoise	0.274994	0.329434	0.0218947	-0.132852	0.216602	0.182943	0.109492	0.285164	-0.0754203	0.0965344	0.0978175	0.0444289	-0.156108
Clns1a	Clns1a	EY1	turquoise	0.274839	0.106242	-0.129528	-0.0618539	0.0573311	0.0682126	0.056556	0.182954	0.0193275	0.108312	0.0451626	0.0363303	0.00837415
Mcm5	Mcm5	EY1	turquoise	0.273895	0.146524	-0.0818707	-0.0549405	0.134168	0.0677108	-0.0164336	0.216302	0.0479176	0.187328	0.110006	0.0628121	0.0272033
Lig1	Lig1	EY1	turquoise	0.273879	0.132993	-0.203777	-0.0279997	-0.0319406	-0.0706321	-0.032414	0.0701431	0.0515041	0.0234496	-0.0373344	-0.131466	0.10355
Cyb5b	Cyb5b	EY1	turquoise	0.273749	0.255393	0.0246289	-0.141862	0.167002	0.23713	0.135099	0.28176	-0.0486779	0.0327894	0.183363	0.0370679	-0.0850261
Tsen34	Tsen34	EY1	turquoise	0.273528	0.0664726	-0.20631	-0.0515052	-0.0588935	-0.00815376	0.0337212	0.0840692	0.0532971	0.0238149	0.00450207	-0.0713272	0.115742
Slc35a4	Slc35a4	EY1	turquoise	0.273427	0.201941	-0.0512808	-0.0726031	0.117922	0.115905	0.164121	0.213536	0.00276891	0.0876111	0.149863	0.0282631	-0.025207
Tmem176a	Tmem176a	EY1	turquoise	0.273181	0.0384286	-0.272107	-0.0338194	-0.0639191	-0.0783588	0.0889215	0.0514188	0.185569	0.0869802	0.133021	-0.165954	0.282332
Eny2	Eny2	EY1	turquoise	0.272364	0.011527	-0.29559	0.0108905	-0.0960877	-0.136849	-0.0455817	0.0175198	0.0539781	0.068553	-0.0413587	-0.135498	0.197462
Syngr2	Syngr2	EY1	turquoise	0.272291	0.147179	-0.0698732	-0.154197	0.030893	0.096345	0.0843542	0.145233	0.0820303	0.0293419	0.0956736	-0.00730346	0.0385904
Polr1c	Polr1c	EY1	turquoise	0.271521	0.189468	-0.137593	0.0189521	0.0628803	-0.000451301	0.0164185	0.118359	-0.00151134	0.103331	-0.0643964	-0.025162	-0.0522899
Hmox2	Hmox2	EY1	turquoise	0.271482	0.239362	-0.00989373	-0.01265	0.12083	0.160007	0.0441121	0.229952	-0.0549287	0.0473441	0.0717675	0.038661	-0.154884
Aunip	Aunip	EY1	turquoise	0.271163	0.158111	-0.121534	-0.0371764	0.0912481	0.0356491	0.0506366	0.168544	0.0949875	0.167579	0.00849258	0.047885	0.0132854
Colgalt1	Colgalt1	EY1	turquoise	0.270969	0.211997	-0.0988593	-0.0558458	0.05401	0.0483848	0.0193275	0.140128	0.0164242	0.0658677	-0.00333701	-0.0207528	-0.0510884
Cyp51	Cyp51	EY1	turquoise	0.270295	0.268446	0.0737174	-0.200717	0.172661	0.216518	0.0581527	0.255917	-0.169429	-0.0698362	0.329385	-0.0455495	-0.143726
Nop14	Nop14	EY1	turquoise	0.270229	0.288946	0.0384705	-0.0926804	0.205843	0.176828	0.116682	0.29243	0.0302972	0.101092	0.0656362	0.0974986	-0.156301
Pabpn1	Pabpn1	EY1	turquoise	0.27019	0.161535	-0.105219	-0.0707079	0.0911843	0.150246	0.17629	0.249009	-0.0463055	0.0474369	0.103325	-0.0176119	-0.012305
Pla2g12a	Pla2g12a	EY1	turquoise	0.269869	0.247101	0.0497896	-0.0809943	0.210827	0.247617	0.102353	0.309181	-0.0723711	0.0963785	0.202299	0.109874	-0.144011
Armc1	Armc1	EY1	turquoise	0.269583	0.289684	-0.00563157	-0.0841472	0.167678	0.122784	0.0557673	0.229656	-0.0749646	0.0883366	0.0632284	0.0343752	-0.161133
Med29	Med29	EY1	turquoise	0.269526	0.1862	-0.0578861	0.00989596	0.114485	0.105837	0.0473789	0.201169	0.00958094	0.0924317	0.0579903	0.0413722	-0.0704732
Mrpl16	Mrpl16	EY1	turquoise	0.269497	0.190846	-0.0529934	-0.0561157	0.108297	0.15589	0.0565727	0.227717	-0.00777904	-0.0086707	0.0692973	-0.00691552	-0.0621323
Nat10	Nat10	EY1	turquoise	0.269439	0.223558	-0.0422525	-0.0404051	0.13403	0.117082	0.145968	0.228315	-0.014726	0.0661389	0.134885	-0.00139989	-0.0443834
Gtf2h4	Gtf2h4	EY1	turquoise	0.269408	0.146691	-0.104385	0.00424076	0.0676712	0.0113416	0.0675761	0.13347	0.0279761	0.0901139	0.0828056	-0.0174383	0.0233761
Map2k2	Map2k2	EY1	turquoise	0.26922	0.115124	-0.0897059	-0.122839	0.0736488	0.135383	0.101967	0.21645	0.0393173	0.0940313	0.152327	0.0379244	0.0360194
Gpx4	Gpx4	EY1	turquoise	0.269218	0.0382462	-0.276571	-0.0118725	-0.0624142	0.0303996	0.0691956	0.106179	0.0683064	0.12341	-0.0435816	-0.016625	0.148319
Gtf3a	Gtf3a	EY1	turquoise	0.269202	0.170354	-0.128587	-0.0354315	0.0600883	0.0747445	0.0828395	0.180648	0.010321	0.108321	0.0311894	0.0204665	-0.00243319
Rfng	Rfng	EY1	turquoise	0.269125	0.17668	-0.0887902	-0.057025	0.076767	0.100614	0.113365	0.21012	-0.0233299	0.0546971	0.22215	-0.0432521	0.0380116
Aurka	Aurka	EY1	turquoise	0.269102	0.243339	-0.0960889	-0.0709474	0.0780502	0.0927059	0.500723	0.18342	0.142384	0.107216	0.0483478	0.0213247	0.0222651
Pomp	Pomp	EY1	turquoise	0.26905	0.0780996	-0.0894239	-0.0744073	0.0784274	0.120823	-0.00269384	0.195091	-0.0381816	0.0656716	0.172209	0.0330365	-0.0539052
Ddx41	Ddx41	EY1	turquoise	0.268926	0.206482	-0.0469278	-0.0349571	0.119898	0.0479814	0.0280019	0.160037	0.0441567	0.116576	-0.00325651	0.0661046	-0.0923633
Epcam	Epcam	EY1	turquoise	0.268876	0.19382	-0.0867336	-0.161592	0.169042	0.182461	0.145418	0.268897	-0.043091	0.161145	0.0912529	0.0497188	-0.0145203
Hnrnpa0	Hnrnpa0	EY1	turquoise	0.268428	0.180221	-0.19115	-0.10968	0.0780075	-0.0388578	0.105059	0.134825	0.0211696	0.0892407	0.00142959	-0.113306	0.0838781
Gemin5	Gemin5	EY1	turquoise	0.268274	0.252249	-0.0399557	-0.103955	0.189566	0.076373	0.10357	0.229285	0.0670268	0.186592	0.0609916	0.0806368	-0.047386
Cox10	Cox10	EY1	turquoise	0.268226	0.212204	-0.0407825	-0.0711229	0.121139	0.115634	0.153576	0.237517	0.000632956	0.0737693	0.16182	0.0112799	-0.032319
Polr2i	Polr2i	EY1	turquoise	0.268148	0.0543339	-0.17451	-0.0753511	-0.0510019	0.0763238	0.0866199	0.14081	0.100699	0.00437034	0.0674424	-0.0643254	0.110747
Mrpl50	Mrpl50	EY1	turquoise	0.268123	0.213897	-0.0823446	-0.0296593	0.0722072	0.0736316	-0.0157588	0.173367	-0.0274387	0.0535975	-0.0047546	-0.0185744	-0.0986961
BC003965	BC003965	EY1	turquoise	0.268117	0.202916	-0.0177908	-0.064905	0.112442	0.125519	0.0763085	0.20093	-0.0220871	0.0434494	0.103784	0.0112828	-0.0705783
Akr7a5	Akr7a5	EY1	turquoise	0.268008	0.180182	-0.0517169	-0.0748019	0.120445	0.143583	0.122333	0.224007	-0.0417856	0.0447309	0.211137	-0.0253105	0.00676663
Taf11	Taf11	EY1	turquoise	0.267792	0.200045	-0.0775481	-0.0513689	0.0639629	0.0434252	-0.00883891	0.15006	-0.0566475	-0.0050206	-0.00755603	-0.0410984	-0.104193
Uchl5	Uchl5	EY1	turquoise	0.267718	0.209214	-0.00644033	-0.11337	0.156026	0.162335	0.101005	0.239681	-0.021138	0.0921696	0.129815	0.0615012	-0.0630781
Psmd6	Psmd6	EY1	turquoise	0.266641	0.124322	-0.100223	-0.114631	0.0871012	0.0859406	0.0836963	0.19601	-0.00704942	0.0914649	0.108511	0.0192474	0.0225129
Nfic	Nfic	EY1	turquoise	0.26638	0.0996792	-0.288411	-0.0218944	-0.0705072	-0.120741	0.048733	0.0348562	0.185497	0.104626	-0.0619925	-0.152952	0.253848
Mtx1	Mtx1	EY1	turquoise	0.266372	0.0864948	-0.11814	-0.0657296	0.0301303	0.0714541	0.122116	0.145611	0.0827781	0.0636209	0.0946648	0.00383379	0.0705799
Akt1s1	Akt1s1	EY1	turquoise	0.266321	0.158045	-0.0665457	-0.085963	0.0528827	0.189957	0.107385	0.239609	-0.0389089	-0.00424896	0.15225	-0.019052	-0.0502705
Usp1	Usp1	EY1	turquoise	0.266258	0.215589	-0.127318	-0.0988871	0.100107	0.0200299	0.195389	0.183136	0.0908643	0.114305	0.0927859	-0.0434036	0.0909055
Micos10	Micos10	EY1	turquoise	0.266252	-0.0505298	-0.307902	0.015947	-0.155251	-0.0386788	0.0577775	0.0400354	0.085082	-0.0544102	0.0588322	-0.198756	0.267936
Eif4a3	Eif4a3	EY1	turquoise	0.266247	0.11832	-0.0920505	-0.0978395	0.0789762	0.0981661	0.0721648	0.185569	0.0135974	0.083998	0.084062	0.0215537	0.00149856
Lsm1	Lsm1	EY1	turquoise	0.266092	0.259181	-0.014187	-0.033173	0.162673	0.207181	0.087608	0.276999	-0.0971498	0.0533851	0.102735	0.0265876	-0.158285
Rcc2	Rcc2	EY1	turquoise	0.266042	0.161444	-0.145744	-0.033198	0.00600421	0.000249249	0.0357146	0.107604	-0.0112049	-0.0123937	-0.00280705	-0.125318	0.0519687
Ddx24	Ddx24	EY1	turquoise	0.265641	0.1176	-0.251042	-0.0533962	-0.0673818	-0.157727	0.0722928	0.00238942	0.441019	0.081632	-0.22864	-0.117369	0.194528
Dpp3	Dpp3	EY1	turquoise	0.26563	0.250509	0.0164934	-0.0941265	0.130167	0.193397	0.0397555	0.229352	-0.0745406	0.0100784	0.11028	0.0516771	-0.163569
Hmgcs1	Hmgcs1	EY1	turquoise	0.265524	0.191565	-0.120424	-0.218044	0.0246269	0.0217559	0.0832501	0.133155	-0.0690485	-0.029421	0.235016	-0.159012	0.0661424
Mycbp	Mycbp	EY1	turquoise	0.265408	0.227638	-0.0381185	-0.0935606	0.1209	0.14127	0.0321237	0.227824	-0.0744931	0.0525165	0.105477	0.0345013	-0.11315
Krtcap2	Krtcap2	EY1	turquoise	0.265333	0.0108536	-0.2852	0.0639086	-0.115396	-0.108063	-0.0168594	0.00729827	0.178765	0.0408369	-0.157818	-0.102736	0.142683
Rpl31	Rpl31	EY1	turquoise	0.265223	0.0631362	-0.223095	0.109686	0.018115	-0.00658647	0.00845045	0.137857	-0.0111634	-0.0124737	0.0497599	-0.111925	0.0663824
Ankrd10	Ankrd10	EY1	turquoise	0.265219	0.241049	-0.0423471	-0.0814599	0.167507	0.14433	0.17592	0.257378	-0.0229461	0.133357	0.151794	0.0415944	-0.0380582
Kif22	Kif22	EY1	turquoise	0.264841	0.226952	-0.144755	-0.0544594	0.0524985	0.0559962	0.445143	0.167811	0.158964	0.118334	0.0425856	-0.0222321	0.0998184
Cisd3	Cisd3	EY1	turquoise	0.264818	0.147296	-0.174386	-0.0323355	0.00221435	-0.00828961	-0.00747235	0.105456	0.105864	0.114377	-0.10968	0.0089989	0.0248941
Ckap2	Ckap2	EY1	turquoise	0.264799	0.273943	-0.0811108	-0.0980688	0.118274	0.107964	0.352083	0.226125	0.0715751	0.0876245	0.158835	-0.04986	0.0486788
Coq4	Coq4	EY1	turquoise	0.264681	0.114864	-0.112434	0.00187684	0.0358358	-0.00178013	0.0882648	0.114464	0.0400332	0.0697337	0.0407387	-0.0306829	0.0503571
Mrpl13	Mrpl13	EY1	turquoise	0.264515	0.153316	-0.110893	-0.0414497	0.0591626	0.0580275	-0.0152302	0.153026	0.033206	0.0765772	-0.0446594	0.0386401	-0.0755929
1110004F10Rik	1110004F10Rik	EY1	turquoise	0.264421	0.0911447	-0.243771	-0.0151156	-0.0306037	-0.109087	0.00384238	0.0533067	0.0563195	0.126711	-0.0662778	-0.068698	0.11207
Uqcrh	Uqcrh	EY1	turquoise	0.264337	-0.102455	-0.398639	0.0701683	-0.197471	-0.206141	-0.0292048	-0.0428337	-0.00112222	-0.0344175	-0.0111476	-0.278701	0.304656
Rbm28	Rbm28	EY1	turquoise	0.264291	0.199837	-0.0649778	-0.10671	0.155909	0.0545159	0.194813	0.207884	0.0633518	0.148258	0.0954902	0.0335625	0.0230825
Mrps27	Mrps27	EY1	turquoise	0.264218	0.215882	-0.0467259	-0.0948168	0.121856	0.14832	0.176103	0.22091	0.0199199	0.0834232	0.15273	0.0358403	-0.019778
Smyd5	Smyd5	EY1	turquoise	0.264077	0.176113	-0.0898026	-0.0462418	0.103435	0.0656705	0.145071	0.177447	0.0548224	0.124054	0.0494253	0.023303	-0.0240967
Ppp1r7	Ppp1r7	EY1	turquoise	0.264062	0.227442	-0.0360631	-0.0762025	0.101489	0.0934817	0.0875688	0.197994	0.0262571	0.134579	0.0762862	0.0497913	-0.0642312
Spout1	Spout1	EY1	turquoise	0.263941	0.143772	-0.105722	-0.0468536	0.0630766	0.0177295	0.0609607	0.13728	0.0775965	0.0682513	0.0646543	0.00136421	0.0262875
Slc25a10	Slc25a10	EY1	turquoise	0.263861	0.133112	-0.143956	-0.0230545	0.0450081	0.0230428	0.151105	0.143587	0.0605941	0.104091	0.0580032	-0.00995438	0.0925641
Psmb2	Psmb2	EY1	turquoise	0.263722	0.0148907	-0.173788	-0.0937575	-0.0253933	0.0872947	0.0474237	0.122642	0.0972622	0.00946348	0.0855712	-0.0132338	0.0908639
Ndufa13	Ndufa13	EY1	turquoise	0.26349	-0.0429036	-0.328973	0.00618781	-0.154415	-0.0985226	-0.00337716	-0.00586082	0.157311	0.0113818	-0.121835	-0.125102	0.229353
Jagn1	Jagn1	EY1	turquoise	0.263395	0.16346	-0.141066	-0.0339841	0.0460752	0.0408985	0.0657418	0.136958	0.023459	0.0761644	-0.0203545	-0.0261523	-0.0131336
Acer2	Acer2	EY1	turquoise	0.263386	0.139021	-0.129214	-0.0145621	0.0500075	0.0137927	0.0609346	0.129469	0.0583516	0.105124	0.0285096	0.00251386	0.0454951
Cox5a	Cox5a	EY1	turquoise	0.263385	-0.0383604	-0.219249	0.0063211	-0.0934663	0.0135885	0.0381868	0.0634977	0.101938	-0.0158054	-0.00900805	-0.062461	0.149975
Mtln	Mtln	EY1	turquoise	0.263264	0.120356	-0.111961	-0.00448631	0.0253688	0.00417998	0.0222086	0.106649	-0.00411886	-0.0256338	0.0778661	-0.0795783	0.0130526
Dimt1	Dimt1	EY1	turquoise	0.263211	0.232655	-0.0184283	-0.0346534	0.16124	0.120713	0.106432	0.216344	0.0436445	0.116968	0.0938818	0.0747427	-0.0735323
Eif3g	Eif3g	EY1	turquoise	0.262839	0.0374232	-0.150506	0.00764733	0.00928995	0.0155984	0.0509925	0.12546	0.0629799	0.0519327	0.0225517	-0.00923776	0.0409097
Tsta3	Tsta3	EY1	turquoise	0.26258	0.16945	-0.115314	-0.00667766	0.0588803	0.0101002	-0.0105959	0.122471	-0.0271195	0.0916526	-0.0119673	0.00343702	-0.0548523
Mrpl22	Mrpl22	EY1	turquoise	0.262572	0.157288	-0.0708118	-0.0120998	0.076455	0.108913	0.0646446	0.182052	0.0967631	0.0732634	0.0307197	0.057517	-0.0405171
Lsm5	Lsm5	EY1	turquoise	0.262423	0.138962	-0.126074	0.0113137	0.0519705	0.0531387	0.0155833	0.140837	-0.0149442	0.0634219	0.00448611	-0.00911055	-0.0154199
Rfc2	Rfc2	EY1	turquoise	0.262149	0.163784	-0.133288	-0.0407708	0.083519	0.0796959	0.0386004	0.178846	0.0271541	0.134961	0.0584062	0.0129328	0.0158725
Dusp9	Dusp9	EY1	turquoise	0.262093	0.145572	-0.0808426	-0.0740485	0.125117	0.0603349	0.0587259	0.183626	0.0396049	0.232101	-0.0284023	0.124015	-0.0656428
Cenpw	Cenpw	EY1	turquoise	0.26205	0.183661	-0.021242	-0.0375862	0.117318	0.207043	0.128316	0.245267	0.000491698	0.0141943	0.137979	0.0395825	-0.0396606
Srpk1	Srpk1	EY1	turquoise	0.262037	0.198303	-0.0666789	-0.108302	0.108353	0.110413	0.156052	0.213249	0.033568	0.0670021	0.0434757	-0.0048321	-0.0314584
Eif2b4	Eif2b4	EY1	turquoise	0.26202	0.166782	-0.0694125	-0.045721	0.0812976	0.0962964	0.124568	0.169182	0.0762305	0.0799794	0.086687	0.0187036	-0.0083082
Slc1a3	Slc1a3	EY1	turquoise	0.261888	0.0577615	-0.419405	0.0469899	-0.165695	-0.272544	0.12931	-0.099555	0.369204	0.144209	-0.262536	-0.200562	0.392734
Cad	Cad	EY1	turquoise	0.261748	0.269238	0.0139161	-0.134206	0.212271	0.218444	0.188303	0.299973	-0.0675515	0.123201	0.158506	0.0748734	-0.0983155
Fam53a	Fam53a	EY1	turquoise	0.261738	0.159275	-0.086556	-0.0157627	0.0660006	0.0777444	0.116376	0.17364	0.0304357	0.0755338	0.112957	-0.00277644	0.0135608
Ddx21	Ddx21	EY1	turquoise	0.261364	0.27407	-0.0039999	-0.0919318	0.210225	0.100311	0.00771645	0.259454	-0.0889033	0.10547	0.0696618	0.00818574	-0.173422
Hnrnpa2b1	Hnrnpa2b1	EY1	turquoise	0.261251	0.164098	-0.27448	-0.222244	-0.0114986	-0.102162	0.059909	0.0697155	0.132978	0.0722263	-0.0543793	-0.162706	0.233127
Snx17	Snx17	EY1	turquoise	0.261233	0.0801832	-0.173428	0.0155494	0.0125694	-0.017107	0.0311119	0.104307	-0.00533417	0.0647841	0.095461	-0.0451182	0.0649094
Atp23	Atp23	EY1	turquoise	0.260879	0.182407	-0.0659204	-0.0854733	0.104625	0.104978	0.138029	0.197587	0.0522378	0.151181	0.0775207	0.0694505	-0.0239767
Ltv1	Ltv1	EY1	turquoise	0.26079	0.195648	-0.0879036	-0.0922756	0.0813194	0.0940535	0.152042	0.190598	0.0458385	0.0814771	0.0764615	-0.0300624	0.0446769
Pcgf6	Pcgf6	EY1	turquoise	0.260723	0.193657	-0.147629	0.0215288	0.0195186	-0.025222	-0.000394927	0.101595	0.016046	0.0307696	-0.0734114	-0.0519754	-0.0557482
Babam1	Babam1	EY1	turquoise	0.260639	0.16853	-0.117631	-0.0410733	0.00260304	0.0709516	0.0686768	0.129159	0.0596081	0.0238003	0.0506422	-0.0606516	0.0536178
Hmgcr	Hmgcr	EY1	turquoise	0.260463	0.278577	0.0697509	-0.218289	0.222215	0.237413	0.174117	0.289306	-0.0904517	0.0548456	0.305349	0.0494271	-0.105833
Trap1	Trap1	EY1	turquoise	0.26028	0.230691	-0.0400974	-0.0818318	0.0976324	0.106986	0.0397714	0.176741	0.0165294	0.016622	0.0898922	-0.0159363	-0.0654337
Mesd	Mesd	EY1	turquoise	0.260059	0.19902	-0.0296068	-0.0876349	0.141067	0.105481	0.1035	0.215326	0.0345679	0.164516	0.0767956	0.0994309	-0.0457819
Fbxo5	Fbxo5	EY1	turquoise	0.260016	0.223193	-0.0464779	-0.0394255	0.1224	0.115975	0.152091	0.237446	0.0343126	0.093564	0.0652552	0.0118964	0.000119621
Polr2d	Polr2d	EY1	turquoise	0.259816	0.262862	-0.0133577	-0.0437675	0.14005	0.147842	0.0460846	0.213905	-0.0790227	0.0266799	0.0770023	0.00352795	-0.147762
mt-Cytb	mt-Cytb	EY1	turquoise	0.259608	0.0277202	-0.382026	-0.152182	-0.0813318	-0.104445	0.0998213	0.0536015	-0.0512123	0.0308965	0.116872	-0.253034	0.257819
Mrps21	Mrps21	EY1	turquoise	0.259576	0.0622818	-0.124416	-0.0473461	0.0109537	0.0796524	0.0303455	0.161728	-0.105407	0.00839468	0.156031	-0.0284256	0.0144264
Rbm8a	Rbm8a	EY1	turquoise	0.259537	0.0539825	-0.178292	-0.0792511	-0.021817	0.0148179	0.1006	0.094381	0.10439	0.0537498	-0.0317866	-0.0375541	0.0869172
Cox5b	Cox5b	EY1	turquoise	0.259152	-0.109108	-0.376428	0.0483638	-0.243086	-0.137532	-0.0282183	-0.0834109	0.210015	-0.108011	-0.136291	-0.230148	0.303281
Lage3	Lage3	EY1	turquoise	0.259035	0.128332	-0.181907	-0.0163629	-0.0420289	0.0064013	-0.027145	0.0883537	-0.00544961	-0.0551124	-0.0106346	-0.140077	0.0437306
Sap30	Sap30	EY1	turquoise	0.258478	0.0765641	-0.310282	-0.0079665	-0.0408371	-0.131032	0.231194	0.0108385	0.349938	0.236149	-0.195582	-0.0565674	0.296694
Ash2l	Ash2l	EY1	turquoise	0.258248	0.210273	-0.12111	-0.0655885	0.0462074	0.0191185	0.0210624	0.136026	-0.0430834	0.0128189	0.0199027	-0.0863229	-0.0498825
Cox19	Cox19	EY1	turquoise	0.258021	0.162626	-0.0799406	-0.043187	0.0311047	0.0428857	0.12457	0.121574	0.0312112	0.00324705	0.108373	-0.0824591	0.0523338
Pom121	Pom121	EY1	turquoise	0.257934	0.273343	-0.0587962	-0.08793	0.150631	0.0518661	0.252662	0.188725	0.0852701	0.170468	0.0836848	0.0237573	0.0158404
Ebp	Ebp	EY1	turquoise	0.257886	0.0819521	-0.103727	-0.112976	0.0184089	0.053661	0.0279735	0.111393	-0.0316603	-0.00393349	0.104534	-0.0266218	0.00364415
Dusp12	Dusp12	EY1	turquoise	0.257624	0.119432	-0.0986592	0.0178917	0.0647897	-0.00593742	0.0357962	0.137886	0.0358881	0.0830871	0.0655175	-0.00994912	0.00189375
Ddost	Ddost	EY1	turquoise	0.257521	0.162366	-0.047434	-0.108125	0.108006	0.156532	0.114768	0.218098	-0.0215219	0.0851804	0.117742	0.0492639	-0.0122055
mt-Nd4l	mt-Nd4l	EY1	turquoise	0.257445	0.111747	-0.275361	-0.201892	-0.00577386	-0.0178349	0.11396	0.135061	0.0316981	0.0735493	0.0554688	-0.13946	0.153031
Kti12	Kti12	EY1	turquoise	0.256576	0.235736	-0.0277318	-0.057683	0.10619	0.10472	-0.00809222	0.198711	-0.0908774	-0.00600293	0.0479303	-0.026645	-0.149075
Eif2s1	Eif2s1	EY1	turquoise	0.256518	0.170255	0.00136853	-0.115522	0.171981	0.113415	0.00254677	0.226671	-0.0756135	0.107943	0.115238	0.0893848	-0.127491
Rrp12	Rrp12	EY1	turquoise	0.256221	0.303868	0.10098	-0.186467	0.289658	0.228774	0.146028	0.328051	-0.0415596	0.158201	0.189037	0.159814	-0.179289
Rrm1	Rrm1	EY1	turquoise	0.256178	0.299221	0.0582379	-0.196114	0.233826	0.258381	0.232925	0.338469	-0.0189933	0.117835	0.206215	0.052756	-0.0589717
Srp19	Srp19	EY1	turquoise	0.255912	0.117772	-0.0852313	-0.124317	0.0762276	0.2206	0.0962162	0.24211	0.0408628	0.0277489	0.125089	0.0251026	-0.0117696
Larp7	Larp7	EY1	turquoise	0.255836	0.22081	-0.0496686	-0.0456237	0.10199	0.13577	0.0945208	0.205851	0.00581514	0.0513531	0.0180926	0.0109262	-0.0636397
Uqcrc2	Uqcrc2	EY1	turquoise	0.255801	-0.0136359	-0.291782	-0.0387116	-0.137084	-0.21756	-0.0699355	-0.0772042	0.112561	-0.0305522	-0.0971878	-0.191112	0.198427
Knstrn	Knstrn	EY1	turquoise	0.255781	0.234778	-0.0862042	-0.0857702	0.133151	0.116302	0.262201	0.205602	0.0899052	0.138927	0.0676986	0.0450941	0.00589234
Tor2a	Tor2a	EY1	turquoise	0.255687	0.171775	-0.0592058	-0.0538336	0.0939646	0.0482917	0.12351	0.156331	0.0591928	0.101246	0.0852692	0.0231362	0.00207004
Gps1	Gps1	EY1	turquoise	0.255514	0.122836	-0.0541205	-0.0441319	0.0816437	0.125642	0.130336	0.206224	0.122634	0.094825	0.0925743	0.0671241	0.0428867
Mrpl24	Mrpl24	EY1	turquoise	0.255489	0.0621362	-0.232555	0.00861291	-0.0629413	-0.187059	-0.00481229	-0.0299101	0.109252	0.0513931	-0.0826862	-0.114212	0.142794
Synj2bp	Synj2bp	EY1	turquoise	0.255407	0.166236	-0.11021	-0.0697128	0.0971562	0.0354248	0.102142	0.162903	0.0912504	0.162851	0.049122	0.0425449	0.0346211
Ak3	Ak3	EY1	turquoise	0.25539	0.142737	-0.116968	-0.148989	0.0113697	0.0903889	0.131656	0.151798	0.0878233	-0.00895942	0.163995	-0.0919814	0.106368
Chmp6	Chmp6	EY1	turquoise	0.25535	0.146525	-0.0793527	-0.0350626	0.0978741	-0.00448813	0.0738365	0.121965	0.00418988	0.105176	0.0819614	0.00876654	0.00788214
Mrpl35	Mrpl35	EY1	turquoise	0.255326	0.17184	-0.00896862	-0.0631871	0.154695	0.144596	0.0732494	0.227966	-0.0406991	0.0708354	0.129413	0.0599779	-0.104664
Cdc37	Cdc37	EY1	turquoise	0.255297	0.111764	-0.106752	-0.0811153	0.0675174	0.0190434	0.00812465	0.14401	0.011899	0.117323	0.0491509	0.0231577	0.0212116
Ndufs3	Ndufs3	EY1	turquoise	0.255259	0.0357139	-0.187243	-0.00542741	-0.0748979	0.0143279	0.00546551	0.0697683	0.019699	-0.0486798	0.00693059	-0.088428	0.105426
Ndufaf8	Ndufaf8	EY1	turquoise	0.255237	0.0697932	-0.142724	-0.0352471	0.00511723	0.025004	0.0911723	0.116744	0.0444035	0.0362507	0.111253	-0.0528811	0.116064
Ly6a	Ly6a	EY1	turquoise	0.255196	0.0446009	-0.174852	-0.153369	-0.00418918	-0.0183654	0.0159406	0.0789096	0.256569	0.060895	0.195503	-0.0662691	0.112057
Ptges3	Ptges3	EY1	turquoise	0.255162	0.260385	-0.0237386	-0.1691	0.179502	0.155975	0.107786	0.270451	-0.0486916	0.0583547	0.0541326	-0.0193708	-0.101725
Ilf2	Ilf2	EY1	turquoise	0.255146	0.145448	-0.151236	-0.0666496	0.0312544	0.00963721	0.148781	0.124241	0.105053	0.0791558	-0.0138378	-0.0491864	0.104142
Wdr3	Wdr3	EY1	turquoise	0.255127	0.300043	0.0555448	-0.170757	0.242756	0.224117	0.15045	0.324362	-0.0232893	0.111832	0.1975	0.0784092	-0.131181
Tmem258	Tmem258	EY1	turquoise	0.255071	0.0351316	-0.256199	0.0458796	-0.0509508	-0.0514172	0.0132957	0.0535194	0.0393444	0.0791334	-0.040198	-0.0560106	0.0936642
Rnaseh2c	Rnaseh2c	EY1	turquoise	0.255054	0.0102535	-0.314538	0.0382331	-0.147881	-0.225911	-0.0113678	-0.0666163	0.0323342	-0.0356499	-0.0518456	-0.238488	0.221282
Fh1	Fh1	EY1	turquoise	0.254986	0.0786635	-0.244266	-0.00765458	-0.0947614	-0.0919002	-0.017884	0.00721416	0.0318607	-0.0318089	-0.0759879	-0.163283	0.0920136
Tmem70	Tmem70	EY1	turquoise	0.254961	0.188497	-0.018924	-0.102952	0.119897	0.154848	0.126471	0.222607	0.0257975	0.0784481	0.109608	0.0486519	-0.0371827
Nsfl1c	Nsfl1c	EY1	turquoise	0.254746	0.158386	-0.0895369	-0.0107004	0.0363224	-0.0417889	-0.0397618	0.0738897	0.0143403	0.0285146	-0.00388003	-0.033911	-0.0406219
Mrpl54	Mrpl54	EY1	turquoise	0.254739	-0.027179	-0.247626	0.0172908	-0.117588	-0.133402	0.0147736	-0.0110812	0.10553	0.0368066	-0.0339156	-0.0942001	0.173908
Ecsit	Ecsit	EY1	turquoise	0.25464	0.150538	-0.0317219	-0.0907305	0.0882189	0.13245	0.109183	0.179842	0.0299165	0.0340379	0.12537	0.0266703	-0.0158156
Otulin	Otulin	EY1	turquoise	0.254602	0.230852	-0.0278045	-0.0580574	0.121907	0.105071	0.0219813	0.191077	-0.0623929	0.0202159	0.0711014	0.00888925	-0.128865
Psmg1	Psmg1	EY1	turquoise	0.254517	0.219904	0.0126121	-0.0749571	0.138429	0.170039	0.101283	0.237871	-0.00429254	0.059299	0.192715	0.0306237	-0.0606962
Hsd17b10	Hsd17b10	EY1	turquoise	0.254471	0.0905718	-0.135035	0.0067197	-0.00634553	0.0525688	0.0106653	0.102264	-0.00667755	-0.00120707	0.0409483	-0.0500058	0.0412911
E2f4	E2f4	EY1	turquoise	0.254367	0.268978	0.0249591	-0.116037	0.208981	0.192038	0.182705	0.294665	-0.00672489	0.138182	0.16484	0.0934186	-0.0998761
Dcun1d5	Dcun1d5	EY1	turquoise	0.254261	0.178771	0.0282248	-0.136065	0.20698	0.221802	0.0727513	0.291463	-0.0220216	0.14476	0.183848	0.129249	-0.1176
Dnajc15	Dnajc15	EY1	turquoise	0.253995	0.0312559	-0.181567	-0.00475642	0.000157792	-0.0583646	-0.0029172	0.0724331	0.0739648	0.11857	-0.00999792	0.0127494	0.0807098
Rexo4	Rexo4	EY1	turquoise	0.25394	0.231962	-0.0404737	-0.0437454	0.119792	0.0737887	0.130694	0.207881	0.0197666	0.0757	0.121033	-0.00353773	-0.0094723
Wdr83os	Wdr83os	EY1	turquoise	0.25383	0.00535855	-0.230571	0.0305595	-0.0609152	-0.154406	0.0354125	-0.010563	0.0559855	0.0225117	0.00676677	-0.135114	0.193438
Slc27a3	Slc27a3	EY1	turquoise	0.253795	0.123166	-0.20898	-0.0366643	0.0409704	-0.0588476	0.0578213	0.110155	0.0603865	0.235592	-0.0118064	0.00617972	0.102614
Mrps16	Mrps16	EY1	turquoise	0.25344	0.0662472	-0.190523	0.00154914	-0.0495124	-0.0409703	-0.00572571	0.0681256	-0.00112397	-0.00127779	-0.0121453	-0.0938002	0.0743884
Rfc3	Rfc3	EY1	turquoise	0.253147	0.164522	-0.0379393	-0.0655653	0.140345	0.182785	-0.0286867	0.27718	-0.0123234	0.108723	0.17831	0.0411498	-0.049702
Cbx1	Cbx1	EY1	turquoise	0.253121	0.10259	-0.188644	-0.0827246	0.00915809	-0.0942293	0.0800884	0.0803469	0.0816992	0.114916	-0.00447108	-0.0480612	0.141696
Ptges2	Ptges2	EY1	turquoise	0.252772	0.13031	-0.0711729	-0.0347002	0.0748953	0.0525667	0.0641517	0.142614	0.0644674	0.0768118	0.0772448	0.0239059	-0.0148147
Pdss1	Pdss1	EY1	turquoise	0.252619	0.200037	-0.0247988	-0.0978565	0.140034	0.140024	0.14052	0.243608	-0.00394507	0.091839	0.138343	0.0550159	-0.0701068
Fkbp3	Fkbp3	EY1	turquoise	0.252502	0.101903	-0.109707	-0.100578	0.0651399	0.19929	0.131887	0.247734	-0.0344008	-0.00172426	0.151726	-0.0148133	0.0204777
Rpp40	Rpp40	EY1	turquoise	0.252462	0.147845	-0.085691	-0.0366939	0.0478552	0.0471894	0.057553	0.121302	0.0520871	0.0244138	0.0987054	-0.0197143	0.0136352
Ndufa8	Ndufa8	EY1	turquoise	0.251566	0.0260841	-0.20006	-0.0683426	-0.0801172	0.0161516	0.0382998	0.0866322	0.0497417	-0.0642239	0.0729548	-0.129422	0.129503
Pdcd5	Pdcd5	EY1	turquoise	0.251444	0.108566	-0.0735124	-0.111418	0.0865342	0.0429967	-0.00063475	0.144959	0.0732612	0.191585	-0.00597999	0.13333	-0.0582304
Snrpe	Snrpe	EY1	turquoise	0.2512	-0.010547	-0.264292	0.076519	-0.0830841	-0.0561904	0.0921731	0.0742753	0.0648731	0.0069237	-0.0258396	-0.123159	0.160769
Adrm1	Adrm1	EY1	turquoise	0.251181	0.159407	-0.0251944	-0.10512	0.0744427	0.149124	0.0459496	0.199269	0.00150909	0.0357193	0.114226	0.0324557	-0.061034
Chchd2	Chchd2	EY1	turquoise	0.251172	-0.0362518	-0.184297	-0.0147624	-0.0839514	0.0357983	-0.00347063	0.0851861	0.00803553	-0.0457934	0.0863962	-0.0768057	0.103102
Miip	Miip	EY1	turquoise	0.25079	0.176622	-0.086207	-0.0571426	0.0791679	0.0516665	0.263691	0.154548	0.0815449	0.106782	0.0637234	0.0146503	0.00309434
Txlna	Txlna	EY1	turquoise	0.250775	0.183826	-0.131091	-0.0322136	0.0870355	-0.00134575	0.13403	0.140151	0.0929189	0.136541	0.0135188	-0.0224749	0.0741582
Srrt	Srrt	EY1	turquoise	0.250618	0.210402	-0.0547629	-0.0978487	0.123588	0.112594	0.123739	0.225526	-0.00747973	0.056883	0.0686782	-0.0049077	-0.0510187
Tarbp2	Tarbp2	EY1	turquoise	0.250539	0.162653	-0.0803122	-0.0174185	0.0826629	-0.0133692	0.11539	0.132054	0.0866877	0.129645	0.0119709	0.0322969	0.00405665
Gusb	Gusb	EY1	turquoise	0.250128	0.129987	-0.152907	-0.0400592	0.0729469	-0.00149416	0.0619422	0.126527	0.0723441	0.217116	-0.0140394	0.0832339	0.0437125
Tfam	Tfam	EY1	turquoise	0.249896	0.263721	-0.0711848	-0.0425438	0.106534	0.0447591	-0.0406859	0.173398	-0.0551656	0.0980121	-0.011333	-0.00421739	-0.0875811
Gfer	Gfer	EY1	turquoise	0.24987	0.191755	-0.0599457	-0.0158848	0.111323	0.0792829	0.138394	0.174206	0.0474473	0.15626	0.0799074	0.0497696	0.00335528
Rbis	Rbis	EY1	turquoise	0.249618	0.0943151	-0.114848	-0.0668383	0.0319971	0.0838163	-0.0362803	0.15593	-0.0812748	-0.0117542	0.108615	-0.0395959	-0.0105696
Polr3k	Polr3k	EY1	turquoise	0.24935	0.164646	-0.0597277	-0.0839258	0.102226	0.112272	0.0716888	0.194077	0.00648466	0.100419	0.104412	0.0483343	-0.0327806
Bad	Bad	EY1	turquoise	0.24932	0.140057	-0.154143	-0.0209467	-0.0470329	0.0114701	-0.032278	0.0849537	-0.0208129	-0.0423271	0.0614532	-0.134497	0.042331
Rpl36al	Rpl36al	EY1	turquoise	0.249298	-0.0644625	-0.204445	0.0671462	-0.0684332	-0.0403948	-0.0674262	0.0562788	-0.00183224	-0.00826657	-0.0325837	-0.0400258	0.0221682
2810004N23Rik	2810004N23Rik	EY1	turquoise	0.249037	0.157213	-0.070681	-0.0518898	0.123015	0.114602	0.0842558	0.214774	0.0191402	0.142413	0.0755674	0.0683596	-0.00955545
Kif2c	Kif2c	EY1	turquoise	0.248887	0.272021	-0.0887798	-0.09465	0.118334	0.0932143	0.456529	0.19819	0.0805691	0.142696	0.0863049	-0.000165258	0.0383245
Tyms	Tyms	EY1	turquoise	0.248832	0.071601	-0.196577	-0.0286481	-0.0410078	0.0407331	0.204187	0.111838	0.143362	0.0130464	0.0525658	-0.0953138	0.210178
Trmt6	Trmt6	EY1	turquoise	0.248826	0.241156	0.0929457	-0.0885037	0.23463	0.320022	0.148229	0.376446	-0.0100483	0.140231	0.24176	0.163729	-0.122379
Mrps18b	Mrps18b	EY1	turquoise	0.248678	0.137034	-0.0552178	0.0125458	0.07424	0.10282	0.0871023	0.154045	0.0599862	0.0590212	-0.0149445	0.0607099	-0.0997597
Ccdc124	Ccdc124	EY1	turquoise	0.248539	0.0648544	-0.13063	-0.0455212	0.00594384	0.0409475	0.0541339	0.11541	0.0316138	0.0212694	0.0336348	-0.0325541	0.0499164
G3bp2	G3bp2	EY1	turquoise	0.24846	0.0719589	-0.337502	-0.0817767	-0.0290926	-0.177697	0.0975067	0.012956	0.368507	0.2968	-0.14055	-0.0317189	0.295451
Arpc1b	Arpc1b	EY1	turquoise	0.248402	0.157395	-0.0994846	-0.0216533	0.185362	0.106822	0.0130072	0.222048	-0.0495394	0.361456	0.0300041	0.24845	-0.0991028
Srsf9	Srsf9	EY1	turquoise	0.248196	0.107739	-0.163245	-0.092057	0.0238821	-0.0352692	-0.0268568	0.10105	-0.0159459	0.0601077	-0.0304956	-0.0533721	0.0188982
Nav1	Nav1	EY1	turquoise	0.24802	0.232368	-0.0500444	-0.155225	0.176027	0.087469	0.156939	0.217086	0.0422963	0.213526	0.110659	0.0943222	-0.0167623
Psmc5	Psmc5	EY1	turquoise	0.247982	0.0832125	-0.153565	-0.0824836	-0.026797	0.010284	0.0119364	0.0777253	0.0389581	-0.0602417	0.024581	-0.116177	0.0542009
Hspa4	Hspa4	EY1	turquoise	0.247935	0.33579	0.0476619	-0.234398	0.267969	0.141041	0.0543961	0.294925	-0.0441244	0.165675	0.0562108	0.0950438	-0.208844
Aimp1	Aimp1	EY1	turquoise	0.247892	0.0100391	-0.184803	0.00895307	-0.019367	-0.102225	-0.0279842	0.0275485	0.057153	0.0802466	0.0175455	-0.0343171	0.111622
Xrcc5	Xrcc5	EY1	turquoise	0.24787	0.272448	0.0280877	-0.123917	0.238406	0.224177	0.183356	0.310039	-0.0434506	0.168427	0.188468	0.116063	-0.101584
Sumo3	Sumo3	EY1	turquoise	0.24782	0.0176102	-0.259083	-0.0168064	-0.106093	-0.060415	0.0803479	0.0591611	0.105164	0.00161007	0.0623095	-0.162535	0.23473
Rflnb	Rflnb	EY1	turquoise	0.247685	0.172074	-0.0560487	-0.0740732	0.105938	0.0605692	0.0093473	0.170766	-0.0390347	0.131902	0.138209	0.0132712	-0.0029647
Gsr	Gsr	EY1	turquoise	0.247625	0.23917	-0.0301987	-0.0769362	0.191945	0.0872966	0.0955808	0.22105	0.00546216	0.248184	0.0609943	0.141355	-0.0652735
Chchd1	Chchd1	EY1	turquoise	0.247607	0.0597956	-0.143461	-0.00425975	-0.0355665	-0.00434133	-0.00867006	0.0711588	0.0564457	0.00483825	0.00495329	-0.0417599	0.0627332
Trappc3	Trappc3	EY1	turquoise	0.247551	0.202892	-0.0274652	-0.075708	0.116717	0.165205	-0.00980392	0.208337	-0.036596	0.0398697	0.0960978	0.0385331	-0.126817
Vamp4	Vamp4	EY1	turquoise	0.247536	0.21032	-0.067204	-0.0387542	0.053794	0.0856554	0.0165862	0.168857	-0.00246757	-0.00967987	0.0515999	-0.0527081	-0.0936533
Dazap1	Dazap1	EY1	turquoise	0.247474	0.0967788	-0.116375	-0.0882507	0.00197277	0.0213072	-0.000408016	0.0991631	-0.00847447	-0.0443877	0.0311382	-0.0882081	0.0139863
Mlf2	Mlf2	EY1	turquoise	0.247292	0.0931887	-0.171607	-0.120856	-0.00675495	0.0376043	0.194488	0.125964	0.15999	0.0917903	-0.00773945	-0.0120796	0.135327
Exosc2	Exosc2	EY1	turquoise	0.247192	0.219569	0.00721403	-0.0582163	0.156478	0.180946	0.128717	0.262575	0.00233839	0.044224	0.153705	0.0387022	-0.0767392
Spc24	Spc24	EY1	turquoise	0.247183	0.155347	-0.060242	-0.0613272	0.129109	0.163716	0.275155	0.232918	0.0933313	0.109811	0.122891	0.067894	0.0264194
Smpdl3b	Smpdl3b	EY1	turquoise	0.247078	0.206205	0.051428	-0.118171	0.137164	0.220509	0.0846693	0.257633	0.035029	0.0301766	0.141848	0.0489564	-0.0836981
Nme4	Nme4	EY1	turquoise	0.247027	0.138914	-0.106051	-0.0370202	0.0445434	0.0474778	0.0988469	0.153374	-0.0430042	0.0533006	0.130771	-0.0520857	0.052266
Tbl3	Tbl3	EY1	turquoise	0.24702	0.177004	-0.070142	-0.0597195	0.0782956	0.102616	0.127629	0.187984	0.0633056	0.0392124	0.0751064	-0.00603403	0.0138928
Asf1a	Asf1a	EY1	turquoise	0.246975	0.152785	-0.120394	-0.00244867	0.0829337	0.0020183	0.072412	0.144173	0.0064242	0.121067	0.0589903	-0.0199512	0.0375911
Orc6	Orc6	EY1	turquoise	0.246786	0.182366	0.0104822	-0.0883136	0.200313	0.199061	0.00941748	0.286355	-0.0561337	0.150811	0.144354	0.107644	-0.0949803
Hnrnph2	Hnrnph2	EY1	turquoise	0.24665	0.299003	0.0315791	-0.146816	0.21535	0.181961	0.114239	0.278778	-0.0384117	0.117691	0.157041	0.0410747	-0.0832338
Ccdc34	Ccdc34	EY1	turquoise	0.246623	0.0519097	-0.327803	-0.00142241	-0.117364	-0.162924	0.187814	-0.022576	0.215941	0.0520793	-0.129246	-0.17811	0.297597
Tomm6	Tomm6	EY1	turquoise	0.246491	0.0775057	-0.0770118	-0.0483312	0.086867	0.162173	0.0660381	0.193942	-0.0560728	0.0632616	0.191933	0.044991	0.0100665
Crabp1	Crabp1	EY1	turquoise	0.246329	0.00933562	-0.362113	0.0993874	-0.14799	-0.110293	0.101356	0.00618932	0.12124	-0.0809502	-0.134592	-0.244255	0.281544
Plekhj1	Plekhj1	EY1	turquoise	0.246111	0.184389	-0.0513017	-0.0318115	0.049333	0.0672044	0.0349736	0.131399	-0.015869	-0.027016	0.0341465	-0.0511026	-0.0706655
Pmf1	Pmf1	EY1	turquoise	0.246027	0.166629	-0.119497	0.00270442	0.0427314	0.0522287	0.137176	0.121556	0.0519016	0.00943663	0.0391015	-0.067564	0.0413268
Mgst1	Mgst1	EY1	turquoise	0.24593	0.0639829	-0.197146	-0.0123123	-0.056736	0.0185942	0.0370878	0.108137	-0.0439315	-0.151508	0.2651	-0.249467	0.178686
B4gat1	B4gat1	EY1	turquoise	0.245755	0.225573	0.0033738	-0.124752	0.165989	0.157734	0.179194	0.237775	-0.00432149	0.102339	0.206198	0.0655496	-0.0697763
Upf3b	Upf3b	EY1	turquoise	0.245736	0.23768	-0.0593341	-0.0680501	0.0860736	0.133493	0.075769	0.200615	-0.0486453	0.00454808	0.0354399	-0.0403184	-0.0916421
Ap2s1	Ap2s1	EY1	turquoise	0.245566	0.0566886	-0.174527	-0.0431405	-0.00356216	-0.0425937	0.0213708	0.0607006	0.090625	0.0478284	0.0689704	-0.0538532	0.121692
Lbr	Lbr	EY1	turquoise	0.245459	0.240769	-0.0247387	-0.102155	0.138065	0.14624	0.19495	0.247623	-0.00497077	0.0567945	0.149067	-0.0249629	-0.00686092
Vars	Vars	EY1	turquoise	0.245352	0.223863	-0.0566647	-0.104173	0.131791	0.0989573	0.191124	0.204961	0.0590675	0.120741	0.109755	0.0131649	0.00916329
Cpsf2	Cpsf2	EY1	turquoise	0.245327	0.263715	0.0150858	-0.152981	0.160351	0.155776	0.123324	0.246991	0.0557946	0.0848155	0.0980451	0.0477399	-0.0761037
Cep55	Cep55	EY1	turquoise	0.245075	0.38118	0.100273	-0.174769	0.330092	0.314467	0.382519	0.406198	-0.0317527	0.197413	0.205345	0.166149	-0.182873
Fxn	Fxn	EY1	turquoise	0.245027	0.182334	-0.101369	0.00456429	0.0247744	0.0378417	-0.0228372	0.134426	-0.0149244	0.0273653	6.76e-05	-0.0455254	-0.0727931
Gtf2h5	Gtf2h5	EY1	turquoise	0.245004	0.0980527	-0.147799	-0.0304212	0.00254532	0.0529692	0.0181859	0.138932	-0.0925601	-0.0109162	0.0728588	-0.0746191	0.0097134
Myef2	Myef2	EY1	turquoise	0.244839	0.232361	-0.00468845	-0.132935	0.172212	0.181919	0.205452	0.269777	0.0124035	0.145959	0.110815	0.0972195	-0.0905338
Slc39a10	Slc39a10	EY1	turquoise	0.244813	0.293444	0.00209426	-0.128777	0.1791	0.198767	0.126567	0.263749	-0.0325893	0.0971057	0.0818725	0.0550155	-0.0963338
Gpn1	Gpn1	EY1	turquoise	0.244803	0.181701	-0.0235853	-0.0906472	0.129353	0.138313	0.0953271	0.218123	0.0218464	0.0878382	0.121607	0.0534855	-0.0793003
Nbl1	Nbl1	EY1	turquoise	0.244701	0.0742502	-0.172748	-0.0333031	-0.0621992	-0.0341885	0.0312479	0.0404317	0.115121	0.00283581	0.0686994	-0.144591	0.161704
Ndufb5	Ndufb5	EY1	turquoise	0.244614	-0.0635558	-0.280465	0.052321	-0.14338	-0.085268	0.00761758	-0.00652682	0.0968816	-0.00996556	-0.0185804	-0.142498	0.199935
Sdhaf2	Sdhaf2	EY1	turquoise	0.244433	0.227601	0.00181038	-0.0656641	0.128852	0.156924	0.138993	0.224093	0.0601706	0.0970401	0.113474	0.0575916	-0.0546227
Ndufb6	Ndufb6	EY1	turquoise	0.244383	0.0460329	-0.18822	-0.0551625	-0.0446919	0.0593878	0.102235	0.106951	0.134224	0.0319093	0.00530226	-0.0345252	0.135922
Fam98a	Fam98a	EY1	turquoise	0.244375	0.278603	0.0248427	-0.155464	0.208452	0.204337	0.155869	0.281422	-0.00695707	0.108448	0.184232	0.0838487	-0.0980975
Zfp106	Zfp106	EY1	turquoise	0.244332	0.232168	-0.0391232	-0.153294	0.140756	0.0919059	0.139547	0.20744	0.0402525	0.166222	0.112001	0.0546514	0.00181
Psmc3ip	Psmc3ip	EY1	turquoise	0.244244	0.203201	-0.0517459	-0.0520946	0.10549	0.0721387	0.114027	0.17168	0.0617818	0.102574	0.0923095	0.0245072	0.0110365
Trbc2	Trbc2	EY1	turquoise	0.244113	0.200417	0.049964	-0.14094	0.234908	0.191731	0.0742539	0.295563	-0.0514607	0.171186	0.18994	0.185993	-0.182649
Cdca7l	Cdca7l	EY1	turquoise	0.243919	0.124612	-0.164273	-0.0159903	0.024402	-0.0138567	0.0844334	0.121498	-0.00311471	0.070981	0.0606407	-0.077149	0.0813538
Atp1a1	Atp1a1	EY1	turquoise	0.2438	0.1214	-0.268926	-0.167613	0.0115468	-0.081366	0.0328625	0.0867281	-0.00249578	0.107524	-0.00258054	-0.134888	0.150426
Cers2	Cers2	EY1	turquoise	0.243739	0.217412	-0.00241612	-0.10052	0.22466	0.121116	0.112271	0.229638	-0.00835224	0.270057	0.0463429	0.193449	-0.13646
2310033P09Rik	2310033P09Rik	EY1	turquoise	0.243735	0.129302	-0.113574	-0.0210149	0.0493961	0.0446042	0.112119	0.140391	0.0425383	0.021036	0.0873628	-0.0642192	0.0602528
Mrpl30	Mrpl30	EY1	turquoise	0.243623	-0.0157195	-0.245937	-0.00737904	-0.128462	-0.0383277	0.0670845	0.0228815	0.392951	-0.0371382	-0.103217	-0.0771546	0.198399
Eif3d	Eif3d	EY1	turquoise	0.243144	0.102684	-0.055528	-0.0581153	0.0680448	0.0537272	0.0620119	0.15804	0.0805264	0.0675408	0.0159797	0.0619046	-0.0700295
Ndufs8	Ndufs8	EY1	turquoise	0.243042	0.00157226	-0.264976	-0.00935174	-0.133686	-0.0616162	0.0380877	0.022274	0.100515	-0.0667146	-0.0462041	-0.169429	0.199941
Ilkap	Ilkap	EY1	turquoise	0.243007	0.172956	-0.145834	-0.0207061	0.00531146	-0.0293201	-0.0162309	0.0789323	0.0396418	0.0379308	-0.0900524	-0.0573366	-0.00894512
Ublcp1	Ublcp1	EY1	turquoise	0.242959	0.248861	-0.0553101	-0.0840398	0.104908	0.0983432	0.0844145	0.175557	-0.000269403	0.0618638	-0.000980299	-0.00273363	-0.0835853
Mrps18a	Mrps18a	EY1	turquoise	0.242903	0.0843394	-0.048919	-0.0644127	0.0792772	0.115113	0.108636	0.198885	0.141871	0.0924785	0.0970198	0.0915615	0.00390811
Pigt	Pigt	EY1	turquoise	0.242844	0.183738	-0.0326951	-0.083148	0.109045	0.129529	0.128265	0.201001	-0.0201327	0.0556869	0.183875	0.00247705	-0.0169479
Lman2	Lman2	EY1	turquoise	0.242698	0.14327	-0.0247626	-0.101352	0.103654	0.148667	0.0370471	0.186842	-0.0564738	0.0610222	0.112518	0.0529504	-0.0915857
Skp1a	Skp1a	EY1	turquoise	0.242578	0.173573	-0.1185	-0.125713	0.0578377	0.0604497	0.0204755	0.170435	-0.0849245	-0.0217146	0.151174	-0.138615	0.0451558
Psmg4	Psmg4	EY1	turquoise	0.242531	0.141798	-0.0341779	-0.0563453	0.0906369	0.171323	0.111797	0.202165	0.15389	0.069834	0.0493438	0.0755569	-0.0229929
Rxylt1	Rxylt1	EY1	turquoise	0.24243	0.255516	-0.00514577	-0.112883	0.185356	0.178344	0.0435391	0.257316	-0.0166425	0.188285	0.0639898	0.123875	-0.13758
Nol12	Nol12	EY1	turquoise	0.242398	0.166947	-0.0215585	-0.0264165	0.096386	0.117165	0.130379	0.20176	0.0315996	0.0698062	0.0329444	0.0490587	-0.071347
Sqle	Sqle	EY1	turquoise	0.242316	0.258478	0.0813374	-0.19559	0.185062	0.23059	0.142148	0.265278	-0.0940381	-0.0458355	0.334188	-0.0208024	-0.119875
Polr1b	Polr1b	EY1	turquoise	0.241909	0.19411	-0.0517016	-0.0799869	0.132463	0.058419	0.121663	0.180525	0.0304079	0.103941	0.0904947	0.0163028	-0.027632
Kif15	Kif15	EY1	turquoise	0.241433	0.295841	-0.0444504	-0.141132	0.175441	0.136598	0.314435	0.236429	0.0675189	0.144981	0.068499	0.0296371	-0.0244858
Sgta	Sgta	EY1	turquoise	0.241382	0.15343	-0.0667827	-0.0673519	0.0716277	0.0748311	0.00905974	0.145907	-0.0306756	0.0233963	0.012265	0.00110086	-0.0942257
Depdc7	Depdc7	EY1	turquoise	0.241373	0.139632	-0.155362	-0.0207665	0.00240774	-0.0158184	0.130891	0.0856696	0.0833439	0.0357046	0.0664524	-0.0906579	0.103355
Ppp2r5d	Ppp2r5d	EY1	turquoise	0.241339	0.210213	-0.0362035	-0.119737	0.125464	0.131031	0.176064	0.227174	0.0507216	0.110376	0.11329	0.0496221	-0.0369779
Tle5	Tle5	EY1	turquoise	0.241221	-0.0295069	-0.273831	-0.0632888	-0.133092	-0.060191	0.0276568	0.0247408	-0.000281299	-0.0751505	0.0927647	-0.20104	0.250017
Dhx9	Dhx9	EY1	turquoise	0.241036	0.215051	-0.0822879	-0.139158	0.141305	0.0731104	0.108411	0.215271	-0.0196694	0.109566	0.0990357	-0.0498179	0.0421994
Mrps9	Mrps9	EY1	turquoise	0.240936	0.17444	-0.0537275	-0.0261389	0.0979118	0.122733	0.0929003	0.187629	-0.0108136	0.0682848	0.0610459	0.0101922	-0.0499995
Mrps31	Mrps31	EY1	turquoise	0.240916	0.176547	-0.0831502	-0.0269446	0.0837595	-0.0221179	0.113186	0.107221	0.128473	0.130938	-0.00354412	0.0360944	0.0218379
Bcat2	Bcat2	EY1	turquoise	0.240644	0.0953782	-0.183391	0.00163372	-0.0636755	-0.0396339	0.0932777	0.0581935	0.111947	0.00168153	0.0131741	-0.132358	0.166751
Mrpl58	Mrpl58	EY1	turquoise	0.240582	0.0566693	-0.2112	0.000379862	-0.0723674	-0.0828328	0.0693654	0.044601	0.0684634	0.0189243	-0.00944521	-0.112511	0.143717
Eef1aknmt	Eef1aknmt	EY1	turquoise	0.240377	0.194391	-0.041039	-0.0825506	0.133492	0.123672	0.12887	0.232903	-0.00494084	0.0623923	0.130425	0.00533392	-0.0499659
Ndufaf1	Ndufaf1	EY1	turquoise	0.240044	0.163304	-0.089892	-0.0117714	0.10168	0.00654926	0.0680216	0.144017	0.0201693	0.123525	0.099932	0.00615888	0.0183343
Mtfp1	Mtfp1	EY1	turquoise	0.240005	0.0895377	-0.137681	-0.0324299	0.0133664	-0.00366607	0.0747135	0.117158	0.0355043	0.0376042	0.0410568	-0.0430942	0.065774
Mrps23	Mrps23	EY1	turquoise	0.239971	0.130365	-0.103149	0.022924	0.0596039	-0.0393948	0.022321	0.0879536	0.100166	0.111958	-0.0710408	0.0153715	-0.0105364
Slc35b2	Slc35b2	EY1	turquoise	0.239952	0.12818	-0.0865984	-0.0521447	0.0804654	0.0599534	0.0804853	0.17429	-0.0564787	0.0588575	0.149919	-0.00708196	0.0098221
Rbbp7	Rbbp7	EY1	turquoise	0.239574	0.180735	-0.0734152	-0.149442	0.114653	0.0949162	0.127035	0.220086	-0.0283344	0.0467994	0.158558	-0.0592981	0.0441741
Exo1	Exo1	EY1	turquoise	0.239487	0.150684	-0.0757338	-0.0674142	0.0992232	0.0865582	0.0166065	0.200178	-0.00949492	0.0707997	0.0659288	0.00355509	-0.0208511
Stard7	Stard7	EY1	turquoise	0.239341	0.205975	-0.0688914	-0.102383	0.0920139	0.107284	0.125938	0.195865	0.0170092	0.0323928	0.147036	-0.0508904	0.00584513
Ndufa12	Ndufa12	EY1	turquoise	0.239201	-0.0975817	-0.320602	0.0479282	-0.195536	-0.169456	-0.0266457	-0.0596055	0.103269	-0.0772224	-0.0491834	-0.217064	0.243051
Srsf10	Srsf10	EY1	turquoise	0.239175	0.182965	-0.118958	-0.072018	0.0760006	0.0401289	0.0132023	0.149784	-0.0764816	0.064423	0.0299545	-0.0613887	-0.00288081
Smarcd2	Smarcd2	EY1	turquoise	0.239144	0.14543	-0.103955	-0.0786866	0.0288007	0.0410011	0.122018	0.133246	0.110316	0.0595248	0.0520439	-0.0416313	0.093089
Fbln1	Fbln1	EY1	turquoise	0.238874	0.186462	-0.060117	-0.0856218	0.104142	0.127875	0.124148	0.203597	-0.0387233	0.0685419	0.244727	-0.0475588	0.058383
1810009A15Rik	1810009A15Rik	EY1	turquoise	0.238824	0.198416	-0.00424506	-0.052743	0.174164	0.149737	0.0720049	0.243382	-0.0530292	0.113181	0.146915	0.0634239	-0.0996303
Slc25a28	Slc25a28	EY1	turquoise	0.238249	0.18815	-0.0881946	-0.0689081	0.0867292	0.0569329	0.163431	0.162121	0.124381	0.063441	0.0518115	-0.0221923	0.0489484
Rars2	Rars2	EY1	turquoise	0.238159	0.210758	-0.00458846	-0.070767	0.117765	0.158932	0.117789	0.235271	0.0136301	0.0479622	0.167205	0.02598	-0.0479332
Cox8a	Cox8a	EY1	turquoise	0.237996	-0.0797686	-0.32393	0.0604833	-0.175608	-0.0783249	0.0244637	-0.00912242	0.0425847	-0.0922327	-0.0324678	-0.233091	0.263832
Carm1	Carm1	EY1	turquoise	0.237763	0.230419	-0.0107089	-0.0871722	0.150924	0.121643	0.153008	0.208527	0.0460768	0.102911	0.12903	0.0429843	-0.0252776
Noa1	Noa1	EY1	turquoise	0.237485	0.15836	-0.0679917	-0.0543733	0.0934948	0.110031	0.0802826	0.190729	0.0262075	0.0817694	0.0840401	0.00802565	7.03e-05
Acads	Acads	EY1	turquoise	0.236902	0.176918	-0.0177388	-0.0619043	0.151923	0.142742	0.0559687	0.241635	0.0118808	0.163898	0.155658	0.120526	-0.0560586
Nudt21	Nudt21	EY1	turquoise	0.236874	0.129035	-0.159205	0.0115009	-0.000477104	0.0207148	0.0258767	0.107884	-0.00622904	0.0292506	-0.0695144	-0.0610268	0.00506523
Hnrnpa1	Hnrnpa1	EY1	turquoise	0.236791	0.121476	-0.206576	-0.0850878	0.0266797	-0.0727222	0.0471958	0.0886413	-0.00348432	0.0746432	-0.0326161	-0.118445	0.0969454
Ube2v1	Ube2v1	EY1	turquoise	0.236744	0.0869613	-0.0439501	-0.061321	0.0822059	0.101336	0.0765101	0.186465	0.0568075	0.0812331	0.138572	0.0444535	0.0132428
Esco2	Esco2	EY1	turquoise	0.236722	0.255852	-0.0567757	-0.0402773	0.0885226	0.159401	0.216975	0.234477	-0.0525612	-0.0318794	0.0688384	-0.0921352	-0.0439245
Slc25a13	Slc25a13	EY1	turquoise	0.236691	0.269497	0.0544568	-0.13934	0.228331	0.252323	0.140426	0.3138	-0.0475017	0.118704	0.228624	0.0935078	-0.125186
Ddx1	Ddx1	EY1	turquoise	0.236511	0.145935	-0.070296	-0.0700853	0.0980814	-0.019112	0.064247	0.130372	0.0183868	0.127515	0.0694039	0.0292517	0.0180543
Haus8	Haus8	EY1	turquoise	0.236245	0.209819	0.00298185	-0.0655338	0.147559	0.194426	0.155401	0.247178	-0.00278659	0.107629	0.112815	0.086326	-0.0662947
Hnrnpu	Hnrnpu	EY1	turquoise	0.236101	0.324413	-0.00940264	-0.200858	0.262609	0.0983703	0.0930415	0.280797	-0.0758687	0.143102	0.0903195	-0.00315976	-0.0826714
Dpy30	Dpy30	EY1	turquoise	0.235877	0.0676644	-0.11821	-0.0302894	0.0134993	0.020027	0.0638485	0.121173	-0.0171434	0.0447477	0.0904985	-0.0374032	0.0919422
Ddx46	Ddx46	EY1	turquoise	0.235783	0.24674	-0.0255051	-0.118057	0.160444	0.109389	0.0714319	0.224853	-0.0926126	0.0809224	0.125104	0.0123593	-0.0678397
Bcl7c	Bcl7c	EY1	turquoise	0.235617	-0.0249279	-0.341968	0.0651359	-0.220152	-0.223888	0.0141442	-0.116161	0.164191	-0.0926482	-0.131141	-0.296377	0.304101
Mrpl48	Mrpl48	EY1	turquoise	0.235404	0.0900697	-0.147598	0.0387614	0.00987293	-0.0569299	0.0811102	0.074317	0.0405506	0.0444954	0.0561332	-0.0624306	0.0742001
D8Ertd738e	D8Ertd738e	EY1	turquoise	0.235273	0.0706459	-0.0848248	-0.0246613	0.0145742	0.0812864	-0.00454337	0.134396	-0.0927028	-0.0450832	0.081442	-0.0401896	-0.062097
Pelo	Pelo	EY1	turquoise	0.235257	0.148019	-0.0883571	-0.0529967	0.0443479	0.105564	0.0908162	0.169275	0.00940051	0.0764517	0.0943644	-0.0106045	0.0283322
Nes	Nes	EY1	turquoise	0.234979	0.323464	0.131711	-0.231143	0.27752	0.324507	0.157563	0.373681	-0.139792	0.0654797	0.294277	0.0892983	-0.181411
Sap18	Sap18	EY1	turquoise	0.234909	0.128991	-0.0753753	0.0212389	0.0410991	0.0846208	-0.022994	0.144683	-0.0704176	-0.0186741	0.023363	-0.0209529	-0.10568
Mecr	Mecr	EY1	turquoise	0.234897	0.187846	-0.0577267	0.00176418	0.0410593	0.0821398	0.00338888	0.13624	-0.0242127	-0.0226697	0.0428657	-0.0489133	-0.0582144
Sarnp	Sarnp	EY1	turquoise	0.234746	0.0171848	-0.251083	-0.0226356	-0.0821831	-0.0516669	-0.0223039	0.0234717	0.0315292	-0.00246076	-0.0476909	-0.129194	0.141618
Casp1	Casp1	EY1	turquoise	0.234529	0.160686	-0.0944741	-0.0655562	0.0847706	0.0687986	0.0500322	0.172463	0.0997594	0.0347812	0.183344	-0.0607008	0.0400652
Prpf8	Prpf8	EY1	turquoise	0.234441	0.303441	0.0104428	-0.107481	0.183011	0.122898	0.0749275	0.231272	-0.0946959	0.0740154	0.08604	-0.00355154	-0.14274
Psat1	Psat1	EY1	turquoise	0.234435	0.247103	-0.00783021	-0.157692	0.0874408	0.218313	0.211736	0.233986	0.0818198	-0.0224621	0.161858	-0.0362154	0.00369498
Samm50	Samm50	EY1	turquoise	0.234366	0.0518158	-0.192359	-0.00898284	-0.0709949	-0.0499907	-0.0416505	0.0425364	-0.0193403	-0.0230197	-0.0187767	-0.111079	0.0536932
Prpf38a	Prpf38a	EY1	turquoise	0.234348	0.267565	0.0105183	-0.0542015	0.146994	0.156381	0.0717902	0.233442	-0.0544974	0.0108756	0.0641213	0.000519659	-0.155499
Dcps	Dcps	EY1	turquoise	0.233577	0.174606	-0.100261	-0.00393856	0.0176017	0.0330254	0.0421086	0.109135	-0.013603	0.0092495	0.0123494	-0.0415741	-0.0397888
Ttll12	Ttll12	EY1	turquoise	0.233536	0.132168	-0.0774306	-0.0602728	0.0812607	0.0621744	0.0565072	0.148011	0.0373411	0.15219	0.0395538	0.0646699	-0.0077301
Cyb561	Cyb561	EY1	turquoise	0.233349	0.139554	-0.109056	-0.0378666	0.00395844	0.0537251	0.110035	0.126876	0.0671682	0.0502093	0.0494596	-0.0335112	0.0779371
Plagl1	Plagl1	EY1	turquoise	0.233212	0.166408	-0.164338	-0.0546115	0.0158578	-0.0353216	0.107012	0.106749	0.0422352	0.0490562	0.111324	-0.149961	0.140604
Pradc1	Pradc1	EY1	turquoise	0.232843	0.169714	-0.0291694	-0.071881	0.0655032	0.128514	0.1164	0.184099	-0.00491608	-0.0489748	0.209259	-0.0641754	0.0120425
Psmd13	Psmd13	EY1	turquoise	0.232721	0.0313587	-0.172909	-0.0828574	-0.0232215	0.0169523	0.0674662	0.0964873	0.0344793	0.0423998	0.0461593	-0.0426905	0.105411
1600002K03Rik	1600002K03Rik	EY1	turquoise	0.232714	0.136503	-0.076993	-0.0172989	0.0876572	0.0295094	0.061864	0.131872	0.115031	0.14601	-0.00775909	0.0813344	-0.0125775
Zfp706	Zfp706	EY1	turquoise	0.232653	0.107589	-0.0690869	-0.0716929	0.0644291	0.0604804	-0.00940249	0.175765	-0.0813791	0.0339672	0.104917	-0.0182045	-0.0408506
2023-03-02	2023-03-02	EY1	turquoise	0.232629	0.0503906	-0.214388	-0.104229	-0.0620369	0.0120511	0.0526558	0.0713975	0.109152	0.037913	0.0364211	-0.105715	0.171988
Rnf26	Rnf26	EY1	turquoise	0.232282	0.181168	-0.0505925	-0.0386614	0.104047	0.109655	0.208435	0.192034	0.0402891	0.088795	0.102995	0.0317603	-0.0252978
Polr2h	Polr2h	EY1	turquoise	0.232197	0.14102	-0.0667622	-0.00854666	0.0747312	0.148519	0.0830653	0.205743	0.0308497	0.0454994	0.048805	0.0163295	-0.00924727
Rabepk	Rabepk	EY1	turquoise	0.2321	0.207725	-0.0226063	-0.100705	0.107243	0.148428	0.12388	0.208013	0.0912556	0.116409	0.0758501	0.0867343	-0.0214401
Nup85	Nup85	EY1	turquoise	0.232095	0.18753	-0.0571499	-0.0366877	0.0867873	0.105005	0.139297	0.179958	0.0597059	0.0491564	0.101497	-0.00890921	0.00392872
Parp2	Parp2	EY1	turquoise	0.231997	0.223758	-0.0209468	-0.0416409	0.137897	0.111858	0.134361	0.206406	0.0145604	0.0921034	0.110299	0.0298493	-0.0438384
Eed	Eed	EY1	turquoise	0.231577	0.283759	0.0143639	-0.077531	0.16101	0.177865	0.0707778	0.241833	-0.112208	0.0152626	0.111456	-0.0210413	-0.144332
Tmem173	Tmem173	EY1	turquoise	0.231568	0.161872	-0.0990978	-0.0919939	0.135268	0.0379642	0.0414181	0.160031	0.0806494	0.242462	0.0475846	0.076724	-0.00799846
Slbp	Slbp	EY1	turquoise	0.231267	0.14486	-0.0550161	-0.082626	0.136205	0.10007	-0.0175271	0.226965	-0.00684006	0.116408	0.15245	0.00781761	0.0348314
Ctsb	Ctsb	EY1	turquoise	0.23122	0.101154	-0.116486	-0.162046	0.071042	0.0748925	0.0763214	0.168444	-0.00763154	0.107329	0.211919	-0.00209458	0.0656538
Prpf6	Prpf6	EY1	turquoise	0.231214	0.287394	0.00565182	-0.107402	0.162803	0.135734	0.0460402	0.217175	-0.0595966	0.0582471	0.0534953	0.0171582	-0.164239
Rad51ap1	Rad51ap1	EY1	turquoise	0.231062	0.209217	-0.027154	-0.0607048	0.131135	0.114521	0.139782	0.231393	0.0352179	0.0993388	0.0928277	0.0394746	-0.0351534
Psip1	Psip1	EY1	turquoise	0.230866	0.106404	-0.18815	-0.0103634	0.0246732	0.00417081	0.133388	0.125287	0.106559	0.099928	-0.0341756	-0.0549532	0.145079
Siva1	Siva1	EY1	turquoise	0.230558	-0.01397	-0.28629	0.0467331	-0.116978	-0.0375104	0.0120487	0.0614502	0.0541931	0.0155653	0.0439468	-0.160465	0.240233
Nol6	Nol6	EY1	turquoise	0.23046	0.203825	-0.000665258	-0.0535754	0.18227	0.115663	0.0889226	0.226302	-0.0334438	0.126022	0.126603	0.0743924	-0.107597
Dpagt1	Dpagt1	EY1	turquoise	0.230371	0.159169	-0.0708939	-0.0848165	0.100073	0.0556102	0.153159	0.154369	0.0239654	0.128726	0.0925871	0.0382179	-0.00859647
Aimp2	Aimp2	EY1	turquoise	0.230194	0.0975406	-0.00298458	-0.0963279	0.0956456	0.204708	0.135887	0.233726	0.0496271	0.0763529	0.167795	0.10193	-0.0251474
AI506816	AI506816	EY1	turquoise	0.230189	0.214605	0.0192741	-0.150606	0.185461	0.232239	0.15188	0.282044	-0.000277449	0.0756168	0.195014	0.0283298	-0.0322281
Prdx1	Prdx1	EY1	turquoise	0.229979	-0.0971013	-0.300898	-0.0699688	-0.165564	-0.0277145	0.00476462	0.0116031	-0.0187485	-0.0763543	0.0325958	-0.167539	0.211256
Idh3a	Idh3a	EY1	turquoise	0.229749	0.139541	-0.0379726	-0.118874	0.119549	0.114789	0.141013	0.20482	0.0964447	0.153285	0.102352	0.0835581	0.0415119
Atp5l	Atp5l	EY1	turquoise	0.229735	-0.136268	-0.395212	0.0902139	-0.243873	-0.200855	-0.0202163	-0.104909	0.104136	-0.0924013	-0.0996979	-0.274388	0.345112
Safb	Safb	EY1	turquoise	0.229662	0.280492	-0.0277375	-0.131516	0.134932	0.0848682	0.0602648	0.190293	-0.0229263	0.0480253	0.0409391	-0.0403741	-0.0976687
Tbx1	Tbx1	EY1	turquoise	0.22956	0.184181	-0.138985	-0.0320806	0.0347842	0.0392962	0.198574	0.142696	0.0789448	0.098585	0.0552666	-0.0469718	0.0789111
Eci1	Eci1	EY1	turquoise	0.229408	0.165217	-0.151773	0.0140646	-0.030507	0.0099469	0.030998	0.0620912	0.100248	-0.0226604	-0.0642446	-0.0991496	0.0286862
Psma3	Psma3	EY1	turquoise	0.229368	0.0650131	-0.122314	-0.13347	0.0154474	0.104269	0.0602624	0.138012	0.0894269	0.0276197	0.045774	0.00482805	0.0411647
Mul1	Mul1	EY1	turquoise	0.229342	0.156946	-0.0426103	-0.0676702	0.102832	0.0701283	0.127407	0.155407	0.0683796	0.0999235	0.0731106	0.0307361	-0.00774348
Mad2l1	Mad2l1	EY1	turquoise	0.229213	0.206008	-0.0581718	-0.0760606	0.156289	0.146181	0.172182	0.231013	0.0175661	0.125445	0.0953977	0.0651284	-0.0431276
2023-09-09	2023-09-09	EY1	turquoise	0.229085	0.213259	-0.0676276	-0.0804878	0.150491	0.0808611	0.14459	0.201781	-0.00639349	0.182554	0.129897	0.0282641	-0.00161125
Uqcrfs1	Uqcrfs1	EY1	turquoise	0.229031	0.0588768	-0.0789683	-0.0572965	0.0355899	0.0964306	0.0262005	0.146947	-0.0526107	-0.0190389	0.0942365	-0.0347541	-0.0295153
Ndufb8	Ndufb8	EY1	turquoise	0.229017	-0.0901783	-0.345508	0.0235781	-0.204126	-0.175115	-0.0302688	-0.0775135	0.0842623	-0.0617756	-0.070128	-0.197606	0.268657
Sapcd2	Sapcd2	EY1	turquoise	0.228626	0.16854	-0.106765	-0.0179567	0.0161376	0.0639028	0.35635	0.131985	0.0946855	-0.00222487	0.0687609	-0.0612342	0.0789053
Nfia	Nfia	EY1	turquoise	0.228585	0.18558	-0.110972	-0.091872	0.0566084	0.0468388	0.201867	0.15364	0.0032511	0.0554815	0.147013	-0.0785344	0.0762125
Banf1	Banf1	EY1	turquoise	0.228382	0.0791833	-0.178231	-0.0262291	-0.0321181	-0.0259348	0.0846004	0.0571536	0.0916791	0.014201	-0.0326143	-0.0960313	0.100881
Ndufaf6	Ndufaf6	EY1	turquoise	0.228271	0.13923	-0.0978753	0.0276248	0.054227	0.0328652	0.108545	0.12371	0.102056	0.0696256	0.0147226	-0.0127407	0.0371437
Irak1bp1	Irak1bp1	EY1	turquoise	0.228202	0.0880787	-0.173486	-0.0218955	-0.0168237	-0.0668212	0.0439669	0.051137	0.136909	0.0835787	-0.0691481	-0.0683655	0.116393
Echdc2	Echdc2	EY1	turquoise	0.228116	0.132676	-0.085449	-0.0701561	0.0921376	0.0504987	0.111377	0.148007	0.014621	0.10945	0.0847447	0.0366725	-0.00860389
Atp1b3	Atp1b3	EY1	turquoise	0.227699	0.0493983	-0.241255	-0.142936	-0.0783494	-0.0646005	0.0589607	0.0695999	-0.0311692	-0.0840248	0.201601	-0.26938	0.262986
Fnta	Fnta	EY1	turquoise	0.227567	0.185945	-0.0395213	-0.0381113	0.0596412	0.109577	0.0169635	0.177635	-0.13647	-0.0364236	0.100933	-0.0383207	-0.107575
A430005L14Rik	A430005L14Rik	EY1	turquoise	0.227484	0.186874	-0.055097	-0.0103825	0.0937778	0.104549	0.0700179	0.190315	-0.0146449	0.0483214	0.0729335	-0.000822196	-0.0533297
Gnl1	Gnl1	EY1	turquoise	0.227399	0.191973	-0.0474749	-0.0423486	0.0890504	0.125032	0.122118	0.200928	0.0721513	0.0787209	0.113043	0.00934415	0.000645683
Rps6ka1	Rps6ka1	EY1	turquoise	0.227301	0.176273	-0.0831217	-0.092156	0.115378	0.0844183	0.0998836	0.191795	0.0183447	0.158161	0.11105	0.0321105	0.0238463
Mtdh	Mtdh	EY1	turquoise	0.226981	0.289575	0.106198	-0.276497	0.270831	0.329316	0.190256	0.368295	-0.0618429	0.127857	0.231533	0.110982	-0.141176
Rtcb	Rtcb	EY1	turquoise	0.226948	0.100379	-0.136001	-0.0466953	0.0203514	-0.0108068	0.0384417	0.0914925	0.0788236	0.105458	0.0244457	-0.00815506	0.0680732
Drg2	Drg2	EY1	turquoise	0.226887	0.173305	-0.0173082	-0.0596274	0.102713	0.148808	0.120287	0.198714	0.000658079	0.0660208	0.121017	0.0564911	-0.051159
Vcp	Vcp	EY1	turquoise	0.226779	0.272751	0.0460405	-0.279488	0.177993	0.249372	0.095148	0.301556	-0.101453	0.0572897	0.214307	0.00995259	-0.0739893
Adh5	Adh5	EY1	turquoise	0.226705	0.0609253	-0.121516	-0.0469954	0.066953	0.0691586	0.0982855	0.168076	0.068181	0.107627	0.098594	0.042721	0.0944372
Josd2	Josd2	EY1	turquoise	0.226609	0.0627921	-0.20837	0.0343132	-0.0874126	-0.0930814	-0.0387783	0.00868827	0.0660189	-0.0332819	-0.0279095	-0.145157	0.0990445
Mrpl47	Mrpl47	EY1	turquoise	0.226609	0.161115	-0.0648824	-0.0565652	0.0675778	0.0915393	0.12403	0.159755	0.0722496	0.0279655	0.0774592	-0.0163906	0.020861
Mcm10	Mcm10	EY1	turquoise	0.226391	0.251784	0.0201299	-0.0769666	0.192945	0.140272	0.0382232	0.259911	0.00400706	0.160557	0.090562	0.103884	-0.0960232
Zbtb8os	Zbtb8os	EY1	turquoise	0.226207	0.194237	-0.0488018	-0.0374746	0.0586476	0.0816641	-0.0284201	0.143843	-0.0696391	0.0184933	0.0179788	-7.49e-05	-0.0947383
Immt	Immt	EY1	turquoise	0.225947	0.237256	0.0269907	-0.187118	0.193031	0.219307	0.211619	0.286364	0.0200231	0.0874278	0.183637	0.058098	-0.0332361
Fam92a	Fam92a	EY1	turquoise	0.225538	0.129483	-0.167473	0.0483331	-0.0389326	-0.0833665	-0.000266749	0.0215356	0.0864524	0.0312767	-0.127795	-0.0825496	0.0768634
Rbmx	Rbmx	EY1	turquoise	0.225293	0.160339	-0.0702109	-0.0183833	0.0727689	0.0670129	0.156423	0.163297	0.005803	0.0330333	0.0917795	-0.0407792	0.00814041
Psma6	Psma6	EY1	turquoise	0.224959	0.0411188	-0.127108	-0.0927293	-0.0103462	0.0391466	-0.0220491	0.0745432	0.0892716	0.0527088	-0.0463845	0.0402165	-0.0201583
Casp8ap2	Casp8ap2	EY1	turquoise	0.224782	0.245348	-0.0644166	-0.0539994	0.122479	0.0640589	-0.0533751	0.172353	-0.0833015	0.0539545	0.0201501	-0.051075	-0.101255
Cdc26	Cdc26	EY1	turquoise	0.224644	0.102973	-0.116681	-0.00718388	0.00776364	-0.0105978	-0.0463169	0.0847269	-0.0350981	-0.00463747	0.0211012	-0.074163	0.00379661
Rbx1	Rbx1	EY1	turquoise	0.224609	-0.0199652	-0.185887	-0.0408921	-0.0669227	-0.0433004	-0.00620841	0.0369884	0.0101676	-0.00677939	0.00600159	-0.0637082	0.0565011
Rapgef5	Rapgef5	EY1	turquoise	0.22457	0.173491	-0.169244	-0.052176	0.0544068	-0.040501	0.141595	0.0945198	0.204051	0.213184	-0.103875	0.00303592	0.133541
Tsr2	Tsr2	EY1	turquoise	0.224454	0.125676	-0.110926	0.00233235	0.0525912	0.0230271	0.0709752	0.12831	0.0464996	0.0691362	0.0252258	-0.0109622	0.0270221
Ssna1	Ssna1	EY1	turquoise	0.224379	0.0366806	-0.177519	-0.0662037	-0.0313911	0.000449538	0.147332	0.100553	0.0638316	0.0414682	0.11761	-0.0775369	0.195287
Bub1	Bub1	EY1	turquoise	0.22418	0.287071	0.0543208	-0.122704	0.228913	0.243095	0.297062	0.302919	-0.00127224	0.131701	0.135943	0.127578	-0.122348
Rbm43	Rbm43	EY1	turquoise	0.224068	0.0980788	-0.225888	-0.0120038	-0.0219115	-0.103787	0.0590815	0.0458053	0.266488	0.147138	-0.0898036	-0.056831	0.165021
Polr2g	Polr2g	EY1	turquoise	0.223896	0.103397	-0.0997961	-0.0293065	0.0108201	0.0209925	0.000709582	0.113816	0.0168988	0.0607514	-0.00852507	0.0142135	-0.0264363
Bmp7	Bmp7	EY1	turquoise	0.223676	0.135098	-0.104141	-0.0256296	-0.0227045	0.00989116	0.147405	0.0893678	0.137867	-0.0324009	0.0495207	-0.106734	0.117013
Endog	Endog	EY1	turquoise	0.223622	0.163302	0.0340069	-0.0458789	0.134517	0.184699	0.0942019	0.219118	-0.0132076	0.0725086	0.18932	0.102648	-0.0864972
Cox7c	Cox7c	EY1	turquoise	0.223128	-0.122946	-0.345898	0.141276	-0.229478	-0.261167	-0.0670206	-0.132193	0.16006	-0.0662136	-0.161652	-0.183193	0.258249
Rnaseh2b	Rnaseh2b	EY1	turquoise	0.223127	0.0957383	-0.164021	0.00601952	-0.000746912	0.001472	0.121825	0.0898962	0.105469	0.0627176	-0.0168063	-0.0575063	0.104085
Snrpc	Snrpc	EY1	turquoise	0.223062	0.00200328	-0.234235	-0.0174157	-0.0754942	-0.0611833	0.0363894	0.0304154	0.0828726	0.032084	-0.0322286	-0.0634784	0.140517
Pfdn2	Pfdn2	EY1	turquoise	0.22296	0.0942052	-0.0683758	-0.0703113	0.0586468	0.0389449	0.00913868	0.133601	-0.0278563	0.0244695	0.0156401	-0.0171391	-0.0315499
Actr1b	Actr1b	EY1	turquoise	0.222942	0.189635	-0.0290751	-0.10108	0.122705	0.129722	0.119302	0.203262	0.0117547	0.0403291	0.169501	0.0158442	-0.0422391
Usp5	Usp5	EY1	turquoise	0.222897	0.231077	0.00285318	-0.102886	0.160153	0.174376	0.172332	0.228148	0.0429139	0.0841673	0.134986	0.0307316	-0.0454365
Timeless	Timeless	EY1	turquoise	0.222862	0.162004	-0.0907004	-0.0714129	0.0908458	0.0740409	0.0165821	0.179603	0.033823	0.135427	0.08256	0.00733168	0.0143573
Baz1b	Baz1b	EY1	turquoise	0.22264	0.233353	-0.107051	-0.130007	0.0765867	-0.0112963	0.0753609	0.152153	0.0484508	0.101344	0.0159842	-0.0906086	0.0785252
Cdk2ap1	Cdk2ap1	EY1	turquoise	0.222519	0.188671	-0.0302395	-0.0431085	0.146733	0.111873	0.0960635	0.207415	-0.00312424	0.117604	0.100539	0.0634106	-0.0497447
Eif4g1	Eif4g1	EY1	turquoise	0.222434	0.365397	0.102966	-0.288271	0.280018	0.261132	0.171878	0.347543	-0.13776	0.109607	0.199433	0.0668411	-0.19357
Slfn9	Slfn9	EY1	turquoise	0.22228	0.245437	-0.0736003	-0.0948118	0.0840978	0.0688324	-0.0106577	0.184411	0.0536508	0.0271619	0.0495759	-0.094269	-0.00787841
Cbx3	Cbx3	EY1	turquoise	0.222173	0.0808396	-0.253657	-0.0852321	-0.0619662	-0.138178	0.0197092	0.0147472	0.0509225	0.0224198	-0.0773929	-0.153943	0.116045
Hmgn2	Hmgn2	EY1	turquoise	0.222145	0.0441859	-0.231067	-0.0474091	0.0361625	0.000661555	0.175069	0.142406	0.0326595	0.219897	0.0580346	-0.00338231	0.188145
Mrpl1	Mrpl1	EY1	turquoise	0.222124	0.225159	0.00897007	-0.0612513	0.182017	0.158091	0.11769	0.242369	-0.0149106	0.123553	0.133054	0.098239	-0.108227
Rpap3	Rpap3	EY1	turquoise	0.221918	0.158969	-0.0472486	-0.060735	0.136006	0.0484474	0.0743799	0.151145	0.0280745	0.11811	0.0597581	0.0543039	-0.0225686
Ak6	Ak6	EY1	turquoise	0.221835	0.153881	-0.00771439	-0.0751718	0.115756	0.201531	0.152876	0.221052	0.0145254	0.0861564	0.115631	0.0804157	-0.0671917
Dhrs4	Dhrs4	EY1	turquoise	0.221825	0.0963958	-0.199552	0.0479138	-0.0375192	-0.040352	0.102731	0.0602739	0.111181	0.0244281	0.0010062	-0.114658	0.158006
Arpc5l	Arpc5l	EY1	turquoise	0.221721	0.0733113	-0.147899	-0.0360667	-0.058262	0.00994816	-0.0478414	0.0804931	-0.0123984	-0.100495	0.0114966	-0.136316	0.0353547
Fermt1	Fermt1	EY1	turquoise	0.221673	0.190911	-0.182533	-0.0529733	0.00200049	-0.0220545	0.0988277	0.0825565	0.0739607	0.0939292	-0.0464701	-0.0803259	0.0693358
Alg3	Alg3	EY1	turquoise	0.22165	0.0899797	-0.101315	-0.0625837	0.0382971	-0.0460853	0.0767652	0.0847112	0.067187	0.0703252	0.0148314	-0.0123182	0.0394282
Snhg5	Snhg5	EY1	turquoise	0.22148	0.259589	-0.000866865	-0.0490781	0.178554	0.104336	0.160737	0.213345	0.0794009	0.146006	0.0537999	0.0470988	-0.0515267
Rab1b	Rab1b	EY1	turquoise	0.22128	0.162434	-0.0873368	-0.0585132	0.0384031	0.0357807	0.0139836	0.120855	-0.0386019	0.020663	0.0574386	-0.0504294	-0.0217502
Coq2	Coq2	EY1	turquoise	0.220991	0.188042	-0.0500302	-0.0447568	0.0771949	0.125452	0.153609	0.194023	0.0213598	0.0457236	0.142303	-0.0245518	0.0127264
Kif20a	Kif20a	EY1	turquoise	0.220932	0.233174	-0.0662777	-0.074183	0.107927	0.108188	0.315022	0.192225	0.0893778	0.115025	0.0733772	0.0130712	0.0018759
2810429I04Rik	2810429I04Rik	EY1	turquoise	0.220659	0.0813687	-0.147809	-0.0015836	0.0260546	-0.0344758	0.00706983	0.0833375	0.0662946	0.0860414	-0.0291278	-0.0394745	0.0575383
Hcfc1	Hcfc1	EY1	turquoise	0.220645	0.275638	0.0196741	-0.106194	0.175804	0.1648	0.227967	0.248033	0.0502677	0.100068	0.129941	0.0428097	-0.0589084
Nek6	Nek6	EY1	turquoise	0.220617	0.148038	-0.0813729	-0.0539762	0.120782	0.0422777	0.0566436	0.149209	0.00555944	0.196577	0.0472084	0.0601861	-0.0158012
Tial1	Tial1	EY1	turquoise	0.220523	0.218442	-0.0448804	-0.0404167	0.0916372	0.0630808	0.0188951	0.147396	-0.0190829	0.0133806	-0.00776164	-0.0312605	-0.0972869
Bclaf1	Bclaf1	EY1	turquoise	0.220431	0.21718	-0.143259	-0.149126	0.0759242	0.00470697	0.0906126	0.130042	0.0342909	0.0793085	-0.011083	-0.0904894	0.0679136
Fance	Fance	EY1	turquoise	0.220161	0.174588	-0.017234	-0.0630741	0.0990495	0.109712	0.0910457	0.192708	-0.0137957	0.0630208	0.128282	0.0280041	-0.0313269
Ect2	Ect2	EY1	turquoise	0.220014	0.346653	0.0266499	-0.1278	0.224593	0.209816	0.435952	0.285501	0.0838004	0.161715	0.104193	0.0876466	-0.0842182
Hgh1	Hgh1	EY1	turquoise	0.219772	0.151257	-0.0239064	-0.0410046	0.108271	0.0920038	0.0933223	0.183002	0.0170864	0.0781255	0.108109	0.0301437	-0.0513914
Tfb2m	Tfb2m	EY1	turquoise	0.219598	0.224897	0.010325	-0.0639467	0.157055	0.184121	0.11952	0.251184	-0.025514	0.102317	0.16215	0.064962	-0.0867762
Phc2	Phc2	EY1	turquoise	0.219583	0.208137	-0.0533529	-0.0239394	0.116182	0.0397062	0.0191268	0.142056	0.023156	0.117882	-0.0694345	0.073414	-0.145888
Dgkz	Dgkz	EY1	turquoise	0.219532	0.207041	-0.0404358	-0.12416	0.126613	0.059968	0.169224	0.165759	0.0641989	0.107406	0.0938153	0.0202588	0.012893
Arl1	Arl1	EY1	turquoise	0.219282	0.0331047	-0.201779	-0.013116	-0.0909706	-0.175242	-0.127187	-0.0589543	0.0707103	0.00670667	-0.139522	-0.109713	0.0638697
Eef2kmt	Eef2kmt	EY1	turquoise	0.219219	0.145807	-0.0345689	-0.0409265	0.0960748	0.123718	0.0840301	0.185045	0.017892	0.0894156	0.102503	0.0580732	-0.0350605
Ppp1cc	Ppp1cc	EY1	turquoise	0.219093	0.145914	-0.0749088	-0.088408	0.153039	0.0855511	0.168644	0.204055	0.0144935	0.192775	0.139098	0.0633975	0.0422348
Gemin7	Gemin7	EY1	turquoise	0.218949	0.103041	-0.157684	0.0295883	0.0437988	-0.0910602	0.0754748	0.0585289	0.0962453	0.169466	-0.0174213	0.0109591	0.0808989
Sdhb	Sdhb	EY1	turquoise	0.218627	-0.0735523	-0.342311	-0.0339247	-0.164938	-0.172626	0.0642158	-0.0493662	0.183728	0.0245966	-0.035831	-0.185467	0.387431
Psmd1	Psmd1	EY1	turquoise	0.218426	0.200611	-0.0232928	-0.18785	0.128283	0.129683	0.0458003	0.189257	-0.00373949	0.0957103	0.0877684	0.0400338	-0.082971
Cd320	Cd320	EY1	turquoise	0.218407	0.13297	-0.0863931	-0.0227228	0.0345417	0.0833729	0.0950804	0.135912	0.0437473	0.0622283	0.0802521	-0.0206815	0.0507755
Strap	Strap	EY1	turquoise	0.218407	0.141763	-0.0226928	-0.0785209	0.146809	0.155703	0.0149583	0.234102	-0.0894588	0.088242	0.152049	0.0667403	-0.0925138
Trappc5	Trappc5	EY1	turquoise	0.218231	0.177268	0.000568592	-0.0590073	0.129605	0.171068	0.119199	0.214321	0.0568372	0.0774758	0.092973	0.0777011	-0.0369844
Dctd	Dctd	EY1	turquoise	0.217986	0.196062	0.0125455	-0.0799988	0.156632	0.174037	0.0578281	0.235468	0.021138	0.136966	0.0918933	0.1037	-0.0828234
Tysnd1	Tysnd1	EY1	turquoise	0.217982	0.123421	-0.10604	-0.0267604	0.00574003	0.0349055	0.0950836	0.114403	0.0722496	0.0403433	0.0763248	-0.0488834	0.0576324
Cpsf3	Cpsf3	EY1	turquoise	0.217706	0.191292	-0.00728485	-0.0643733	0.111422	0.11738	0.089978	0.202659	0.0297165	0.0717593	0.114911	0.0218819	-0.0259304
Ndufs4	Ndufs4	EY1	turquoise	0.217546	0.0930876	-0.122245	-0.0399387	0.0213675	-0.0108265	-0.0501387	0.0899338	-0.00415009	0.0714825	-0.0194256	0.000116263	-0.0514634
Slc35b1	Slc35b1	EY1	turquoise	0.217396	0.136107	-0.0661049	-0.10161	0.0672722	0.0724604	0.082659	0.146061	0.106428	0.123203	0.0177489	0.0592372	0.0250201
Pfdn6	Pfdn6	EY1	turquoise	0.21729	0.017559	-0.266847	0.0605973	-0.105226	-0.173855	0.00957255	-0.0362301	0.114693	0.0342013	-0.107874	-0.122032	0.16575
Krt5	Krt5	EY1	turquoise	0.217286	0.114857	-0.207385	-0.234527	-0.000346204	-0.0580693	0.0583445	0.0574591	0.191965	0.238896	-0.0141812	0.0697161	0.155119
Megf6	Megf6	EY1	turquoise	0.217206	0.118969	-0.220025	-0.03986	-0.0141801	-0.0704817	0.167661	0.0462724	0.13404	0.123913	-0.0597686	-0.0909205	0.183286
Mta2	Mta2	EY1	turquoise	0.217085	0.261018	-0.0481736	-0.0822493	0.113803	0.0766018	0.0269332	0.161754	-0.0323396	0.0381941	0.0322461	-0.0307514	-0.086445
Smim12	Smim12	EY1	turquoise	0.216978	0.106722	-0.127246	0.0216358	0.0084573	-0.0365011	0.111052	0.0676672	0.111412	0.112037	-0.0319601	0.0237433	0.0672239
Tardbp	Tardbp	EY1	turquoise	0.216841	0.142079	-0.0689664	-0.150495	0.11426	0.0560827	0.0346573	0.18923	0.037439	0.133555	0.075576	0.00901977	0.0478938
Mknk2	Mknk2	EY1	turquoise	0.216689	0.193809	-0.0238804	-0.105645	0.103053	0.153206	0.124804	0.201944	-0.0291949	0.0183279	0.242305	-0.041696	0.00650732
Zdhhc23	Zdhhc23	EY1	turquoise	0.216557	0.204602	0.0129697	-0.088696	0.150907	0.133574	0.0498557	0.207042	-0.00954948	0.0873598	0.122324	0.0498093	-0.0870103
Eif1b	Eif1b	EY1	turquoise	0.216539	0.143358	-0.167166	0.0478635	0.00599916	-0.0358817	0.0445746	0.0691251	-0.012728	0.0347379	-0.0510131	-0.0938768	0.0157007
Keap1	Keap1	EY1	turquoise	0.216392	0.187558	-0.123809	-0.0286096	-0.00206727	-0.025454	0.044528	0.0513202	0.110075	0.0482894	-0.0492996	-0.0701613	0.0480902
Bccip	Bccip	EY1	turquoise	0.216217	0.14766	-0.115613	-0.0164698	-0.0141116	-0.00912092	-0.0532098	0.0758845	-0.000146039	0.0095428	-0.0620819	-0.0619067	-0.0374837
Pstk	Pstk	EY1	turquoise	0.216078	0.12684	-0.0651363	-0.0366339	0.0283293	0.0436743	0.0588673	0.129926	0.0418302	0.0706575	0.0748741	-0.0051093	0.0189821
Znrd1	Znrd1	EY1	turquoise	0.216071	0.0770644	-0.166247	0.0584989	0.00719635	-0.0910521	0.124542	0.0320682	0.122459	0.0736628	-0.0788828	-0.0468864	0.102392
Ndst1	Ndst1	EY1	turquoise	0.216055	0.17671	-0.101902	-0.0740562	0.109901	0.0383776	0.164363	0.150897	0.0167627	0.137716	0.0958657	-0.00977683	0.0319161
Mki67	Mki67	EY1	turquoise	0.215837	0.304892	-0.131659	-0.213023	0.065602	0.0607373	0.503725	0.17144	0.131352	0.00120355	0.00689307	-0.160237	0.139598
Rbm10	Rbm10	EY1	turquoise	0.215699	0.175229	-0.0620153	-0.054495	0.100947	0.0963564	0.121957	0.192026	-0.0106551	0.0527046	0.125551	-0.0174373	-0.013345
Luc7l	Luc7l	EY1	turquoise	0.215603	0.15995	-0.120943	-0.0781656	0.0382596	-0.0214358	0.0506394	0.0920336	0.072275	0.0899284	-0.0292148	-0.0453821	0.0536418
Ssx2ip	Ssx2ip	EY1	turquoise	0.215455	0.126705	-0.160505	-0.102126	-0.0772588	-0.00378099	0.108312	0.0579405	0.0987603	-0.0789037	0.0496267	-0.208142	0.196996
Pnkd	Pnkd	EY1	turquoise	0.215331	0.0475638	-0.252427	0.0367242	-0.109139	-0.0807992	0.116608	0.00596191	0.129635	0.00480568	-0.0414873	-0.146189	0.221405
Psmc4	Psmc4	EY1	turquoise	0.214801	0.056725	-0.107671	-0.0710778	-0.00358501	0.0764774	-0.0242616	0.113983	-0.0291408	-0.031012	0.0359831	-0.0340061	-0.024048
Aacs	Aacs	EY1	turquoise	0.214759	0.168806	-0.00153239	-0.143696	0.106444	0.11323	0.0778067	0.172026	-0.0439443	0.0255278	0.216674	-0.00681106	-0.0219808
Dad1	Dad1	EY1	turquoise	0.214627	0.033341	-0.0503107	-0.0867546	0.0626313	0.101	-0.0511297	0.143707	-0.0964082	0.0893591	0.0845005	0.0785373	-0.0892161
Cnpy3	Cnpy3	EY1	turquoise	0.21452	0.143145	-0.0711485	-0.0668635	0.0845322	0.0536422	0.0818121	0.134738	0.0626341	0.0867246	0.0534646	0.000780523	0.0265858
Csnk1g2	Csnk1g2	EY1	turquoise	0.214234	0.175487	-0.0899356	-0.0800548	0.0485375	0.0481901	0.0127017	0.125556	-0.0590891	-0.00105101	0.0611572	-0.0805671	-0.0327341
Ddx3x	Ddx3x	EY1	turquoise	0.214178	0.291345	0.0452633	-0.279834	0.238358	0.202866	0.13109	0.28675	-0.0682786	0.106315	0.16037	0.0389726	-0.121424
Emc10	Emc10	EY1	turquoise	0.214133	0.0832972	-0.118793	-0.0545187	0.00917667	0.103469	0.161984	0.154538	0.00182846	0.0307263	0.169316	-0.0581733	0.125449
Ezh2	Ezh2	EY1	turquoise	0.214054	0.134251	-0.135357	-0.0401508	0.0421871	-0.00239559	0.105415	0.124462	0.068289	0.09913	0.0282017	-0.048943	0.116274
Nudcd2	Nudcd2	EY1	turquoise	0.213838	0.15517	-0.0503014	-0.0606028	0.117536	0.185972	0.191073	0.238951	0.00878352	0.0811366	0.109648	0.0387069	-0.0161308
Ppia	Ppia	EY1	turquoise	0.213505	-0.0674899	-0.33792	0.018976	-0.212057	-0.0502101	0.0659334	-0.0315249	0.0892577	-0.0271748	0.00944153	-0.165918	0.335808
Ptms	Ptms	EY1	turquoise	0.213321	-0.101694	-0.496272	-0.0675077	-0.33201	-0.316386	0.0546771	-0.171737	0.23194	-0.0380046	-0.0702353	-0.368109	0.54557
Nelfa	Nelfa	EY1	turquoise	0.213262	0.213536	-0.0371231	-0.0496108	0.12234	0.079504	0.143672	0.151696	0.0896801	0.144116	0.0644984	0.0462993	-0.00389556
Kyat3	Kyat3	EY1	turquoise	0.213236	0.149123	-0.0669994	-0.056544	0.0622607	0.0933071	0.091214	0.134363	0.0213751	0.0123321	0.100987	-0.0453	0.028914
Kdelr2	Kdelr2	EY1	turquoise	0.213148	0.0725636	-0.0883415	-0.0722049	0.0288878	-0.0367137	0.0147747	0.0829372	-0.00231623	0.0632404	0.0934211	-0.00355976	0.049872
Hspbp1	Hspbp1	EY1	turquoise	0.212631	0.170901	-0.0138416	-0.0715647	0.077517	0.113272	0.150979	0.157524	0.0458397	0.045579	0.106718	0.00771179	-0.0104155
Psmb4	Psmb4	EY1	turquoise	0.212485	-0.0246049	-0.170804	-0.0470946	-0.0799478	0.00959765	0.0129458	0.0565546	0.143445	0.00380149	0.0128505	-0.0537865	0.126143
Emc6	Emc6	EY1	turquoise	0.212401	0.110613	0.0303592	-0.0525483	0.112658	0.162657	0.0487512	0.206139	-0.0579206	0.0654988	0.0851506	0.0932009	-0.121072
Fkbp1a	Fkbp1a	EY1	turquoise	0.212353	0.0968511	-0.0644786	-0.0894974	0.116613	0.118849	0.066557	0.204111	0.022758	0.234949	0.0780512	0.170439	-0.035278
Rnf7	Rnf7	EY1	turquoise	0.212309	0.0800886	-0.189272	0.00959404	-0.0503431	-0.0681746	0.00021143	0.0360496	-0.0180153	-0.0161742	-0.0321631	-0.128363	0.0723152
Cops3	Cops3	EY1	turquoise	0.212071	0.0860754	-0.112476	-0.023009	-0.00245719	0.0344755	0.0314704	0.096372	0.0526599	0.0189273	0.0301981	-0.0511212	0.0774253
Rfc1	Rfc1	EY1	turquoise	0.211977	0.138549	-0.0407326	-0.102822	0.116954	0.110759	0.0528689	0.203539	0.0238598	0.130229	0.132121	0.0350038	0.0460232
Ppil3	Ppil3	EY1	turquoise	0.211976	0.190375	-0.0164037	-0.0507506	0.13344	0.184746	0.114581	0.230453	0.00829773	0.102341	0.139034	0.0561905	-0.0533944
Fxr1	Fxr1	EY1	turquoise	0.211859	0.200893	-0.0885795	-0.0465835	0.123708	0.0135739	0.0776768	0.151414	0.0208329	0.161809	0.0029514	0.0207359	-0.00995059
Pdia3	Pdia3	EY1	turquoise	0.211098	0.150773	-0.0542956	-0.276308	0.136883	0.0924716	0.0175855	0.175356	0.115192	0.2197	0.0298367	0.11663	-0.000536465
Glo1	Glo1	EY1	turquoise	0.211073	0.0332708	-0.17706	-0.158109	-0.00947527	0.0345271	0.0444054	0.0926339	0.0966818	0.217432	0.0627971	0.129582	0.092625
Tsen2	Tsen2	EY1	turquoise	0.211059	0.116985	-0.0779162	-0.0593118	0.0645717	0.0231281	0.0734386	0.124167	0.00477142	0.0587307	0.0817693	-0.0091902	-0.00122816
Nubp1	Nubp1	EY1	turquoise	0.210964	0.100288	-0.100486	-0.0382739	0.0795628	0.0721204	0.175926	0.169402	0.0852935	0.120209	0.0970411	0.0337959	0.0638022
Plod3	Plod3	EY1	turquoise	0.210902	0.193518	-0.0271522	-0.0567532	0.18622	0.103784	0.0981664	0.224492	-0.00685097	0.276533	0.0642993	0.161244	-0.0931806
Mrpl37	Mrpl37	EY1	turquoise	0.210755	0.159468	-0.055963	-0.040316	0.0855502	0.0544701	0.0913125	0.132201	0.106461	0.122785	0.0428767	0.0555869	0.011136
Timm21	Timm21	EY1	turquoise	0.210726	0.144124	-0.0776411	-0.0307577	0.0817878	0.0200865	0.076604	0.132643	0.0208148	0.0951283	0.0874403	0.00789143	0.00587958
Impdh1	Impdh1	EY1	turquoise	0.210575	0.143986	0.0258926	-0.0265706	0.116644	0.111747	0.0313051	0.180992	-0.021829	0.0710672	0.10871	0.0594632	-0.0640626
Lmnb2	Lmnb2	EY1	turquoise	0.210467	0.142144	-0.105563	-0.0266836	0.0432106	-0.0292835	0.0552435	0.0944671	0.00826654	0.0800212	0.0659502	-0.0481167	0.0534823
Cisd1	Cisd1	EY1	turquoise	0.210466	0.0383767	-0.189814	-0.066732	-0.0604518	0.0467823	0.0938954	0.0915204	0.159471	0.085885	-0.00663294	-0.0232546	0.200048
Maz	Maz	EY1	turquoise	0.210434	0.162397	-0.101846	-0.0465954	0.0450169	0.0443082	0.138663	0.135821	0.0553311	0.0505702	0.0856713	-0.0622169	0.0961828
Lman1	Lman1	EY1	turquoise	0.210428	0.151224	-0.0661768	-0.138678	0.103472	0.0968481	0.0882729	0.184865	0.0350722	0.124239	0.0932525	0.0399563	0.0302982
Elp3	Elp3	EY1	turquoise	0.2102	0.154353	-0.0823797	-0.0372176	0.0748538	0.00101792	0.10663	0.115914	0.0915883	0.122608	0.0262164	0.0325179	0.0263014
Asna1	Asna1	EY1	turquoise	0.210122	0.172011	-0.0478416	-0.0191694	0.0758894	0.0762196	0.0384878	0.154726	-0.0380628	0.0938495	0.0157199	0.0350714	-0.0738106
Tmed9	Tmed9	EY1	turquoise	0.209462	0.100157	-0.0950357	-0.113917	0.0127196	0.0131075	0.0116701	0.100443	-0.00715385	0.00511914	0.0627158	-0.0672663	0.0114297
Nudcd1	Nudcd1	EY1	turquoise	0.209407	0.229644	0.0276993	-0.0766569	0.172586	0.145939	0.111951	0.207451	-0.00333643	0.120332	0.0939641	0.0903876	-0.091973
Dcakd	Dcakd	EY1	turquoise	0.209374	0.14045	-0.0284633	-0.0690215	0.0925915	0.118957	0.0835954	0.181106	0.0276597	0.0513301	0.0974497	0.0347192	-0.0293236
Thyn1	Thyn1	EY1	turquoise	0.209168	0.117382	-0.0949034	0.00920225	0.0590955	0.0363763	0.077477	0.12326	0.0107317	0.0905588	0.085608	0.0166089	0.0226918
Celsr1	Celsr1	EY1	turquoise	0.209167	0.182403	-0.161216	-0.115682	0.0390981	-0.00885318	0.155148	0.0995503	0.128475	0.159333	0.0374152	-0.0528251	0.140389
Ryk	Ryk	EY1	turquoise	0.20904	0.114754	-0.218921	-0.0757652	-0.0526151	-0.0970576	0.013741	0.0017848	0.135389	0.122423	-0.19937	-0.0718069	0.127872
Stk26	Stk26	EY1	turquoise	0.208987	0.179552	-0.0745179	-0.0471143	0.0916931	0.0501566	0.0975072	0.167746	0.0321059	0.103968	0.0643026	0.0277675	-0.0127403
Ndc1	Ndc1	EY1	turquoise	0.208945	0.190872	-0.0366164	-0.0529539	0.12156	0.0566963	0.159754	0.160035	0.057312	0.13969	0.0374914	0.0543202	-0.0428119
Selenof	Selenof	EY1	turquoise	0.208706	-0.00126337	-0.253497	-0.0288254	-0.100333	-0.151853	-0.0718587	-0.0343814	0.0388518	0.0569347	-0.0773887	-0.0779843	0.139372
Mrps36	Mrps36	EY1	turquoise	0.208228	0.119705	-0.115639	-0.0738082	0.0283921	0.109972	0.075456	0.152857	0.0298944	0.0405867	0.0446024	-0.0243066	0.0493247
Marcksl1	Marcksl1	EY1	turquoise	0.208197	0.145117	-0.0762591	-0.0286103	0.0590159	0.065634	0.0529376	0.153507	0.00439924	0.066369	0.108097	-0.0402757	0.037941
Sidt2	Sidt2	EY1	turquoise	0.208173	0.247198	0.00365472	-0.114665	0.127795	0.112689	0.0649938	0.175792	-0.022327	0.1028	0.0403408	0.0615979	-0.142796
Uqcrb	Uqcrb	EY1	turquoise	0.208167	-0.0790725	-0.268539	0.0232573	-0.155008	-0.191847	-0.0889019	-0.089801	0.0770749	-0.028699	-0.0998996	-0.141916	0.194663
Haus4	Haus4	EY1	turquoise	0.208166	0.1848	-0.0348592	-0.0839407	0.105858	0.16398	0.110896	0.206039	-0.00697924	0.105768	0.118031	0.0632722	-0.0188891
Cops4	Cops4	EY1	turquoise	0.207511	0.0923225	-0.0695486	-0.0683484	0.0656056	0.114849	0.094258	0.16977	0.0781541	0.0976625	0.0856602	0.0477321	0.0463775
Ppargc1b	Ppargc1b	EY1	turquoise	0.207127	0.13134	-0.12981	-0.0605745	0.0183719	-0.00472748	0.0530401	0.0992452	0.0507649	0.0561919	0.0589377	-0.0647935	0.0970703
Pola2	Pola2	EY1	turquoise	0.207079	0.193052	-0.0331438	-0.0756483	0.107468	0.110859	0.0671785	0.18637	0.0366454	0.0753407	0.0837398	0.0177516	-0.0146222
Sppl2b	Sppl2b	EY1	turquoise	0.207054	0.13979	-0.0692739	-0.0247472	0.0659711	0.0333794	0.0847346	0.134428	0.0368786	0.0643921	0.075681	0.00377714	0.0018236
Pnpt1	Pnpt1	EY1	turquoise	0.206641	0.213899	-0.0343585	-0.112763	0.104721	0.102806	0.136596	0.183484	0.144016	0.0523409	0.0408634	-0.00373848	0.00633122
Suclg2	Suclg2	EY1	turquoise	0.20659	0.164468	-0.097606	-0.00926697	0.0317334	0.0439859	0.0814706	0.12134	0.0283562	0.0317055	0.0215528	-0.0512261	0.0192815
Pwp2	Pwp2	EY1	turquoise	0.206558	0.175459	-0.0281097	-0.0878351	0.120626	0.0937147	0.149441	0.191581	0.0232532	0.089036	0.0555083	0.0380303	-0.0337044
Cdc23	Cdc23	EY1	turquoise	0.206548	0.197873	-0.0456739	-0.0788825	0.107164	0.0891481	0.158574	0.178212	0.0457978	0.100819	0.0917864	0.0104589	-0.00958539
Chd1l	Chd1l	EY1	turquoise	0.206247	0.162325	-0.0496818	-0.0250914	0.0939215	0.0655056	0.0903058	0.169694	-0.0421867	0.0850604	0.09652	0.00916116	-0.0209767
Fuom	Fuom	EY1	turquoise	0.206111	0.119217	-0.168486	-0.00655941	0.0216924	0.0463293	0.0898592	0.134445	0.0280791	0.0814031	0.0752995	-0.0793829	0.113713
1700123O20Rik	1700123O20Rik	EY1	turquoise	0.206061	0.207689	-0.0118392	-0.0194072	0.105077	0.114833	-0.0086193	0.162871	-0.0550022	0.0189422	0.0182356	-0.000215278	-0.139069
Mrps17	Mrps17	EY1	turquoise	0.206038	0.125115	-0.0813079	-0.0206355	0.0847467	0.0907425	0.154127	0.177462	0.0207145	0.0556718	0.12821	-0.0079171	0.0444425
Sac3d1	Sac3d1	EY1	turquoise	0.205993	0.0948657	-0.134477	-0.0241546	-0.00116922	-0.00074675	0.115645	0.0870467	0.108379	0.0466451	0.0425406	-0.0528877	0.100554
Elac2	Elac2	EY1	turquoise	0.205971	0.181939	0.0289007	-0.110662	0.132627	0.147568	0.11293	0.200077	0.00202366	0.0899718	0.124544	0.0661053	-0.0507421
Zfp771	Zfp771	EY1	turquoise	0.205887	0.160818	-0.125632	0.0263783	-0.0210335	-0.00335458	0.0176635	0.0642029	0.0295831	-0.0257867	-0.0357492	-0.0990612	0.0198503
Snx27	Snx27	EY1	turquoise	0.205509	0.181053	-0.074087	-0.0597835	0.0731857	0.029094	0.134181	0.13835	0.0392793	0.111649	0.0785434	0.0104406	0.0224306
Chek1	Chek1	EY1	turquoise	0.205494	0.180325	-0.0176603	-0.0311743	0.137739	0.121602	0.00287862	0.213488	-0.0249868	0.13347	0.0930899	0.0725175	-0.0619984
Yars2	Yars2	EY1	turquoise	0.205318	0.15975	-0.0374625	-0.031078	0.0990422	0.101691	0.0885895	0.169057	0.0338588	0.107686	0.08166	0.0463362	-0.0109085
Dlgap5	Dlgap5	EY1	turquoise	0.205294	0.319473	0.0397962	-0.127121	0.235143	0.191719	0.372793	0.276388	0.0456744	0.162834	0.124661	0.0949257	-0.0833334
Ppa2	Ppa2	EY1	turquoise	0.205104	0.151207	-0.0239932	-0.0197659	0.0996989	0.11488	0.0850516	0.170521	-0.0231249	0.0528176	0.13169	0.0124217	-0.0110028
Dnajc8	Dnajc8	EY1	turquoise	0.204898	0.0857744	-0.0813481	-0.0655006	0.0823395	0.0611895	0.0662315	0.172841	-0.0434795	0.0931558	0.105021	0.0285412	-0.00499425
Hdac2	Hdac2	EY1	turquoise	0.204754	0.128297	-0.12474	-0.0859182	0.0181084	0.0251028	0.0330538	0.120797	-0.0186002	-0.0269688	0.0276657	-0.11183	0.0539482
Srsf11	Srsf11	EY1	turquoise	0.204754	0.0871903	-0.172273	-0.0664919	-0.0187534	-0.0465941	0.0522998	0.0640634	0.0491409	0.0256203	0.00776308	-0.128285	0.134843
Ptpn1	Ptpn1	EY1	turquoise	0.204678	0.150483	-0.0375705	-0.150056	0.0877952	0.096072	0.0284912	0.175827	-0.106046	0.0194703	0.263308	-0.0390434	-0.0274831
Rfc4	Rfc4	EY1	turquoise	0.204661	0.10977	-0.0536123	-0.0159268	0.0819685	0.104543	0.0213401	0.180027	0.0408726	0.0109297	0.0833548	-0.0318917	0.0195735
Nsmce4a	Nsmce4a	EY1	turquoise	0.204639	0.0683449	-0.21935	0.0601348	-0.0699479	-0.171535	-0.0206592	-0.0325621	0.0994123	0.0501862	-0.115046	-0.115765	0.136154
Mfsd2a	Mfsd2a	EY1	turquoise	0.204493	0.138485	-0.0841068	-0.0915821	0.0443711	0.0599968	0.136608	0.137637	0.00040917	0.0700455	0.0704313	-0.0241239	0.0523509
Apip	Apip	EY1	turquoise	0.204482	0.104709	-0.158063	-0.0105073	0.0225533	-0.0534233	0.0908041	0.0677692	0.1262	0.160975	-0.0472355	0.015042	0.0926266
Usp46	Usp46	EY1	turquoise	0.204153	0.192771	-0.00292924	-0.0980646	0.149083	0.139137	0.0895732	0.222449	-0.0207186	0.0898284	0.161345	0.0425347	-0.0717292
Nup107	Nup107	EY1	turquoise	0.20389	0.292984	0.0677459	-0.135963	0.21739	0.210346	0.227668	0.287602	-0.0467626	0.0871984	0.134102	0.0649033	-0.119066
Cdk2ap2	Cdk2ap2	EY1	turquoise	0.203781	0.194199	-0.00353283	-0.143161	0.0732977	0.210669	0.0441262	0.203731	-0.040285	-0.016996	0.127234	0.00193528	-0.0602652
Ndufb9	Ndufb9	EY1	turquoise	0.203661	-0.0663565	-0.242708	-0.00198281	-0.128424	-0.0403229	0.0313994	0.00682768	0.124074	-0.0343846	0.0233545	-0.131082	0.237757
Def6	Def6	EY1	turquoise	0.203612	0.155355	-0.0951682	-0.0582326	0.0211311	0.0598957	0.178114	0.125187	0.11403	0.0426392	0.0506191	-0.0193848	0.0737793
Phlda3	Phlda3	EY1	turquoise	0.203595	0.0585195	-0.104767	-0.066874	-0.0354184	0.011519	0.038112	0.0543479	0.153111	0.029364	-0.0872591	0.0328906	0.00278623
Pfn1	Pfn1	EY1	turquoise	0.203406	0.0923076	0.0106981	-0.127547	0.202831	0.199434	-0.0082219	0.258371	-0.090159	0.285441	0.107045	0.316712	-0.203904
Fam98b	Fam98b	EY1	turquoise	0.203273	0.204318	-0.0342851	-0.107573	0.0865439	0.0851256	0.0794594	0.170157	0.0546706	0.114892	0.0901995	0.0141045	0.0143695
Bckdk	Bckdk	EY1	turquoise	0.202894	0.115704	-0.0862584	-0.00154014	0.0309877	0.0111127	0.150513	0.102259	-0.00462991	0.0324785	0.135686	-0.0483546	0.0629404
Nsmce1	Nsmce1	EY1	turquoise	0.202591	0.118547	-0.015982	-0.0795085	0.126204	0.137984	0.136127	0.203237	0.0197718	0.159851	0.169118	0.132664	-0.0147169
Eif4h	Eif4h	EY1	turquoise	0.202378	0.0789936	-0.160131	-0.0534259	0.0214771	-0.089098	0.036804	0.049391	-0.00917941	0.167882	0.0156418	0.00379039	0.0660489
Slc9a1	Slc9a1	EY1	turquoise	0.202354	0.169085	-0.0679781	-0.087597	0.10998	0.0639423	0.157371	0.149501	0.0212304	0.141444	0.122708	0.0531693	0.0129201
Med19	Med19	EY1	turquoise	0.202054	0.0996731	-0.127551	0.0239954	-0.0201217	-0.037306	0.0600127	0.046228	0.100442	0.0378155	-0.0238918	-0.0556718	0.0599527
Ilf3	Ilf3	EY1	turquoise	0.20177	0.226082	-0.0429772	-0.0931692	0.136772	0.12004	0.179352	0.19059	0.0424706	0.0874928	0.0901945	-0.0180205	0.0202532
Castor1	Castor1	EY1	turquoise	0.201604	0.113781	-0.0645246	-0.0449757	0.0626252	0.0523481	0.0450574	0.134307	0.0236116	0.119492	0.0657347	0.0743002	0.00619923
Snrpa	Snrpa	EY1	turquoise	0.201546	0.0662838	-0.094277	-0.0334334	0.0507385	-0.001436	0.10565	0.0892161	0.114017	0.135967	-0.0159177	0.0502801	0.0640373
Elavl1	Elavl1	EY1	turquoise	0.201499	0.110179	-0.053248	-0.0345056	0.0609859	0.0721043	0.00732617	0.140216	-0.0539074	0.0419667	0.0374092	0.0110565	-0.0397808
Dbr1	Dbr1	EY1	turquoise	0.201427	0.20907	0.0205747	-0.0869098	0.159356	0.172377	0.111208	0.232723	-0.000871437	0.0653405	0.140752	0.0408149	-0.0781492
Cdc16	Cdc16	EY1	turquoise	0.201306	0.18279	-0.0457709	-0.0552299	0.096412	0.0617019	0.116752	0.142348	0.0512592	0.0888643	0.0857188	-0.000405788	0.0174501
Ormdl3	Ormdl3	EY1	turquoise	0.201161	0.0560001	-0.282782	-0.0212648	-0.0908003	-0.166111	0.0759614	-0.0253344	0.143626	0.109215	-0.0818327	-0.170731	0.242812
Abhd11	Abhd11	EY1	turquoise	0.200979	0.177913	-0.0120929	-0.0301029	0.0535352	0.140011	0.0562282	0.159801	-0.0153304	-0.0345395	0.0814251	-0.0348702	-0.0726953
Nxn	Nxn	EY1	turquoise	0.200963	-0.0296974	-0.261078	0.00260148	-0.128772	-0.0940153	0.00426178	-0.00443048	0.034229	-0.0416558	0.039325	-0.183535	0.228305
Slc50a1	Slc50a1	EY1	turquoise	0.200817	0.115081	-0.110322	-0.0592994	0.0433153	0.0560403	0.104958	0.127333	0.042978	0.0909575	0.104978	-0.0236467	0.0650546
Nf2	Nf2	EY1	turquoise	0.200712	0.190787	-0.0450802	-0.0859843	0.115385	0.0853448	0.130995	0.169571	0.0224702	0.0980115	0.0960736	-0.011087	0.0235966
Ube2i	Ube2i	EY1	turquoise	0.200616	0.0527546	-0.107352	-0.00580737	0.049835	0.0265863	0.0220095	0.11641	0.00615247	0.0982313	0.0116868	0.0617083	-0.0129771
Crcp	Crcp	EY1	turquoise	0.200384	0.149337	-0.0631999	0.000855387	0.0857091	-0.0091006	0.0877917	0.0953563	0.0196977	0.102545	0.05964	0.0317212	-0.00334626
Gpr180	Gpr180	EY1	turquoise	0.200296	0.135966	-0.0597484	-0.0714962	0.0955379	0.0732877	0.000390755	0.166833	0.00518711	0.134771	0.0910334	0.0557439	-0.0178275
Ccdc167	Ccdc167	EY1	turquoise	0.200069	0.124837	-0.0994041	0.0120134	0.057423	0.0343364	0.123684	0.102222	0.0166971	0.0759385	0.0757885	-0.0209236	0.0679678
Ccdc58	Ccdc58	EY1	turquoise	0.200035	0.168259	-0.0348087	-0.0338778	0.0840234	0.0899635	0.00700559	0.143105	-0.00787267	0.0351649	0.00226551	0.0269222	-0.106245
Tmem109	Tmem109	EY1	turquoise	0.199926	0.00502668	-0.174363	-0.0848678	-0.0896886	0.00844068	0.104777	0.0580819	0.0850039	-0.0102808	0.139675	-0.106815	0.201851
Wdr83	Wdr83	EY1	turquoise	0.19966	0.103515	-0.0781899	-0.0302899	0.0159137	0.000460175	0.0648759	0.0784443	0.0541479	0.0628967	0.0668316	-0.017191	0.0628558
Paox	Paox	EY1	turquoise	0.199453	0.115973	-0.0870275	-0.0451986	0.0295379	0.0978607	0.0985331	0.150083	0.0676502	0.0423248	0.0786023	-0.0108622	0.0441503
Ppp1r35	Ppp1r35	EY1	turquoise	0.199429	0.156904	-0.0818097	-0.0283021	0.0781717	0.0624222	0.140059	0.133772	0.094846	0.110058	0.00195962	0.0272444	0.0340776
Tmem234	Tmem234	EY1	turquoise	0.199426	0.103332	-0.128099	-0.108743	-0.0239372	0.015294	0.00444087	0.0949203	0.010483	-0.003926	0.0257683	-0.0836046	0.0244936
Nsun5	Nsun5	EY1	turquoise	0.199383	0.123421	-0.048619	-0.0373539	0.053203	0.0684432	0.109748	0.139927	0.0301669	0.0274516	0.0557007	-0.00386947	-0.000957792
Ndufv2	Ndufv2	EY1	turquoise	0.19901	-0.0886084	-0.282078	0.0163029	-0.160955	-0.163952	0.0237018	-0.0536277	0.124064	0.000805336	-0.00105405	-0.15111	0.307145
Sucla2	Sucla2	EY1	turquoise	0.198989	0.182039	-0.05219	-0.0618942	0.0831142	0.0713843	0.0664759	0.144429	-0.00938749	0.0444102	-0.0187973	0.00125468	-0.0555907
mt-Nd3	mt-Nd3	EY1	turquoise	0.198955	0.165113	-0.100895	-0.203032	0.10687	0.136785	0.146003	0.20411	-0.0850895	0.0851901	0.169749	-0.055172	0.03467
Maged1	Maged1	EY1	turquoise	0.198886	0.120816	-0.104246	-0.0512333	0.0669988	0.0541937	0.108656	0.137686	0.0626619	0.107521	0.038123	0.0237998	0.029992
Fmo1	Fmo1	EY1	turquoise	0.198846	0.0795975	-0.20984	-0.0209085	-0.0727118	-0.109792	0.110323	-0.025181	0.213236	0.0356175	-0.0556832	-0.14211	0.237052
Mnd1	Mnd1	EY1	turquoise	0.198745	0.126709	-0.0665251	-0.0312504	0.0496014	0.0898925	0.108502	0.135911	0.0434814	0.0300514	0.0972204	-0.0163517	0.0333673
Rnaseh2a	Rnaseh2a	EY1	turquoise	0.198378	0.102004	-0.125184	0.0103442	-0.0281676	-0.0103701	-0.00914329	0.0729441	0.0389282	0.0192	0.00401486	-0.0562301	0.0352025
Vegfb	Vegfb	EY1	turquoise	0.19832	0.173117	-0.0505444	-0.085925	0.0721791	0.140652	0.116972	0.18034	0.0355524	0.114204	0.117646	0.013557	0.0296191
Aurkaip1	Aurkaip1	EY1	turquoise	0.198093	0.0900355	-0.100399	-0.0263872	0.0118077	0.0436413	0.0561402	0.0913611	0.0833058	0.044073	-0.0350371	0.020766	0.0322861
Chd4	Chd4	EY1	turquoise	0.197952	0.145027	-0.16277	-0.189646	0.0641168	-0.109912	0.129622	0.0685596	0.0997596	0.162113	0.00153396	-0.068733	0.16882
Erap1	Erap1	EY1	turquoise	0.197925	0.184369	-0.086675	-0.0823186	0.101219	0.060203	0.0946049	0.158137	0.154158	0.145601	0.0694747	0.0346906	0.0079137
Anp32a	Anp32a	EY1	turquoise	0.197556	0.0135546	-0.235625	-0.07279	-0.179342	-0.122225	0.0319752	-0.0487213	0.18033	-0.178409	-0.0243142	-0.296345	0.327587
Mri1	Mri1	EY1	turquoise	0.197447	0.128195	-0.082818	-0.0487543	0.0278292	0.0463398	0.153173	0.110631	0.0598319	0.0456213	0.0940645	-0.0329332	0.0526584
Cops9	Cops9	EY1	turquoise	0.197382	0.00816979	-0.212158	-0.00386966	-0.0793203	-0.130599	-0.0111929	-0.0172921	0.0190327	-0.0315693	0.0113171	-0.14917	0.164991
Ints9	Ints9	EY1	turquoise	0.197374	0.170012	-0.0454257	-0.0500806	0.0853306	0.0610184	0.112575	0.135128	0.0330633	0.0722283	0.0861928	-0.00681454	0.0242685
Cbr1	Cbr1	EY1	turquoise	0.197253	0.165754	-0.0211903	-0.0535452	0.0758041	0.0959346	0.102378	0.141103	0.0669249	0.0451307	0.110523	0.0160706	-0.00400728
Sec61b	Sec61b	EY1	turquoise	0.197182	0.00712521	-0.202162	-0.0609499	-0.00617682	0.0120024	-0.0170827	0.0955127	0.00759824	0.143501	0.0351389	0.025456	0.0969802
Rgs19	Rgs19	EY1	turquoise	0.19709	0.14514	-0.00141131	-0.0539527	0.116977	0.128737	0.038103	0.197793	-0.000793317	0.122438	0.0957357	0.107636	-0.0617186
Fbxo9	Fbxo9	EY1	turquoise	0.197032	0.172683	0.0038617	-0.0802971	0.0971047	0.136345	0.100479	0.196319	-0.0414416	0.014021	0.194132	-0.00095205	-0.0469473
Ints13	Ints13	EY1	turquoise	0.19678	0.207624	-0.026935	-0.131305	0.131835	0.0929891	0.151121	0.191535	0.041013	0.087938	0.0983685	0.00979318	-0.02359
Smarcd1	Smarcd1	EY1	turquoise	0.196747	0.130751	-0.121557	0.00526567	0.0612805	-0.0512527	0.1139	0.0906561	0.0436848	0.11434	0.000994754	-0.0197546	0.0472349
Chchd6	Chchd6	EY1	turquoise	0.1967	0.136412	-0.0906865	0.00293811	0.0377137	0.0453863	0.119449	0.114152	0.100372	0.0616421	0.0430084	-0.0129531	0.0606748
Mpg	Mpg	EY1	turquoise	0.196534	0.182618	-0.0315147	-0.0155832	0.0839464	0.149955	0.135988	0.190108	0.0110517	0.0181617	0.117796	-0.0121839	-0.0172557
Mid1	Mid1	EY1	turquoise	0.196316	0.162231	-0.105438	-0.0860064	0.042947	0.0260531	0.193465	0.103742	0.16959	0.114719	-0.0189408	-0.0187604	0.111039
Dnajc7	Dnajc7	EY1	turquoise	0.195985	0.164583	-0.0961547	-0.0622321	0.0696621	0.0366137	0.0643976	0.120381	-0.0170227	0.0506676	0.0709502	-0.0557011	0.0496463
Fam216a	Fam216a	EY1	turquoise	0.195759	0.113505	-0.149708	-0.0119086	-0.0124962	0.00383246	0.131573	0.0784934	0.188653	0.100635	-0.0655142	-0.0191977	0.108285
Lysmd2	Lysmd2	EY1	turquoise	0.195742	0.126104	-0.0845412	-0.0483394	0.0402629	0.00828029	0.0582379	0.0919096	0.0976517	0.0876605	0.0239949	0.00569259	0.0487135
Amer1	Amer1	EY1	turquoise	0.195543	0.133101	-0.0963975	-0.0414645	0.0369221	0.0606089	0.0929446	0.138811	0.0342207	0.055229	0.0805062	-0.0413321	0.0502814
Brcc3	Brcc3	EY1	turquoise	0.195136	0.161347	-0.0323913	-0.0320787	0.0529208	0.0974753	0.125757	0.151507	0.0519742	0.0260694	0.0741352	0.0117682	-0.00960581
Rrn3	Rrn3	EY1	turquoise	0.195057	0.222987	0.0421792	-0.140174	0.193159	0.173716	0.113745	0.25092	-0.0354297	0.118069	0.142621	0.0990193	-0.116569
Cetn2	Cetn2	EY1	turquoise	0.194787	0.100458	-0.0514675	-0.0487641	0.0384975	0.0752537	0.0496464	0.120946	-0.030965	0.011504	0.152825	-0.0273795	0.025478
Luc7l3	Luc7l3	EY1	turquoise	0.19457	0.0372433	-0.227116	-0.0707324	-0.0639932	-0.10196	0.132871	0.0256246	0.217427	0.0642801	-0.0721941	-0.117056	0.258151
Zmpste24	Zmpste24	EY1	turquoise	0.194559	0.194378	-0.0349083	-0.0908132	0.117595	0.0196272	0.0977165	0.138075	0.0380736	0.159669	0.0628923	0.0415337	-0.00886435
Cox6a1	Cox6a1	EY1	turquoise	0.194558	0.00775807	-0.213102	-0.0351159	-0.119605	-0.0106742	0.0420436	0.0123482	0.0331127	-0.120138	0.0188901	-0.188526	0.164853
Etv4	Etv4	EY1	turquoise	0.194404	0.104181	-0.113515	0.0537641	0.0754723	-0.000275676	0.114653	0.106513	0.114157	0.204634	-0.0823723	0.0983085	0.0304733
Pecr	Pecr	EY1	turquoise	0.19391	0.125043	-0.0211733	-0.063518	0.0793233	0.119508	0.0972042	0.156253	-0.00547787	0.0516701	0.122005	0.0530819	-0.0327808
Ttc27	Ttc27	EY1	turquoise	0.193692	0.132639	-0.0169394	-0.032521	0.0735208	0.0686188	0.0642623	0.13965	0.023974	0.0436924	0.0890969	0.00336836	-0.0273154
Letm1	Letm1	EY1	turquoise	0.193245	0.0878058	-0.149285	-0.0518656	-0.00789676	-0.0262693	0.112333	0.0639633	0.125257	0.0903149	-0.00502767	-0.0394279	0.121843
Gpn3	Gpn3	EY1	turquoise	0.192894	0.175976	-0.0194253	-0.0416471	0.125885	0.140556	0.116583	0.205841	-0.00117601	0.114513	0.0902295	0.0713249	-0.0560216
Ube2l3	Ube2l3	EY1	turquoise	0.192852	0.0736657	-0.0536409	-0.0940008	0.0930984	0.0898702	0.0395756	0.14519	0.0438257	0.159738	0.0673655	0.102888	-0.00183763
Knl1	Knl1	EY1	turquoise	0.192754	0.23628	-0.0925019	-0.0804454	0.078403	0.110638	0.421794	0.196263	0.110174	0.0361117	0.0589208	-0.0720057	0.0574116
Lrrc45	Lrrc45	EY1	turquoise	0.192673	0.122773	-0.0928841	-0.045051	0.0606064	0.0401098	0.0799217	0.120335	0.0403215	0.0722585	0.0761424	-0.0169507	0.0466805
Rfx7	Rfx7	EY1	turquoise	0.192607	0.178442	-0.0611752	-0.0914446	0.0851822	0.0636854	0.115604	0.151953	0.0242282	0.102895	0.0818134	0.0168244	0.0370225
Dek	Dek	EY1	turquoise	0.192417	0.16255	-0.138825	-0.0581705	0.0438283	0.0852611	0.201724	0.170919	0.036398	0.00305475	0.0383035	-0.126039	0.116716
Brca1	Brca1	EY1	turquoise	0.192268	0.233045	0.00939691	-0.12803	0.179387	0.137648	0.0527208	0.235746	-0.0180421	0.126037	0.109673	0.0481844	-0.0418406
Fcf1	Fcf1	EY1	turquoise	0.1919	0.0933742	-0.0669098	-0.0452779	0.0342288	0.0596179	0.0480047	0.125608	0.021724	0.0327971	0.0349035	0.0148509	0.00273057
Dram1	Dram1	EY1	turquoise	0.191478	0.213302	-0.019772	-0.104412	0.180201	0.177956	0.146884	0.248759	0.0237223	0.244025	0.0803682	0.176106	-0.0747482
Shcbp1	Shcbp1	EY1	turquoise	0.191179	0.20002	-0.0192174	-0.0667856	0.127256	0.130573	0.244574	0.2039	0.0342727	0.0791451	0.108542	0.0415792	-0.0401127
Anapc10	Anapc10	EY1	turquoise	0.19102	0.165534	-0.0184546	-0.0656773	0.112893	0.103714	0.12331	0.173349	0.0374675	0.0958504	0.0944091	0.0471545	-0.0394228
Denr	Denr	EY1	turquoise	0.190854	0.135797	-0.0140139	-0.0458425	0.102427	0.118608	-0.0260541	0.161285	-0.0688771	-0.0132057	0.0313944	0.0173451	-0.113512
1110038F14Rik	1110038F14Rik	EY1	turquoise	0.190254	0.111539	-0.143677	0.0107631	0.018123	-0.0728992	0.092656	0.0465052	0.115105	0.0899361	-0.0102951	-0.0422093	0.0967155
Vdac1	Vdac1	EY1	turquoise	0.190236	0.127921	-0.0775243	-0.0452322	0.0481997	0.0798832	0.0475552	0.135491	-0.0393522	-0.00805559	0.155311	-0.0706644	0.0715859
Ndufa2	Ndufa2	EY1	turquoise	0.190078	-0.035314	-0.283642	0.058515	-0.0961106	-0.0946988	0.0707178	-0.00412302	0.122864	0.0864898	-0.0697515	-0.0723823	0.223689
Vps36	Vps36	EY1	turquoise	0.189851	0.0992284	-0.101473	-0.0684807	-0.00224917	0.105638	0.101926	0.120333	0.0202437	-0.0455714	0.055081	-0.0833733	0.0633176
Stard10	Stard10	EY1	turquoise	0.189814	0.0539945	-0.128107	-0.0481495	-0.0762796	0.0467683	-0.0127491	0.0667083	-0.052882	-0.128397	0.0567739	-0.139638	0.0683193
Tpx2	Tpx2	EY1	turquoise	0.189587	0.309912	0.0179791	-0.107323	0.209312	0.193763	0.524929	0.258266	0.065851	0.108818	0.105916	0.0431251	-0.0524618
Gss	Gss	EY1	turquoise	0.18939	0.112764	-0.128275	-0.0452597	-0.00649879	0.0287854	0.0684718	0.0870418	0.153748	0.0861309	-0.0171959	-0.0266571	0.130826
Magoh	Magoh	EY1	turquoise	0.189324	0.0710413	-0.0574898	-0.0764405	0.0382932	0.172543	0.0821503	0.174146	0.00877116	-0.0163479	0.130827	-0.0183714	0.0498102
Traip	Traip	EY1	turquoise	0.189266	0.169556	-0.0494127	-0.0564193	0.070998	0.0782	0.199554	0.149715	0.0982395	0.0657622	0.0481669	0.0162884	0.00862114
Erp29	Erp29	EY1	turquoise	0.188472	0.0460881	-0.0523121	-0.0620837	-0.0126159	0.0331671	0.00554567	0.0762238	-0.00289408	-0.0553851	0.140096	-0.0605282	0.0460314
Atp5mpl	Atp5mpl	EY1	turquoise	0.188366	-0.0504647	-0.249951	0.0352435	-0.112952	-0.12019	7.81e-05	-0.0220684	0.0548474	-0.0268451	-0.0337732	-0.142607	0.180333
U2af2	U2af2	EY1	turquoise	0.188355	0.234474	0.0452492	-0.122073	0.183056	0.187016	0.155649	0.259696	-0.0739323	0.0976018	0.21766	0.0303337	-0.037741
Celsr2	Celsr2	EY1	turquoise	0.188232	0.173046	-0.0699336	-0.118017	0.0736894	0.0664757	0.143894	0.148203	-0.012298	-0.0160493	0.217057	-0.0900732	0.0792597
Wnt6	Wnt6	EY1	turquoise	0.188016	0.0278335	-0.274297	0.0774269	-0.121677	-0.166162	0.0384828	-0.0522413	0.255676	0.131601	-0.219328	-0.0908304	0.260202
Dnajc19	Dnajc19	EY1	turquoise	0.18796	-0.00412438	-0.221181	0.0471428	-0.117764	-0.194365	-0.0540334	-0.0640639	0.0646087	-0.03052	-0.0589086	-0.166243	0.173548
Cdc25c	Cdc25c	EY1	turquoise	0.187892	0.161321	-0.101354	-0.0829602	0.0264472	0.0368989	0.245651	0.0987794	0.122667	0.0756978	0.0179373	-0.0431754	0.0866163
Smchd1	Smchd1	EY1	turquoise	0.187834	0.182959	-0.0644647	-0.123912	0.0925066	0.125374	0.216325	0.177959	0.10826	0.083416	0.0471569	-0.00787735	0.0211524
Ndufa10	Ndufa10	EY1	turquoise	0.1878	0.0418554	-0.154234	-0.0266596	-0.0393832	0.00524952	0.135266	0.0730829	0.0754402	-0.00498134	0.0556518	-0.0934622	0.177457
Rtca	Rtca	EY1	turquoise	0.187597	0.160264	-0.0206167	-0.0693309	0.0817218	0.112723	0.0865616	0.159926	0.0679999	0.0828126	0.0602094	0.0278292	-0.00206626
Tcf3	Tcf3	EY1	turquoise	0.187567	0.094755	-0.142584	-0.0546253	-0.002361	-0.0129386	0.0874392	0.0735897	0.0638264	0.0444433	0.00827925	-0.0679109	0.108909
Vwa5a	Vwa5a	EY1	turquoise	0.187557	0.188831	-0.10001	-0.116395	0.0870067	0.0271116	0.111809	0.120614	0.161184	0.161736	0.0841119	-0.00436737	0.0714031
mt-Nd4	mt-Nd4	EY1	turquoise	0.18748	0.0576335	-0.301436	-0.186284	-0.0410492	-0.0860991	0.127149	0.0497184	0.0194384	0.0607677	0.0298538	-0.192301	0.211446
Pin4	Pin4	EY1	turquoise	0.187344	0.000934071	-0.212631	0.0544038	-0.0947915	-0.091446	-0.025003	0.00259747	0.0559875	0.024084	-0.0595518	-0.103133	0.128646
Psmc1	Psmc1	EY1	turquoise	0.187019	0.104806	-0.0466847	-0.0939118	0.0865336	0.0439599	0.109267	0.123977	0.0649026	0.0778084	0.0707269	0.0282517	0.0381122
Klrg2	Klrg2	EY1	turquoise	0.18684	0.169647	-0.050398	-0.0718515	0.0607485	0.0240485	0.146837	0.104837	0.0885646	0.127985	-0.0211698	0.0222527	0.0370847
Ctbp1	Ctbp1	EY1	turquoise	0.186604	0.137787	-0.139133	-0.019903	-0.0185063	-0.0526645	0.0347347	0.0381379	0.00275642	0.0145118	-0.0320207	-0.105421	0.043901
Rad54l	Rad54l	EY1	turquoise	0.186478	0.144266	-0.0687089	-0.08307	0.0579423	0.0416263	0.101548	0.122696	0.0547565	0.0916556	0.0485448	-0.00370967	0.0317977
Psma1	Psma1	EY1	turquoise	0.186444	-0.00398071	-0.149752	-0.0307539	-0.0771616	0.00729506	-0.0766813	0.0488528	0.0354629	-0.0735982	-0.0149785	-0.0805508	0.0349331
Isg20l2	Isg20l2	EY1	turquoise	0.186352	0.17249	-0.0195309	-0.0524093	0.110015	0.115523	0.0943162	0.174148	0.0132259	0.0494531	0.108069	0.0129233	-0.0427924
Sumf2	Sumf2	EY1	turquoise	0.186162	0.124615	-0.026384	-0.0425406	0.0545994	0.108575	0.110617	0.136122	0.0205175	0.00858455	0.128999	-0.00248139	0.00380518
Dhcr7	Dhcr7	EY1	turquoise	0.186147	0.154565	-0.00835588	-0.0542182	0.0864281	0.106767	0.113673	0.141903	0.0374562	0.0455014	0.115356	0.0424685	-0.0263224
H2afx	H2afx	EY1	turquoise	0.186067	0.162605	-0.102563	0.0123687	0.0251474	0.0555708	0.473377	0.120227	0.108784	0.0161498	0.0589115	-0.057935	0.132353
Ndufs2	Ndufs2	EY1	turquoise	0.185918	0.0169946	-0.131853	-0.0481355	-0.00919749	0.0381151	0.0290594	0.101895	0.00518246	0.022126	0.0518796	-0.0248654	0.0453888
Lmna	Lmna	EY1	turquoise	0.185646	0.0410938	-0.0629139	-0.289005	0.0254918	0.0860438	0.038294	0.101854	0.112139	0.156496	-0.042091	0.182906	-0.0314245
Cnot9	Cnot9	EY1	turquoise	0.185434	0.170127	0.0036277	-0.0961519	0.109977	0.107302	0.0782712	0.186524	0.000353765	0.0791356	0.109495	0.0259482	-0.0302874
Pltp	Pltp	EY1	turquoise	0.185405	0.0214262	-0.302993	0.0215632	-0.135815	-0.201817	0.122049	-0.092134	0.316038	0.119023	-0.215595	-0.118063	0.301429
Utp11	Utp11	EY1	turquoise	0.185184	0.152302	0.0208085	-0.0813836	0.132825	0.201718	0.109333	0.236555	0.0197734	0.0934549	0.137833	0.0748978	-0.0333938
Nudt16l1	Nudt16l1	EY1	turquoise	0.1848	0.128622	-0.0405777	-0.0626606	0.0649137	0.0609815	0.055902	0.127469	-0.0314015	0.0803879	0.0906006	0.00602826	-4.55e-05
Uba2	Uba2	EY1	turquoise	0.184731	0.118596	-0.0325366	-0.124465	0.112917	0.125855	0.104984	0.197831	-0.0314705	0.0673888	0.136303	0.0153973	0.0154796
Nr2f6	Nr2f6	EY1	turquoise	0.184561	0.130044	-0.076915	-0.0598131	0.0508127	0.101334	0.0910436	0.148326	0.00426203	0.0180537	0.130423	-0.0464392	0.0408384
Raly	Raly	EY1	turquoise	0.184516	0.0503926	-0.128874	-0.0289205	0.0109317	0.0109926	0.0844138	0.0962021	0.0720434	0.11082	0.027239	-0.00825773	0.115366
Aco2	Aco2	EY1	turquoise	0.184351	0.0990728	-0.0583601	-0.115808	0.0398417	0.0799853	0.14724	0.127238	0.0685446	0.0538929	0.118779	-0.0359138	0.111599
Dnajc9	Dnajc9	EY1	turquoise	0.183192	0.137807	-0.0818788	-0.0402902	0.0448322	0.101954	0.018654	0.15377	-0.0273336	0.0205362	0.039859	-0.057916	0.0420921
Gtf2a2	Gtf2a2	EY1	turquoise	0.183178	0.161115	-0.0398339	-0.0796683	0.0682289	0.132854	0.121084	0.175976	-0.0191205	0.0754384	0.067442	0.0343509	-0.0145251
Wdr61	Wdr61	EY1	turquoise	0.183177	0.0535688	-0.0832067	-0.0626137	0.0672031	0.0328316	-0.000364204	0.131005	0.0378226	0.129092	0.0846307	0.0616052	0.0460108
Slc25a11	Slc25a11	EY1	turquoise	0.183177	0.104249	-0.120247	-0.024543	-0.0164958	-0.0220899	-0.0558369	0.0586593	-0.0154462	-0.0154471	-0.0272796	-0.0840384	0.00848043
Rps17	Rps17	EY1	turquoise	0.182815	0.0819115	-0.172477	0.13704	0.0264105	-0.00181831	0.00405093	0.122413	-0.0659099	-0.0155704	0.037288	-0.109853	0.0201071
Edf1	Edf1	EY1	turquoise	0.182733	0.0293493	-0.0485457	-0.12865	0.027461	0.120662	0.0241105	0.129525	0.0115368	0.0390715	0.0897897	0.0694033	-0.00714453
Pole2	Pole2	EY1	turquoise	0.18265	0.160947	3.99e-05	-0.0567949	0.139792	0.137362	0.0189317	0.205108	-0.0401412	0.0828284	0.132778	0.0763819	-0.0793961
Cenpf	Cenpf	EY1	turquoise	0.18225	0.285029	-0.0984763	-0.104192	0.0576063	0.0807242	0.630311	0.120487	0.189605	0.0543789	-0.0304597	-0.0687823	0.0840679
Ubtf	Ubtf	EY1	turquoise	0.182146	0.0723368	-0.19294	-0.000703341	-0.0152267	-0.205428	0.00201467	-0.0301299	0.0917191	0.088371	-0.0899908	-0.11012	0.151295
Glmn	Glmn	EY1	turquoise	0.182015	0.176669	-0.00564839	-0.0578005	0.123262	0.133393	0.098094	0.185873	0.0236215	0.0702591	0.097657	0.0546064	-0.0505033
mt-Nd2	mt-Nd2	EY1	turquoise	0.181673	0.119404	-0.193917	-0.206957	0.0436512	0.00936663	0.12707	0.107435	-0.00416963	0.082845	0.0262669	-0.106709	0.111291
Wrb	Wrb	EY1	turquoise	0.181617	0.106541	-0.0467221	-0.0752974	0.0537821	0.0536028	0.0559949	0.114	-0.0159186	0.0231339	0.122504	0.00248022	-0.0112219
Sdhc	Sdhc	EY1	turquoise	0.181244	0.0981932	-0.102685	-0.0503254	0.00649202	0.053517	0.0652802	0.0962516	-0.0184762	-0.00932894	0.0600146	-0.0742576	0.0563989
Fgfr3	Fgfr3	EY1	turquoise	0.181178	0.101909	-0.229427	-0.0609864	-0.0948113	-0.116635	0.0380692	-0.0312913	0.149772	0.0388435	-0.0573699	-0.179242	0.218032
Fam89b	Fam89b	EY1	turquoise	0.18108	0.108347	-0.108397	-0.0273273	0.0128376	0.0210707	0.100003	0.0828204	0.0369394	0.0623737	0.0496904	-0.03078	0.0752682
Fbxl6	Fbxl6	EY1	turquoise	0.181029	0.138671	-0.0451302	-0.0340326	0.0601261	0.103031	0.133219	0.148756	0.0273298	0.0247342	0.107698	-0.015678	0.0145645
Lamtor1	Lamtor1	EY1	turquoise	0.18006	0.0837155	-0.0352643	-0.0756518	0.0410106	0.146181	0.0799546	0.158728	-0.0614796	0.00156276	0.152243	0.0011829	-0.0378112
Ddt	Ddt	EY1	turquoise	0.179946	0.0723261	-0.164831	0.0400574	-0.0585164	-0.0408293	-0.0310547	0.0253543	0.0227042	-0.000566873	-0.0691538	-0.0920404	0.0717734
Abhd12	Abhd12	EY1	turquoise	0.179817	0.112569	-0.122435	-0.0339268	0.0309383	-0.0329139	0.111617	0.0756054	0.0987279	0.0893179	0.00544443	-0.0346071	0.112743
Thap11	Thap11	EY1	turquoise	0.179613	0.129498	-0.0395655	-0.0196091	0.0800187	0.0653157	0.0633835	0.135554	0.026658	0.0879124	0.0618881	0.0586282	-0.0263918
Gmpr2	Gmpr2	EY1	turquoise	0.179589	0.136197	-0.0642641	-0.0431191	0.0740328	0.0416845	0.0965281	0.119671	0.05646	0.139117	0.034654	0.0445287	0.00230759
Afap1l1	Afap1l1	EY1	turquoise	0.179425	0.175033	-0.0808105	-0.0957243	0.137165	0.056966	0.127898	0.154582	0.0346742	0.250108	0.00306227	0.0822559	-0.030355
Klhdc4	Klhdc4	EY1	turquoise	0.179072	0.143302	-0.017598	-0.0349985	0.102724	0.0882316	0.0788237	0.146851	0.0135666	0.0679907	0.0874497	0.0201638	-0.037609
mt-Nd5	mt-Nd5	EY1	turquoise	0.177229	0.144268	-0.15065	-0.186078	0.0544414	-0.016343	0.0708381	0.101383	0.00807165	0.0567833	-0.00104482	-0.0900425	0.0211947
Sox15	Sox15	EY1	turquoise	0.176997	0.114585	-0.11453	0.0100824	0.0361493	-0.0210916	0.0651946	0.0725316	0.115347	0.179655	-0.0500368	0.0634918	0.0768587
Eva1c	Eva1c	EY1	turquoise	0.176877	0.0831538	-0.181487	0.0624678	-0.0508014	-0.0564281	0.110676	0.020928	0.19556	0.0890087	-0.117158	-0.0504986	0.160125
Cox6b1	Cox6b1	EY1	turquoise	0.176741	-0.105469	-0.250961	0.0393655	-0.166792	-0.129966	-0.0411193	-0.0825632	0.0187106	-0.0732066	0.00702661	-0.173498	0.198589
Psmd2	Psmd2	EY1	turquoise	0.176686	0.16945	0.0130242	-0.124458	0.118119	0.141276	-0.0137812	0.194475	-0.0847246	0.0681358	0.0777345	0.0610108	-0.121859
Cdhr1	Cdhr1	EY1	turquoise	0.176515	0.0952366	-0.164471	0.0195845	-0.0162652	-0.04567	0.114514	0.043162	0.0722403	0.00315595	0.0281696	-0.1287	0.125179
Ccar1	Ccar1	EY1	turquoise	0.176504	0.106686	-0.16494	-0.0250861	-0.0111707	-0.064361	0.170782	0.0622449	0.0799183	0.0486176	-0.00737482	-0.0888679	0.114739
Mrpl53	Mrpl53	EY1	turquoise	0.17642	0.067265	-0.0984691	0.0176594	-0.0214264	-0.0169685	-0.0317176	0.0555409	-0.0329637	0.00115666	-0.0924095	-0.0212979	-0.0537561
Comt	Comt	EY1	turquoise	0.176203	0.107034	-0.0269524	-0.0778361	0.0669854	0.0586104	0.0558845	0.138843	0.0396856	0.107737	0.17036	0.030416	0.0727555
Ube2v2	Ube2v2	EY1	turquoise	0.17615	0.138344	-0.0142369	-0.0674395	0.0928474	0.131811	0.0288883	0.167691	-0.00578811	0.0802607	0.0523062	0.0596277	-0.0563964
Pik3r2	Pik3r2	EY1	turquoise	0.176074	0.118299	-0.114107	-0.0262038	0.00903668	0.0250002	0.110037	0.099773	0.0662484	0.0602709	0.0483405	-0.0496058	0.0945067
Rad50	Rad50	EY1	turquoise	0.176058	0.20188	-0.0547561	-0.0955738	0.103388	0.0341814	0.0706896	0.136734	0.0625496	0.117227	0.0529148	-0.00848485	0.0174117
Prmt3	Prmt3	EY1	turquoise	0.175977	0.181306	-0.00597556	-0.0237764	0.127197	0.122091	0.111494	0.191626	-0.0124228	0.0797622	0.0942053	0.0367055	-0.0343431
Zfp326	Zfp326	EY1	turquoise	0.175771	0.120395	-0.120099	-0.119994	-0.0089115	0.000315263	-0.0129703	0.0684711	0.0466881	0.0432738	-0.00677508	-0.0962247	0.0882313
Fam3c	Fam3c	EY1	turquoise	0.175597	0.103609	-0.104481	-0.0123909	0.0670434	-0.00442482	0.0633285	0.0992822	-0.0176609	0.112246	0.0300475	0.0229648	0.0205
Ap2m1	Ap2m1	EY1	turquoise	0.17555	0.0174457	-0.193166	-0.0395464	-0.120977	-0.0485192	0.0581597	-0.0121202	0.0940811	-0.0201883	-0.0386651	-0.112744	0.130893
Hdac1	Hdac1	EY1	turquoise	0.175316	0.00779621	-0.202644	-0.0488039	-0.0875941	-0.0529594	0.066622	0.00972753	0.137668	0.0174594	0.00352185	-0.110539	0.226285
Kitl	Kitl	EY1	turquoise	0.1752	0.195979	-0.0326383	-0.0823306	0.109174	0.0627435	0.129635	0.129394	0.0896912	0.126461	0.0148599	0.039572	0.0317871
Orc1	Orc1	EY1	turquoise	0.174642	0.13833	-0.0472278	-0.0606062	0.121894	0.0876325	0.0100828	0.176634	-0.0248068	0.0988208	0.0759576	0.0380967	-0.0367318
Znhit1	Znhit1	EY1	turquoise	0.17457	0.0675251	-0.125598	0.0265877	0.0173909	-0.0272694	0.0194596	0.0737184	0.0187147	0.131052	0.0213198	0.0337364	0.0508949
Atrip	Atrip	EY1	turquoise	0.174474	0.181217	-0.0272282	-0.0731935	0.103143	0.0923775	0.146567	0.16724	0.00270585	0.0616977	0.0800411	0.0129468	-0.0296926
Cnot6	Cnot6	EY1	turquoise	0.174299	0.204514	-0.0642706	-0.103623	0.0432304	0.0467655	0.0467474	0.11291	-0.0079701	-0.0258446	0.0157102	-0.104086	-0.0253805
Arf1	Arf1	EY1	turquoise	0.174138	0.0573543	-0.033997	-0.10628	0.0567291	0.0919139	0.0329346	0.125058	-0.0221524	0.0299604	0.0789043	0.0441152	-0.0342536
Arfgap2	Arfgap2	EY1	turquoise	0.173838	0.116793	-0.0602257	-0.0318599	0.049249	0.0500069	0.0883237	0.107843	0.0543169	0.00297396	0.0692936	-0.0455313	0.0335445
Stx18	Stx18	EY1	turquoise	0.173782	0.0844622	-0.0909181	0.0119557	0.0464762	-0.0410505	0.0403375	0.0536009	0.0259788	0.0703634	0.0353607	-0.0117883	0.025404
Ftsj1	Ftsj1	EY1	turquoise	0.173495	0.141511	-0.0480168	-0.0638373	0.0470125	0.0640152	0.12352	0.126851	0.0472268	0.0194129	0.0701422	-0.0482682	0.0219211
Dnlz	Dnlz	EY1	turquoise	0.173376	0.121093	-0.0846758	-0.00172391	0.0335897	0.0330594	0.0634217	0.0966016	0.0209472	0.0563613	0.0554558	-0.0276016	0.036062
Pkig	Pkig	EY1	turquoise	0.173308	0.108932	-0.0930785	0.0164038	0.0169938	0.00130446	0.083583	0.0704879	0.076544	0.0927228	-0.00925906	-0.000735854	0.0702176
Tdp1	Tdp1	EY1	turquoise	0.173233	0.114887	-0.042205	-0.0289047	0.0518404	0.0937617	0.110757	0.13453	0.03737	0.0737955	0.0462036	0.0405978	-0.0143661
Ncbp2	Ncbp2	EY1	turquoise	0.173231	0.166682	0.005229	-0.0636955	0.125663	0.148301	0.0620189	0.191562	-0.00724265	0.0655771	0.0913691	0.0474141	-0.0474337
Snrnp70	Snrnp70	EY1	turquoise	0.173187	0.13018	-0.148149	-0.127241	0.0577795	-0.0280954	0.136843	0.0826862	0.111489	0.123096	0.00383868	-0.0742787	0.15515
Smim11	Smim11	EY1	turquoise	0.173098	0.00878855	-0.175489	0.037794	-0.0643753	-0.0796577	-0.058461	0.00905358	1.23e-05	-0.00449511	0.0581174	-0.132524	0.163476
Arpin	Arpin	EY1	turquoise	0.173096	0.0677695	-0.117223	-0.0224947	-0.00457554	-0.0294253	0.0502711	0.054032	0.0762323	0.0640443	0.0153123	-0.0160936	0.073689
Elof1	Elof1	EY1	turquoise	0.172997	-0.0485486	-0.187346	-0.0480561	-0.0694256	-0.0439185	0.0412438	0.0482051	-0.00111927	-0.00145885	0.0403099	-0.0779626	0.155723
Hnrnpc	Hnrnpc	EY1	turquoise	0.172915	0.122904	-0.0283377	-0.0356592	0.130594	0.0291609	0.012597	0.137143	0.00294955	0.155154	-0.0332998	0.0966689	-0.0663725
Fem1a	Fem1a	EY1	turquoise	0.172815	0.159339	-0.0577729	-0.0720985	0.0673427	0.0335333	0.0791096	0.10512	0.0321545	0.071757	0.0970082	-0.0418648	0.0500059
Anapc1	Anapc1	EY1	turquoise	0.172769	0.215462	0.00668945	-0.0811443	0.12929	0.0994309	0.148154	0.164443	0.0644093	0.134349	0.0473286	0.0733449	-0.0490116
2500002B13Rik	2500002B13Rik	EY1	turquoise	0.172738	0.0686573	-0.202345	0.00841222	-0.0845178	-0.11771	0.106583	-0.0314326	0.193288	0.126887	-0.158827	-0.0876643	0.209101
Fkbp5	Fkbp5	EY1	turquoise	0.17266	0.165142	-0.0580751	-0.0990497	0.0594458	0.0337985	0.0896127	0.116153	0.0288095	0.0650462	0.108218	-0.0371676	0.0568654
Skp2	Skp2	EY1	turquoise	0.172491	0.127305	-0.0585474	-0.0471917	0.0760034	0.0575165	0.0461484	0.135116	0.0117103	0.0622015	0.0712968	-0.0144885	0.0249645
Tceal8	Tceal8	EY1	turquoise	0.172425	0.0946809	-0.085276	-0.0102449	0.0414789	-0.00102322	0.0578902	0.0733128	0.0436547	0.0662929	0.011292	-0.0271813	0.0512341
Dhx15	Dhx15	EY1	turquoise	0.172257	0.163572	-0.074711	-0.0916827	0.0796575	0.0189611	0.0273033	0.104688	-0.0239386	0.013185	0.0108024	-0.0767789	-0.02604
Flot1	Flot1	EY1	turquoise	0.172209	0.157174	-0.0233387	-0.0399138	0.112132	0.0915433	0.0423315	0.164876	-0.118064	0.0747836	0.242458	-0.0288942	-0.0233908
Fmc1	Fmc1	EY1	turquoise	0.171669	0.0915394	-0.121852	0.0552132	-0.0753026	0.00619283	-0.00605334	0.0334128	-0.0378375	-0.132801	-0.0124646	-0.164104	0.0485746
Slc7a5	Slc7a5	EY1	turquoise	0.171126	0.139375	-0.155712	0.00601974	-0.0141672	-0.0282696	0.140461	0.0432728	0.178309	0.0624646	-0.115127	-0.0856358	0.154006
Ociad1	Ociad1	EY1	turquoise	0.171096	0.155279	-0.043106	-0.0921095	0.0523307	0.0529349	-0.00419655	0.0931068	0.0319606	0.0430654	-0.021301	-0.00500747	-0.0502208
Depdc1a	Depdc1a	EY1	turquoise	0.170235	0.204579	-0.047711	-0.0705279	0.0915026	0.117853	0.368376	0.16259	0.0591705	0.0556969	0.0920413	-0.0249609	0.0180444
Prrc2c	Prrc2c	EY1	turquoise	0.170232	0.281059	-0.0342852	-0.200566	0.208342	0.0427095	0.206905	0.199713	0.0296957	0.167537	0.0611624	-0.0145754	0.000577952
Ndufa11	Ndufa11	EY1	turquoise	0.170227	-0.112855	-0.311354	-0.0259842	-0.237867	-0.103676	0.0203248	-0.0763882	0.150093	-0.102427	-0.0453965	-0.217959	0.30733
Apopt1	Apopt1	EY1	turquoise	0.169795	0.0644326	-0.143518	0.038945	0.0285874	-0.0877614	0.0170142	0.0336244	0.0194265	0.0978961	0.0551719	-0.0572711	0.0892857
Tmem9	Tmem9	EY1	turquoise	0.169598	0.061745	-0.139956	-0.0173068	-0.0056289	-0.0493593	0.039233	0.0374987	0.0788403	0.0478281	0.0200055	-0.0724383	0.095164
Slc16a13	Slc16a13	EY1	turquoise	0.169565	0.178042	-0.0745227	-0.0716773	0.0850115	0.0466604	0.125527	0.110146	0.0826365	0.190704	-0.0136163	0.0477714	0.0218887
Hnrnpk	Hnrnpk	EY1	turquoise	0.169334	0.110995	-0.108117	-0.0816315	0.0557504	-0.0486945	-0.0249128	0.0742756	-0.0318819	0.0891594	-0.0328761	-0.040138	0.0142224
Coq9	Coq9	EY1	turquoise	0.169022	0.124869	-0.0332878	-0.0492832	0.065223	0.0919401	0.0751815	0.134359	0.0120635	0.0275558	0.14913	-0.0126451	-0.00724609
Pkp4	Pkp4	EY1	turquoise	0.168874	0.186511	-0.122616	-0.0617688	0.000918309	-0.0102057	0.108075	0.0634437	0.0550314	0.0363524	-0.00315488	-0.1112	0.0591271
Grk6	Grk6	EY1	turquoise	0.168603	0.200768	0.0282996	-0.0711318	0.169032	0.146437	0.163309	0.203821	-0.0250426	0.101947	0.139244	0.0660888	-0.0803581
Fjx1	Fjx1	EY1	turquoise	0.168589	0.0551116	-0.223341	-0.0018497	-0.131141	-0.126278	0.0359025	-0.0302898	0.071415	-0.0369113	-0.119701	-0.184389	0.181593
Aspm	Aspm	EY1	turquoise	0.168529	0.280311	-0.0378918	-0.14137	0.119343	0.106315	0.48945	0.163746	0.122762	0.110527	0.0523999	0.00927765	0.0333863
Actl6a	Actl6a	EY1	turquoise	0.168392	0.0805611	-0.125483	-0.0457949	-0.00116254	0.0367724	0.123121	0.101538	0.0877726	0.0545012	0.0150518	-0.0261636	0.112097
Gtpbp3	Gtpbp3	EY1	turquoise	0.168209	0.0682868	-0.123728	0.00689838	-0.0199419	-0.0554806	0.0651319	0.01996	0.0855657	0.0603893	-0.0165444	-0.0494883	0.0837909
Iqgap3	Iqgap3	EY1	turquoise	0.167867	0.194479	-0.030122	-0.0885147	0.0986358	0.0463538	0.25141	0.135417	0.0755908	0.0999429	0.0606104	0.028016	0.00428211
Rilpl2	Rilpl2	EY1	turquoise	0.167672	0.118247	-0.0452991	-0.0700346	0.0639132	0.0807337	0.0921917	0.123306	0.00337204	0.0785914	0.0823007	0.0115108	-0.0056529
Rmnd1	Rmnd1	EY1	turquoise	0.167414	0.177482	-0.025822	-0.079011	0.121746	0.108542	0.110628	0.166612	0.0394711	0.119581	0.0655961	0.0636272	-0.026153
Ltb4r2	Ltb4r2	EY1	turquoise	0.167342	0.136041	-0.056111	0.010215	0.0493807	0.0209138	0.0879028	0.0919338	0.0377157	0.0249982	0.0929725	-0.0255774	0.0555706
Tmem223	Tmem223	EY1	turquoise	0.167223	0.0417058	-0.165448	0.0257604	-0.0622718	-0.0679523	0.0414926	0.00302182	0.0816854	0.0533756	-0.0369673	-0.0602867	0.137886
Dap3	Dap3	EY1	turquoise	0.166915	0.0918174	-0.0675782	-0.0225892	0.0474182	0.0225311	0.0759333	0.0986618	0.0899472	0.114951	0.0136256	0.0562331	0.0353581
Ap4s1	Ap4s1	EY1	turquoise	0.166795	0.131256	-0.0227882	0.00485659	0.0902641	0.104767	0.0808889	0.156588	-0.0312016	0.0162021	0.118559	-0.00739438	-0.0504133
Sec11c	Sec11c	EY1	turquoise	0.166689	0.104596	-0.0262863	-0.114516	0.0740189	0.079613	0.0330937	0.121437	0.0392038	0.101498	0.0738056	0.0684368	0.00773925
Slc25a32	Slc25a32	EY1	turquoise	0.16659	0.208096	0.0361294	-0.103907	0.155775	0.14516	0.0808218	0.211647	-0.00171963	0.0773286	0.112308	0.0510091	-0.0769219
Asrgl1	Asrgl1	EY1	turquoise	0.166516	0.125166	-0.0720299	-0.0287163	0.0469666	0.0557909	0.101455	0.118151	0.0222264	0.00812316	0.0642189	-0.057898	0.0531704
Atp5e	Atp5e	EY1	turquoise	0.166329	-0.202758	-0.409181	0.187096	-0.316066	-0.226148	-0.0195924	-0.152899	0.174013	-0.116274	-0.120061	-0.287459	0.416969
4933404O12Rik	4933404O12Rik	EY1	turquoise	0.166244	0.0796871	-0.0841912	-0.013594	0.041048	-0.00285627	0.0523672	0.0921241	0.040452	0.105395	-0.00248029	0.0223313	0.0111236
Mettl5	Mettl5	EY1	turquoise	0.165477	0.119305	-0.0517753	0.0158675	0.0403946	0.0219015	0.0526333	0.0972062	0.0568587	0.0654067	0.016081	0.0023289	-0.004427
Fbxo21	Fbxo21	EY1	turquoise	0.165038	0.121614	-0.0808506	-0.0282233	0.0549319	0.0133226	0.0561836	0.10032	0.0382031	0.0831293	-0.00209812	0.00698761	0.0176617
Urm1	Urm1	EY1	turquoise	0.164864	0.118264	-0.0527842	-0.0359547	0.0785317	0.0640934	0.046996	0.13014	-0.00628471	0.055583	0.0903353	0.00833843	-0.0148718
Nt5c	Nt5c	EY1	turquoise	0.164758	0.0441474	-0.116375	-0.0234071	0.000563554	0.0328942	0.070134	0.0850261	0.0544588	0.116224	0.0385455	0.0415428	0.0728193
Ube2l6	Ube2l6	EY1	turquoise	0.164518	0.0631141	-0.160159	-0.0382959	-0.0555195	-0.0781412	0.0738205	-0.00989552	0.314212	0.0635692	-0.0785707	-0.0445928	0.152226
Eif3l	Eif3l	EY1	turquoise	0.164103	0.0209964	-0.0843413	-0.0491549	0.0104521	0.0655519	0.0809801	0.101151	0.0236621	0.0284801	0.0755274	-0.000895718	0.0667764
Rexo2	Rexo2	EY1	turquoise	0.164065	0.072675	-0.0741678	-0.0656215	0.0285921	0.0920446	0.00315487	0.10804	-0.0232274	0.0431808	0.0193625	0.0513163	-0.0362672
Sod1	Sod1	EY1	turquoise	0.163921	0.0300844	-0.292675	-0.0471599	-0.114989	-0.172189	0.0702094	-0.0465374	0.213711	0.142588	-0.172277	-0.124593	0.305474
Chl1	Chl1	EY1	turquoise	0.163701	0.158224	-0.0837164	-0.0875239	0.057819	0.0221655	0.0918172	0.117361	-0.0369564	0.055886	0.167185	-0.096722	0.0755218
Aamp	Aamp	EY1	turquoise	0.163624	0.0273767	-0.166882	-0.000689652	-0.0442727	-0.104186	0.00490222	0.00570513	0.0550818	0.0354328	0.0144144	-0.0684076	0.116234
Hnrnpr	Hnrnpr	EY1	turquoise	0.163525	0.105418	-0.163197	-0.0258081	-0.0051499	-0.101545	0.0874702	0.026524	0.0989717	0.0564872	-0.0369624	-0.111527	0.167096
Tgif2	Tgif2	EY1	turquoise	0.163377	0.117719	-0.0801056	-0.0398117	0.0652641	0.0432853	0.082448	0.122968	0.0158691	0.0970985	0.0364151	0.00137886	0.0193429
Smarcb1	Smarcb1	EY1	turquoise	0.162764	0.103351	-0.11415	-0.0164877	-0.0115651	-0.0298281	0.131894	0.0523407	0.169518	0.0560549	-0.045623	-0.053845	0.124612
Paics	Paics	EY1	turquoise	0.16268	0.104408	-0.10627	-0.0424028	0.0279473	0.00504783	-0.0592127	0.0992773	-0.00725336	0.105557	-0.0535311	-0.0109536	0.0181077
Bpgm	Bpgm	EY1	turquoise	0.16253	0.0408563	-0.175517	-0.0872542	-0.0932179	-0.0149282	0.110776	0.0355309	0.0533971	-0.0729309	0.130262	-0.198443	0.224938
Insig1	Insig1	EY1	turquoise	0.162418	0.148069	-0.0057003	-0.120933	0.0748679	0.101834	0.109197	0.141003	-0.090437	-0.0481604	0.225176	-0.0676239	-0.0237073
Ptov1	Ptov1	EY1	turquoise	0.162382	0.0361899	-0.161685	-0.00481888	-0.0931956	-0.0782569	-0.0865996	-0.0257946	-0.00307771	-0.0562323	-0.0366023	-0.146141	0.100284
Efna3	Efna3	EY1	turquoise	0.162366	0.0357726	-0.118327	-0.0258293	-0.124275	-0.0152984	0.0348606	0.0109085	0.0748333	-0.163268	0.0324196	-0.196886	0.169847
Lta4h	Lta4h	EY1	turquoise	0.161374	0.152411	-0.0237406	-0.0255697	0.0593855	0.025716	0.11258	0.0967152	0.047673	0.0421664	0.0786679	-0.0110804	0.0207492
Bcl9l	Bcl9l	EY1	turquoise	0.161352	0.162329	-0.051079	-0.154196	0.0601516	0.0612364	0.150407	0.111121	0.0653192	0.0889751	0.090906	-0.00567749	0.0441825
Trp53	Trp53	EY1	turquoise	0.16135	0.0180649	-0.199375	-0.00821896	-0.0362897	-0.0355794	0.0824256	0.0619398	0.0987777	0.0596353	-0.0138309	-0.112516	0.2193
B9d2	B9d2	EY1	turquoise	0.161108	0.0882197	-0.188595	0.0244522	-0.0117943	-0.0576517	0.143882	0.0409092	0.171578	0.138373	-0.129896	-0.0277897	0.128008
Rapgef1	Rapgef1	EY1	turquoise	0.160993	0.179508	-0.00831833	-0.0876218	0.129673	0.0695516	0.0874942	0.143359	0.0682668	0.165004	0.0280826	0.104685	-0.0355484
Mrps33	Mrps33	EY1	turquoise	0.160889	0.0327554	-0.080355	-0.0506943	0.0249153	0.0212405	0.0739545	0.0770077	0.0740187	0.0956752	0.0559925	0.0354452	0.0849956
Ppp1ca	Ppp1ca	EY1	turquoise	0.160886	0.00443379	-0.125921	-0.0626255	-0.0518075	0.0540519	0.039207	0.0924752	-0.0630648	-0.0203408	0.0713246	-0.0483351	0.0579205
Mad1l1	Mad1l1	EY1	turquoise	0.160801	0.213827	0.0174901	-0.120057	0.13345	0.142224	0.208718	0.185935	0.0218612	0.0848122	0.128056	0.0356283	-0.0399787
Plekhh2	Plekhh2	EY1	turquoise	0.160792	0.134946	-0.134914	-0.0378243	0.0426127	-0.0178556	0.0877033	0.088738	0.0810863	0.18138	-0.0233328	0.00592477	0.0773206
Pfas	Pfas	EY1	turquoise	0.16065	0.132504	-0.0257092	-0.075766	0.0897582	0.0568928	0.0823542	0.141689	0.00264518	0.0429456	0.0666005	0.0216465	-0.0401892
Snd1	Snd1	EY1	turquoise	0.160511	0.253481	0.0411242	-0.125783	0.189838	0.163369	0.164427	0.207728	-0.000643404	0.120773	0.164178	0.0660489	-0.0458057
Ercc2	Ercc2	EY1	turquoise	0.16036	0.133469	-0.0496168	-0.0273706	0.0631399	0.0148629	0.0640546	0.105611	0.0720634	0.114718	0.0273513	0.0298644	-0.00385496
Atp5h	Atp5h	EY1	turquoise	0.16022	-0.161626	-0.368474	0.0728378	-0.280978	-0.163032	0.0138769	-0.1046	0.134237	-0.1398	-0.0393634	-0.296622	0.383373
Stk11	Stk11	EY1	turquoise	0.160132	0.165815	-0.0462575	-0.035575	0.097111	0.0537805	0.0986752	0.122857	0.0595643	0.119085	0.0373827	0.0386618	0.00833927
Cuta	Cuta	EY1	turquoise	0.16	-0.0109473	-0.177569	-0.0338188	-0.085472	0.0216798	0.10945	0.0520237	0.071102	-0.028731	0.050818	-0.1151	0.179073
Cenpp	Cenpp	EY1	turquoise	0.159789	0.164475	-0.0249854	-0.0539601	0.0951722	0.134793	0.187133	0.179394	0.0327412	0.0694039	0.0688229	0.0301397	-0.0173463
Zdhhc16	Zdhhc16	EY1	turquoise	0.159667	0.10057	-0.0469896	-0.0302291	0.0730475	0.0676429	0.0606178	0.125269	-0.0138039	0.0468181	0.0667357	0.0134257	0.00163528
Nudt22	Nudt22	EY1	turquoise	0.159563	0.0818548	-0.115464	-0.025729	-0.0129875	0.0446074	0.0786352	0.0808863	0.104698	0.0413456	0.0241125	-0.0346239	0.0705807
Chrac1	Chrac1	EY1	turquoise	0.158699	0.0771286	-0.122396	0.0428107	0.020918	-0.0405299	0.0746394	0.0491486	0.0354482	0.0724169	0.00858541	-0.0332649	0.0741756
Zcchc8	Zcchc8	EY1	turquoise	0.158642	0.174618	-0.0567883	-0.0864941	0.120063	0.0302936	0.137453	0.129377	0.0432581	0.108613	0.0399309	0.00464258	0.018319
Tpst1	Tpst1	EY1	turquoise	0.158441	0.130029	-0.0646101	-0.0410775	0.0768389	0.0726962	0.0745006	0.138947	0.0430963	0.106544	0.04663	0.0320259	0.00441963
Ift20	Ift20	EY1	turquoise	0.158299	0.00636179	-0.195805	-0.017537	-0.146886	-0.0654055	-0.065195	-0.0321774	0.0376283	-0.085786	-0.0479673	-0.175791	0.137355
Hnrnph3	Hnrnph3	EY1	turquoise	0.158222	0.155093	-0.0164931	-0.0868262	0.0844429	0.0876111	0.120232	0.143901	0.0134997	0.0662388	0.0702492	0.00151296	-0.000145591
Atp5g2	Atp5g2	EY1	turquoise	0.157884	-0.123002	-0.36078	0.137791	-0.239242	-0.280761	-0.0149447	-0.158599	0.0656194	-0.0518551	-0.115035	-0.249325	0.314295
Dag1	Dag1	EY1	turquoise	0.157511	0.212428	-0.0535008	-0.172022	0.0933011	0.0711207	0.0916747	0.122293	0.0495836	0.154856	0.00419262	0.0143294	0.0221976
Moxd1	Moxd1	EY1	turquoise	0.15748	0.0425665	-0.272393	0.0189709	-0.0932602	-0.158348	0.0848254	-0.0284573	0.13816	0.11123	-0.0625309	-0.159474	0.27877
Snrpb2	Snrpb2	EY1	turquoise	0.157326	0.0674097	-0.0871372	-0.0147354	0.0322288	0.0144852	0.0645148	0.101054	0.0931244	0.11402	-0.00813272	0.0187259	0.0405357
Trmt112	Trmt112	EY1	turquoise	0.157308	0.0259616	-0.181913	-0.000501619	-0.0610355	-0.0453272	0.0758402	0.0100152	0.0496839	0.000412199	-0.0507083	-0.0924028	0.11222
Gtf2i	Gtf2i	EY1	turquoise	0.15725	0.0787154	-0.20563	-0.0327535	-0.102674	-0.100798	0.0944118	-0.00777614	0.109299	0.00183074	-0.0175534	-0.1879	0.23911
Ndufb3	Ndufb3	EY1	turquoise	0.156525	-0.0449486	-0.18322	-0.00487965	-0.108252	-0.107024	-0.0214453	-0.0480919	0.0370078	-0.018314	-0.0222828	-0.110818	0.170076
Fam133b	Fam133b	EY1	turquoise	0.156204	0.135031	-0.095838	-0.000506732	0.0259854	-0.0188676	-0.0135242	0.0598264	0.0305842	0.0517639	-0.101018	-0.0468857	-0.0156396
Dpy19l1	Dpy19l1	EY1	turquoise	0.156086	0.127212	-0.0622497	-0.0622711	0.0537755	0.049166	0.0927605	0.112629	0.018272	0.0573772	0.0351174	-0.00123049	0.0112828
Tpgs2	Tpgs2	EY1	turquoise	0.155822	0.117381	-0.0678292	-0.0741282	0.0296343	0.0648327	0.11356	0.105364	0.0306724	0.0422876	0.0505313	0.00921477	0.0229391
Ncapd2	Ncapd2	EY1	turquoise	0.154812	0.21948	-0.0290908	-0.0805594	0.0895962	0.102338	0.243821	0.15992	0.0811975	0.0653507	0.0818319	-0.0189609	0.0521743
Pdrg1	Pdrg1	EY1	turquoise	0.154651	0.081152	-0.0798975	-0.032152	-0.0426854	0.089658	0.00978616	0.115236	0.0441779	-0.0257211	0.0591793	-0.0672574	0.0719778
Hnrnpa3	Hnrnpa3	EY1	turquoise	0.154456	0.156739	-0.175984	-0.114255	0.0113076	-0.109144	0.054691	0.0310494	0.115372	0.0412566	-0.105935	-0.138371	0.14817
Echs1	Echs1	EY1	turquoise	0.154442	0.0330137	-0.181449	-0.049736	-0.0984879	0.00575746	0.0942255	0.0268544	0.0870007	-0.0223911	0.0699252	-0.157396	0.220427
Tnrc6a	Tnrc6a	EY1	turquoise	0.154396	0.170833	-0.0827361	-0.109456	0.0623552	0.0196598	0.14212	0.0978356	0.048068	0.120515	0.021703	-0.0386115	0.0499528
Eri3	Eri3	EY1	turquoise	0.154313	0.135181	-0.0578603	-0.0588627	0.0304731	0.0527259	0.10358	0.105036	0.0541574	0.0338865	0.0602799	-0.0404253	0.0764984
Dgcr2	Dgcr2	EY1	turquoise	0.154198	0.171121	-0.011642	-0.0777872	0.104825	0.0916385	0.13166	0.156223	0.0215406	0.0860478	0.107159	0.0183105	-0.0183506
Slc25a15	Slc25a15	EY1	turquoise	0.153843	0.116301	-0.0388697	-0.0286145	0.0544581	0.0599876	0.054015	0.119218	0.0304962	0.0616571	0.0442952	0.0172686	0.00244322
Cenpe	Cenpe	EY1	turquoise	0.153377	0.311225	0.0114177	-0.142468	0.142966	0.221349	0.58848	0.235422	0.0997771	0.0350079	0.116555	-0.00799102	-0.015286
Impad1	Impad1	EY1	turquoise	0.153111	0.207383	0.0269987	-0.121935	0.142447	0.122088	0.107232	0.167148	0.013447	0.0756509	0.0954344	0.0291571	-0.0250468
Ints4	Ints4	EY1	turquoise	0.152977	0.133845	-0.0705804	-0.0569563	0.0515578	0.0373713	0.10069	0.113173	0.0556059	0.0694957	0.029018	-0.0299916	0.0313574
Chpt1	Chpt1	EY1	turquoise	0.151884	0.0864782	-0.136173	-0.0191081	-0.00851012	-0.0122335	0.108044	0.0531438	0.121023	0.0878606	-0.0502951	-0.00836629	0.102638
Cox4i1	Cox4i1	EY1	turquoise	0.151848	-0.194122	-0.440502	0.150136	-0.305316	-0.242443	-0.0135787	-0.175799	0.209447	-0.0207115	-0.209233	-0.227798	0.355439
Sumo1	Sumo1	EY1	turquoise	0.151821	0.0168149	-0.171144	0.0407073	-0.0362602	-0.0504113	-0.0287285	0.027997	0.0346709	0.0539994	-0.0726194	-0.0621023	0.0811405
Sltm	Sltm	EY1	turquoise	0.151739	0.0737678	-0.118015	-0.0856767	0.0294548	0.0163843	0.130842	0.0914627	0.120688	0.066735	0.0170701	-0.0559797	0.129276
Mpc1	Mpc1	EY1	turquoise	0.151593	-0.0127966	-0.211766	0.0105805	-0.0777776	-0.0978466	0.00366458	-0.0183194	0.0244123	0.0506347	-0.0222164	-0.111919	0.17985
Cstf3	Cstf3	EY1	turquoise	0.150442	0.167192	0.00568071	-0.0834834	0.132122	0.121503	0.0828675	0.18496	-0.0328894	0.056283	0.114751	0.0306965	-0.0725839
Acat1	Acat1	EY1	turquoise	0.15035	0.0845598	-0.114873	-0.0436355	-0.0747781	-0.0165794	0.0431096	0.0351701	-0.0428918	-0.13298	0.0632709	-0.2082	0.112491
Swi5	Swi5	EY1	turquoise	0.149421	-0.0377474	-0.222682	-0.0295431	-0.159199	-0.0725624	-0.00414621	-0.0511877	0.0435843	-0.0604773	-0.0325041	-0.143312	0.192362
E2f2	E2f2	EY1	turquoise	0.149289	0.064851	-0.112372	-0.0324939	-0.0237742	0.00533446	0.00130349	0.0629367	0.00528727	-0.0392156	0.0518978	-0.129341	0.0926831
Top1	Top1	EY1	turquoise	0.149004	0.0748976	-0.0951971	-0.034325	0.039322	-0.0431317	0.017969	0.0713089	-0.0707973	0.0316402	0.0839586	-0.0968208	0.0270512
Idh3g	Idh3g	EY1	turquoise	0.148393	-0.0195542	-0.20136	0.0285883	-0.08938	-0.0101986	0.115982	0.0255002	0.106098	-0.0109034	-0.0233671	-0.105412	0.207243
Helz	Helz	EY1	turquoise	0.148376	0.150729	-0.0954216	-0.073781	0.0714525	-0.0221635	0.117041	0.0777751	0.0848336	0.148114	0.0214515	-0.00618242	0.0683459
Emb	Emb	EY1	turquoise	0.148284	-0.032126	-0.302261	-0.0141524	-0.16212	-0.203831	0.0069049	-0.0920791	0.0872993	0.0541057	-0.0520126	-0.212894	0.315228
Smarce1	Smarce1	EY1	turquoise	0.147883	0.107111	-0.10249	-0.0404668	0.0681432	-0.0446774	0.0725289	0.0663238	0.0400296	0.0958797	-0.0441188	-0.0249566	0.0360362
Anapc5	Anapc5	EY1	turquoise	0.147637	-0.00516826	-0.244096	0.0306744	-0.0862391	-0.190365	0.0784229	-0.061512	0.0726465	0.0476781	-0.0210898	-0.144779	0.257976
Ewsr1	Ewsr1	EY1	turquoise	0.147498	0.0245658	-0.156348	-0.0804056	-0.0398316	-0.0642896	0.0632452	0.00767635	0.103882	0.0625843	-0.00128146	-0.0798463	0.18694
Metrn	Metrn	EY1	turquoise	0.147345	0.109353	-0.0749309	-0.00153925	0.0458799	0.0379981	0.0828092	0.103247	0.0288273	0.0549986	0.0243526	-0.00198276	0.0274129
Rbm14	Rbm14	EY1	turquoise	0.147323	0.122184	-0.0263142	-0.0715887	0.0651196	0.042897	0.0799105	0.108411	0.0111331	0.0313722	0.0776907	-0.0125617	0.0187692
Trim37	Trim37	EY1	turquoise	0.147159	0.22135	0.0239829	-0.125101	0.164026	0.172331	0.18066	0.222821	0.00579124	0.105957	0.116216	0.0662666	-0.0562954
Jmjd8	Jmjd8	EY1	turquoise	0.147085	0.0800242	-0.0786705	-0.0140506	0.0222699	0.00469197	0.0533669	0.0773839	0.0201734	0.000362026	0.0844432	-0.046421	0.0474092
Cyp7b1	Cyp7b1	EY1	turquoise	0.147023	0.0829573	-0.127165	-0.0185094	0.0289836	-0.0175438	0.0653267	0.0550135	0.139214	0.0717039	0.0269866	-0.0405328	0.0857285
Tmem101	Tmem101	EY1	turquoise	0.146389	0.0881733	-0.0582315	-0.0497863	0.0458521	0.0302517	0.0578627	0.086575	0.0140597	0.0467852	0.0713824	0.0029809	0.0251506
Cybc1	Cybc1	EY1	turquoise	0.146336	0.118116	-0.023276	-0.0452525	0.0767641	0.0848398	0.0832871	0.130027	0.0558775	0.141243	0.0255589	0.0873662	-0.0365935
Alyref	Alyref	EY1	turquoise	0.146243	0.0784184	-0.0775358	-0.0725424	0.0521429	0.042725	0.0689373	0.1136	-0.0221666	0.0383343	0.0726692	-0.0342153	0.0370697
Mrpl21	Mrpl21	EY1	turquoise	0.146238	-0.0141324	-0.15462	0.0445534	-0.0949182	-0.0300736	0.0403468	0.00492877	0.133439	0.0238264	-0.0586492	-0.0415772	0.128187
Cuedc2	Cuedc2	EY1	turquoise	0.145927	0.0475525	-0.11407	0.014844	0.00624338	0.0182696	0.0529359	0.0828621	0.0134818	0.059607	0.025897	-0.0421496	0.0826675
Pdp2	Pdp2	EY1	turquoise	0.145497	0.164487	0.0024344	-0.118573	0.0785032	0.107366	0.107901	0.136404	-0.00613993	0.0066009	0.129754	-0.0480557	0.00654157
Avpi1	Avpi1	EY1	turquoise	0.145155	0.0303778	-0.107882	-0.11584	-0.0756343	0.131476	0.162767	0.109661	0.120534	-0.0390606	0.0190903	-0.0480367	0.103575
Tedc1	Tedc1	EY1	turquoise	0.144753	0.117626	-0.0699827	-0.0168581	0.0629937	0.0184643	0.128992	0.0919234	0.0848645	0.147438	-0.0321999	0.0623356	0.0212885
Ptn	Ptn	EY1	turquoise	0.144644	-0.178652	-0.537669	0.0781147	-0.381225	-0.430437	0.0168197	-0.280125	0.230046	-0.129114	-0.23483	-0.493165	0.60076
Tmem208	Tmem208	EY1	turquoise	0.144605	0.0286506	-0.048092	-0.0284441	0.0247497	0.0562782	0.0181378	0.0975795	0.0498418	0.0671863	0.0477614	0.0391422	0.0321342
Tcea1	Tcea1	EY1	turquoise	0.144506	0.0625305	-0.157122	0.0131806	-0.0306852	-0.0877593	-0.0687064	0.000587051	0.0868321	-0.00624497	-0.118159	-0.10888	0.0546635
Tkt	Tkt	EY1	turquoise	0.144417	-0.00769707	-0.22938	-0.0330732	-0.151818	-0.0341424	0.102914	-0.0159551	0.0880719	-0.07497	0.00794518	-0.18543	0.259888
Mitd1	Mitd1	EY1	turquoise	0.143978	0.0598917	-0.212395	-0.054076	-0.126413	-0.0664165	0.169939	-0.0157111	0.413047	0.030142	-0.119164	-0.127626	0.292724
Mta1	Mta1	EY1	turquoise	0.143963	0.111706	-0.0412686	-0.0546724	0.0759555	0.0196553	0.0821331	0.0891312	0.0418925	0.0926899	0.0477965	0.0206457	0.00965261
Asph	Asph	EY1	turquoise	0.143925	0.223108	-0.00505287	-0.0878657	0.166583	0.120061	0.138688	0.183249	0.0142692	0.159084	0.101738	0.0643265	-0.013472
Nudt14	Nudt14	EY1	turquoise	0.143824	0.0769078	-0.184044	0.020576	-0.0814705	-0.0241638	0.0427223	0.00793515	0.155774	0.0753284	-0.161832	-0.0332139	0.121709
Ncor2	Ncor2	EY1	turquoise	0.143636	0.182168	-0.0669771	-0.0893907	0.0758068	0.0200445	0.136232	0.101497	0.0587675	0.147266	0.0421912	-0.000102295	0.0801236
Srsf6	Srsf6	EY1	turquoise	0.143577	0.0841328	-0.074116	-0.0868745	0.0721447	0.0388883	0.114589	0.112617	0.0623813	0.0946832	0.0467954	-0.0134168	0.0970723
Hmgn5	Hmgn5	EY1	turquoise	0.143243	0.0842199	-0.128383	-0.0161502	-0.0521152	-0.0103969	0.0746378	0.0401541	0.0545174	-0.0493694	0.0187722	-0.138925	0.154041
Fbxl19	Fbxl19	EY1	turquoise	0.143139	0.129445	-0.0410837	-0.0339414	0.0496431	0.0196275	0.0810341	0.0836954	0.0676848	0.0762648	0.0129488	-0.00396422	0.0179234
Phf12	Phf12	EY1	turquoise	0.142882	0.184886	-0.0109393	-0.0396319	0.110138	0.0895011	0.105882	0.149275	0.012133	0.107012	0.0919371	0.0197175	-0.0130989
Spryd4	Spryd4	EY1	turquoise	0.142203	0.132845	-0.0434336	-0.0374774	0.0507032	0.0499058	0.0936835	0.101187	0.0633136	0.0514423	0.0280978	0.00416704	0.0243651
1500011B03Rik	1500011B03Rik	EY1	turquoise	0.142159	0.057513	-0.0961418	-0.000267532	-0.011317	0.00286739	0.0115414	0.0619005	0.12406	0.0564234	-0.00371738	-0.00662372	0.0703935
Nfe2l2	Nfe2l2	EY1	turquoise	0.142086	0.0645717	-0.117552	-0.0347195	-0.00540999	-0.0710344	0.0607898	0.0469069	0.0517786	0.020158	0.0717267	-0.116606	0.166943
Nemf	Nemf	EY1	turquoise	0.141887	0.125431	-0.121064	-0.0353101	-0.0329428	-0.0535459	0.00496719	0.0172619	0.0680513	-0.00572168	-0.103088	-0.0928646	0.0202463
Ift74	Ift74	EY1	turquoise	0.141721	0.139251	-0.0909505	-0.0106125	0.0500416	0.0550005	0.128216	0.107553	0.0631564	0.0938939	-0.0144408	-0.000107423	0.0543914
Mllt1	Mllt1	EY1	turquoise	0.141705	0.141773	-0.0148872	-0.0602328	0.0813678	0.0789824	0.105093	0.12046	0.0406816	0.0843954	0.0766509	0.0131557	-0.0179795
Slc26a2	Slc26a2	EY1	turquoise	0.141349	0.117603	-0.165272	-0.0271681	-0.00900708	-0.0077238	0.106918	0.0460659	0.0795871	0.0244318	0.0610148	-0.154652	0.176326
Gstz1	Gstz1	EY1	turquoise	0.141162	0.0794774	-0.121758	0.0301597	-0.0239134	-0.026583	0.0940601	0.0387608	0.0645297	-0.00116322	0.0205369	-0.0981585	0.108061
Rab12	Rab12	EY1	turquoise	0.140183	0.0959213	-0.131969	0.0420277	0.0400327	-0.075646	0.100864	0.0495726	0.0479552	0.127013	-0.0397108	-0.016478	0.0700444
Tm2d2	Tm2d2	EY1	turquoise	0.139944	0.103395	-0.0292202	-0.00805292	0.0351872	0.0839432	0.0860982	0.11078	0.0284461	0.0495374	0.0862266	0.00595668	0.00987329
Rdx	Rdx	EY1	turquoise	0.139929	0.0748792	-0.155108	-0.0240665	0.00147552	-0.120555	0.0207553	0.000603785	0.132263	0.123349	-0.120606	-0.0417722	0.1105
Cby1	Cby1	EY1	turquoise	0.13967	0.113317	-0.0755401	-0.0641923	0.0239776	0.0438441	0.082325	0.075661	0.0603848	0.0117275	0.065869	-0.0599623	0.0894493
Cers4	Cers4	EY1	turquoise	0.139585	0.0211794	-0.224232	0.0560649	-0.143503	-0.11262	0.0690086	-0.0422674	0.110651	-0.122063	-0.00289997	-0.266096	0.266003
A630089N07Rik	A630089N07Rik	EY1	turquoise	0.139232	0.123457	-0.0419918	-0.0489576	0.0451994	0.0594647	0.0553581	0.123553	0.0113087	0.0281096	0.0440041	-0.0107139	0.0102363
Ppp4r3b	Ppp4r3b	EY1	turquoise	0.138898	0.154864	-0.101442	-0.0814021	-0.002378	-0.000972441	0.0263369	0.065128	-0.0145275	-0.0068963	-0.0208498	-0.119353	0.0059122
Tnfrsf18	Tnfrsf18	EY1	turquoise	0.138671	0.0320121	-0.184099	0.0634374	-0.0365615	-0.0919976	0.0804992	0.0130004	0.0746495	0.08666	-0.0331744	-0.0935742	0.168051
Rnpep	Rnpep	EY1	turquoise	0.138023	0.0829429	-0.0573564	-0.0455674	0.0105554	0.0935801	0.0826329	0.091831	0.095115	-0.00384372	0.0548931	-0.00770691	0.0551878
Fam173a	Fam173a	EY1	turquoise	0.13673	0.0476281	-0.106962	0.012443	-0.0202747	-0.0207905	0.060394	0.0231128	0.0520328	0.0195903	0.0512861	-0.0362038	0.0938573
Matn2	Matn2	EY1	turquoise	0.13634	0.0685862	-0.19067	-0.0412733	-0.041691	-0.08619	0.108118	0.00454017	0.106198	0.0814329	0.00455924	-0.105888	0.192616
Arl2	Arl2	EY1	turquoise	0.135714	0.0754654	-0.113647	0.0153262	-0.00416289	-0.0013349	0.0808026	0.0456893	0.100965	0.0202296	0.00596135	-0.0685362	0.119388
Eef1akmt2	Eef1akmt2	EY1	turquoise	0.135498	0.0536311	-0.084858	0.0136276	0.0249594	-0.0431002	0.0206461	0.0539624	0.00174743	0.0913355	0.0118177	-0.010501	0.035729
Trp73	Trp73	EY1	turquoise	0.135446	0.037323	-0.17742	0.0120371	-0.031819	-0.0850014	0.0842887	0.00346882	0.0988122	0.103744	-0.0767212	-0.0655498	0.120297
Ssbp3	Ssbp3	EY1	turquoise	0.135196	0.0423383	-0.168001	0.000143718	-0.0906857	-0.112292	0.0394412	-0.0217927	0.111005	0.0207618	-0.0111341	-0.132436	0.210106
Nr1h5	Nr1h5	EY1	turquoise	0.135086	0.10141	-0.0800678	-0.00789912	0.0381472	0.0261466	0.0710148	0.0871264	0.025068	0.0395308	0.0155633	-0.0225514	0.0235441
Prr7	Prr7	EY1	turquoise	0.134102	0.0732168	-0.0833442	-0.0251996	-0.00342643	-0.0402804	0.0762106	0.0318155	0.156261	0.0454778	-0.0554405	-0.00896408	0.0778783
Pcbp1	Pcbp1	EY1	turquoise	0.133561	0.11095	-0.0238878	-0.065877	0.0914232	0.0494363	0.0503	0.108606	-0.00690791	0.0108162	0.0432977	-0.0476714	-0.0172986
Ppib	Ppib	EY1	turquoise	0.13353	-0.0421643	-0.222805	-0.0188949	-0.0882796	-0.103542	-0.0273971	-0.0276587	0.0681675	0.0806106	-0.102282	-0.045187	0.114698
Cnpy2	Cnpy2	EY1	turquoise	0.133382	-0.0571995	-0.241296	0.0855057	-0.167067	-0.218548	-0.097751	-0.121563	0.0406742	-0.0729001	-0.111254	-0.208278	0.189771
Sf3b6	Sf3b6	EY1	turquoise	0.133371	0.0379436	-0.0466831	-0.063381	-0.00470456	0.0833621	-0.00862147	0.0997192	0.0117096	0.0114862	0.0625292	0.00487354	0.0146904
BC023719	BC023719	EY1	turquoise	0.133265	0.0803664	-0.0574201	-0.0334541	0.0561619	0.0265331	0.0496441	0.0837847	0.0703042	0.0731307	0.0242724	0.00343953	-0.00698186
Zmat2	Zmat2	EY1	turquoise	0.133262	0.0114865	-0.131271	-0.0129532	-0.00989893	-0.0719224	0.0913309	0.00395896	0.0762251	0.0874765	0.00714254	-0.0233348	0.12823
Chek2	Chek2	EY1	turquoise	0.133185	0.106762	-0.0853319	0.00249395	0.0274228	0.0235594	0.129233	0.0838006	0.0699491	0.0791858	0.0070765	-0.00855319	0.0736002
Srrm1	Srrm1	EY1	turquoise	0.13246	0.143788	-0.08994	-0.0904009	0.0599791	-0.0486919	0.0134948	0.0686869	0.0511868	0.0843203	-0.0290475	-0.0563055	0.0546972
Nmral1	Nmral1	EY1	turquoise	0.132142	0.0351745	-0.125177	0.0429416	-0.0294993	-0.00784487	0.0135955	0.0431881	0.0495456	-0.00774003	0.0142197	-0.0615062	0.0943854
mt-Atp6	mt-Atp6	EY1	turquoise	0.131968	0.015185	-0.268736	-0.133748	-0.0561693	-0.0938793	0.0936116	0.0109669	-0.022491	0.0402795	0.0469814	-0.19581	0.224621
Naa15	Naa15	EY1	turquoise	0.131847	0.143893	0.0127118	-0.150279	0.12305	0.115094	0.139583	0.166268	0.0377187	0.0973039	0.121129	0.00498205	0.0397491
Rhbdd3	Rhbdd3	EY1	turquoise	0.131437	0.0970498	-0.0291989	-0.0313776	0.0708091	0.0783101	0.0691496	0.113625	0.00229958	0.0681697	0.0702639	0.0257069	-0.0126447
Vps28	Vps28	EY1	turquoise	0.131316	-0.0239313	-0.236849	0.0408776	-0.176784	-0.17118	-0.0618077	-0.105773	0.0968267	-0.0605802	-0.0840245	-0.190422	0.193225
Wdr92	Wdr92	EY1	turquoise	0.131261	0.124355	-0.0303484	-0.0348924	0.0685588	0.0549034	0.100641	0.109293	0.0391855	0.075992	0.0438394	0.036537	-0.0157429
Zfp367	Zfp367	EY1	turquoise	0.13118	0.172573	0.00185409	-0.0886399	0.123796	0.0957309	0.0437428	0.158514	-0.0159161	0.101419	0.0777026	0.0224381	-0.0410909
Mipep	Mipep	EY1	turquoise	0.130963	0.0532784	-0.0744993	-0.0118882	-0.00394363	-0.014553	0.0484314	0.0367762	0.0373219	0.0120506	0.0158142	-0.036869	0.070434
Caprin1	Caprin1	EY1	turquoise	0.130888	0.17913	-0.0397901	-0.103869	0.175804	-0.0219622	0.0852052	0.135549	0.0505519	0.20853	0.0394839	0.0469135	0.0550325
Acaa1a	Acaa1a	EY1	turquoise	0.130882	0.105508	-0.0562076	-0.00937477	-0.00142767	0.0543471	0.0838217	0.0755599	0.0915692	-0.00500994	0.094313	-0.0592948	0.100687
Telo2	Telo2	EY1	turquoise	0.130678	0.164369	0.0226616	-0.0846275	0.111822	0.151267	0.108936	0.167393	0.00472168	0.0574499	0.101247	0.0243548	-0.0529409
Tmem107	Tmem107	EY1	turquoise	0.130502	0.0714016	-0.134845	0.0179581	-0.0652774	-0.0182382	0.0670704	0.0223309	0.142035	0.00246816	-0.0565232	-0.0676649	0.131795
Spcs2	Spcs2	EY1	turquoise	0.130132	0.0218574	-0.0398233	-0.115147	0.0370717	0.0807118	0.00253991	0.107016	0.0435668	0.0666399	0.0894271	0.0385679	0.0279754
Ipo8	Ipo8	EY1	turquoise	0.130059	0.158276	-0.00324192	-0.0525181	0.0856627	0.068184	0.109643	0.125778	0.00985958	0.0676214	0.0808183	0.00289898	-0.0066843
Large2	Large2	EY1	turquoise	0.129968	0.0630039	-0.175976	-0.0135957	-0.0291205	-0.101994	0.066391	0.0106412	0.106446	0.100067	-0.0439535	-0.0800236	0.154874
Rab5c	Rab5c	EY1	turquoise	0.128877	0.0248211	-0.103149	-0.0686898	0.0116138	0.0339683	0.155907	0.0743447	0.176172	0.0848733	0.0642979	0.0183908	0.124818
Edaradd	Edaradd	EY1	turquoise	0.128615	0.0742283	-0.125067	0.00454583	0.0260326	-0.0479952	0.0732061	0.0482303	0.0887364	0.161345	-0.0478663	0.0137141	0.0647025
Pml	Pml	EY1	turquoise	0.128373	0.128117	-0.0767842	-0.0387087	-0.00280145	0.00780676	0.087958	0.0604272	0.247747	0.102162	-0.0383905	0.00157918	0.0767472
Prkd3	Prkd3	EY1	turquoise	0.128039	0.114033	-0.0583664	-0.0328407	0.0528186	0.00418339	0.0751087	0.0767309	0.0204616	0.0569373	0.0496132	-0.0453922	0.0386617
Pttg1	Pttg1	EY1	turquoise	0.126998	0.119808	-0.0277654	-0.0740073	0.0531567	0.0846302	0.064769	0.103268	0.150271	0.0301	0.0191786	0.0200879	0.0131856
Churc1	Churc1	EY1	turquoise	0.126732	-0.0038534	-0.15942	0.036222	-0.0689944	-0.0578937	-0.000558618	-0.00671097	0.0592014	0.0351229	-0.0265024	-0.0644177	0.13041
Gpsm2	Gpsm2	EY1	turquoise	0.126145	0.206907	-0.0362095	-0.0428747	0.0808332	0.0694402	0.281779	0.119789	0.106204	0.102151	0.0420988	0.00307855	0.0667416
Ndufv1	Ndufv1	EY1	turquoise	0.126128	-0.0917248	-0.227549	0.0420625	-0.196225	-0.0848506	0.0790459	-0.065574	0.147901	-0.1124	0.0215022	-0.186598	0.290819
Kctd17	Kctd17	EY1	turquoise	0.125972	-0.0162957	-0.23757	0.0484568	-0.145018	-0.177879	0.0171987	-0.0963638	0.182736	-0.031903	-0.121001	-0.208856	0.266731
Eif3m	Eif3m	EY1	turquoise	0.125722	-0.0019565	-0.0708895	0.00474983	0.0038999	0.0260301	-0.0277183	0.072418	0.0508395	0.0649611	-0.019601	0.052928	0.00401814
Adck5	Adck5	EY1	turquoise	0.125474	0.0792118	-0.0738134	-0.0542391	0.0260729	0.0493084	0.0596068	0.0830419	-0.00849665	0.043943	0.0680711	-0.0435133	0.0517324
Pten	Pten	EY1	turquoise	0.125018	0.102081	-0.0927789	-0.0895653	-0.0125045	-0.0420121	0.0121214	0.0161891	0.0399302	0.00674616	-0.0420352	-0.0959422	0.0639403
Fkbp8	Fkbp8	EY1	turquoise	0.12498	-0.0431551	-0.129452	-0.0703539	-0.0722595	-0.0065376	0.076546	0.0205339	0.0659933	0.0616624	0.0930141	-0.0322337	0.188972
Ptp4a2	Ptp4a2	EY1	turquoise	0.12491	0.193931	0.0778524	-0.186137	0.175629	0.169673	0.130665	0.206442	0.00589201	0.0840149	0.15742	0.0380794	-0.0616373
Mphosph8	Mphosph8	EY1	turquoise	0.124877	0.00296323	-0.23598	0.00488352	-0.0970675	-0.129406	0.0542956	-0.0294321	0.13214	0.0838783	-0.12475	-0.0862911	0.201288
Man1a2	Man1a2	EY1	turquoise	0.124577	0.106063	-0.106208	-0.0927216	0.0050678	-0.0037981	0.0518114	0.0714977	0.00860599	0.0231415	0.00389899	-0.0789412	0.0820196
Cfap36	Cfap36	EY1	turquoise	0.124536	0.108165	-0.0722499	-0.0137429	0.0426605	0.0114437	0.124047	0.0562759	0.0733989	0.0875419	-0.0257957	0.00866464	0.0647157
Ctdspl	Ctdspl	EY1	turquoise	0.124475	0.0445035	-0.225695	0.0406813	-0.114118	-0.14155	0.0132354	-0.0545552	0.0675643	0.0333111	-0.0870284	-0.153917	0.204908
Maf1	Maf1	EY1	turquoise	0.121485	0.0843844	-0.0726894	0.0296507	0.0479537	0.0388641	0.0649717	0.0697596	0.014847	0.0767863	0.0730947	0.0174057	0.0289494
Tmem256	Tmem256	EY1	turquoise	0.121329	0.0188373	-0.142735	0.0298945	-0.11963	-0.018341	-0.0313647	-0.0126797	-0.012195	-0.0779142	0.00625145	-0.122015	0.0909372
Sox2	Sox2	EY1	turquoise	0.120255	0.0326551	-0.213031	-0.0864183	-0.143294	-0.0846923	0.11275	-0.0355232	0.0732287	-0.0461038	0.0445834	-0.220092	0.259948
Nrtn	Nrtn	EY1	turquoise	0.119798	0.0590806	-0.0596026	0.0122751	-0.00509763	-0.00923417	0.0206895	0.034167	0.0206524	-0.052623	0.0668644	-0.0996839	0.0695923
Ctcf	Ctcf	EY1	turquoise	0.119107	0.0917537	-0.115678	-0.0365657	-0.0188213	-0.0658643	0.195877	0.0225722	0.105207	0.0425	-0.0282918	-0.098139	0.14965
Atpif1	Atpif1	EY1	turquoise	0.118837	-0.203159	-0.414553	0.027964	-0.368523	-0.218393	-0.00269751	-0.183887	0.158847	-0.154585	-0.0728888	-0.35631	0.496081
Ift57	Ift57	EY1	turquoise	0.11759	0.0134797	-0.168611	0.0322836	-0.0728693	-0.107268	0.0249926	-0.0491616	0.140419	0.0348496	-0.0889029	-0.0804564	0.173643
Chac2	Chac2	EY1	turquoise	0.116879	0.0717703	-0.0427754	-0.0294194	0.0284373	-0.00898774	0.10246	0.0498143	0.0449601	0.051252	0.0483236	-0.0030459	0.0371577
Papola	Papola	EY1	turquoise	0.114827	0.117902	-0.0824923	-0.089336	0.0150254	-0.0224957	0.0249168	0.0524614	0.039962	0.0353415	-0.079276	-0.0456487	0.018128
mt-Co3	mt-Co3	EY1	turquoise	0.11374	0.122673	-0.16448	-0.189402	0.0412041	0.0334124	0.120287	0.0980313	-0.0991313	0.0554251	0.160645	-0.150653	0.127616
Gstk1	Gstk1	EY1	turquoise	0.113738	0.0579482	-0.0770655	0.00515214	-0.0138168	0.0232657	0.0551146	0.040674	0.0657104	0.0108172	0.0300385	-0.0292514	0.0816548
Cep78	Cep78	EY1	turquoise	0.113602	0.0870624	-0.0474649	-0.029677	0.0197937	0.019942	0.0592347	0.071012	0.020918	0.0144516	0.0223407	-0.0296665	0.0392175
Pbx3	Pbx3	EY1	turquoise	0.112687	0.0900364	-0.0833535	-0.0744249	-0.0166626	-0.0100508	0.0480265	0.0631415	0.0056475	-0.0105502	0.0442655	-0.0966267	0.0882262
Ugdh	Ugdh	EY1	turquoise	0.112582	0.0758849	-0.163651	-0.0152327	0.0163747	-0.0889492	0.0582335	0.0291402	0.091952	0.174202	-0.0771028	-0.0143262	0.125439
Ost4	Ost4	EY1	turquoise	0.110162	-0.0351023	-0.150801	-0.0572488	-0.057498	-0.0557529	-0.0239007	0.000114644	0.00968536	0.0657596	0.000553605	-0.0403647	0.135178
Tnrc6b	Tnrc6b	EY1	turquoise	0.110111	0.1397	-0.0721213	-0.0787628	0.022307	0.0226082	0.0995636	0.0788198	0.0217797	0.0378024	0.125305	-0.093586	0.0988346
Kcnh1	Kcnh1	EY1	turquoise	0.108746	0.0425347	-0.22619	0.0305259	-0.0866412	-0.152611	0.0401118	-0.0458864	0.115571	0.0476723	-0.0286206	-0.177375	0.258588
Lamtor5	Lamtor5	EY1	turquoise	0.10792	-0.0265534	-0.0983682	-0.00965455	-0.0305913	-0.0635626	0.0349739	-0.00840308	0.108515	0.087086	0.0101356	0.00791039	0.142706
Tmem132a	Tmem132a	EY1	turquoise	0.10772	-0.00671047	-0.315364	-0.0278743	-0.17108	-0.267599	0.153517	-0.145213	0.28118	0.10231	-0.208384	-0.175457	0.348328
Ndufa1	Ndufa1	EY1	turquoise	0.106788	-0.0398604	-0.255819	0.0556817	-0.199696	-0.188429	-0.0688275	-0.131315	0.0831741	-0.0785605	-0.117022	-0.235545	0.223759
Reep4	Reep4	EY1	turquoise	0.106191	0.148601	0.00731932	-0.0363588	0.0739722	0.101516	0.222764	0.106255	0.0628365	0.075225	0.0878096	0.0381239	0.0100379
Polr3gl	Polr3gl	EY1	turquoise	0.1055	0.0507278	-0.0891927	0.00585821	0.00678921	0.015284	0.0267443	0.0522384	0.0469659	0.0420887	0.0113469	-0.0460668	0.0716096
Cops6	Cops6	EY1	turquoise	0.105491	-0.0466481	-0.177571	-0.00121439	-0.111064	-0.0604638	0.0198789	-0.0284617	0.0961273	-0.0171838	-0.0382465	-0.105557	0.1913
Thg1l	Thg1l	EY1	turquoise	0.104222	0.07518	-0.0427143	0.0125702	0.0477828	-0.00263176	0.0291341	0.0579069	0.0144355	0.0523917	0.0341415	0.00209107	0.0022753
Sesn1	Sesn1	EY1	turquoise	0.104125	0.1021	-0.0810709	-0.000246622	0.0211574	0.00213157	0.0650283	0.0491428	0.00364853	0.00381248	0.0619327	-0.0974248	0.072526
Itm2c	Itm2c	EY1	turquoise	0.10386	0.0683775	-0.128526	-0.0106012	0.0346154	-0.00793445	0.0690355	0.038137	0.0950155	0.132223	-0.0614032	0.0055011	0.0910317
Agpat1	Agpat1	EY1	turquoise	0.103067	0.104139	0.0107579	-0.0206793	0.0914388	0.0743238	0.0439078	0.114173	-0.0116879	0.0860997	0.0450524	0.0664398	-0.0577181
Ube2e1	Ube2e1	EY1	turquoise	0.102607	0.040639	-0.0372311	-0.036105	-0.001125	0.0126478	0.00643435	0.0408244	0.0589772	0.0284634	-0.00136894	0.0130431	0.0478884
mt-Atp8	mt-Atp8	EY1	turquoise	0.102334	0.0610542	-0.170283	-0.0926198	-0.0245369	-0.0943746	-0.00380539	-0.0115938	0.0574508	0.0319349	-0.0955119	-0.104405	0.0651584
Add3	Add3	EY1	turquoise	0.102018	0.0833764	-0.108976	-0.016795	-0.0117105	-0.0323766	0.0765646	0.0201707	0.00850605	0.0557593	0.0239097	-0.0954573	0.117222
Ube2a	Ube2a	EY1	turquoise	0.101787	0.0289523	-0.0320579	-0.0479681	0.0359604	0.0633106	0.0906584	0.0748758	0.0859936	0.0774164	0.0671246	0.0454012	0.0660313
Dpm3	Dpm3	EY1	turquoise	0.0999705	-0.0402713	-0.172476	0.0284561	-0.110239	-0.0465456	0.0887089	-0.0291809	0.0772661	-0.0510282	0.0270115	-0.132529	0.195811
Ndufb2	Ndufb2	EY1	turquoise	0.0978317	-0.0747913	-0.112328	-0.0119973	-0.10393	0.0899598	0.0520912	0.0401563	0.0749854	-0.0846374	0.0280335	-0.0752498	0.135665
Ptprs	Ptprs	EY1	turquoise	0.0966166	0.102916	-0.142004	-0.00581018	-0.0279272	-0.0603658	0.114745	0.00276439	0.117551	0.0705696	-0.0718768	-0.0993795	0.16299
Eif4e3	Eif4e3	EY1	turquoise	0.0962742	0.0914419	-0.0652925	-0.042259	0.0598373	-0.0285626	0.0464416	0.0334396	0.178211	0.162634	-0.0333281	0.0677152	0.0258224
Lmo4	Lmo4	EY1	turquoise	0.0950661	0.109236	-0.0965818	0.0278985	-0.0407852	-0.0435351	0.0129264	-0.0142234	0.0752177	-0.00856429	-0.112389	-0.0949582	0.042688
Cbs	Cbs	EY1	turquoise	0.0937675	0.021922	-0.15507	0.0581942	-0.0859447	-0.0768822	0.0744751	-0.0333017	0.0987456	-0.005796	-0.0679149	-0.120692	0.184205
Aldh3a1	Aldh3a1	EY1	turquoise	0.0934767	-0.0677277	-0.303887	0.082569	-0.254895	-0.210052	0.049389	-0.151696	0.113229	-0.181029	-0.122371	-0.357327	0.392436
2010300C02Rik	2010300C02Rik	EY1	turquoise	0.0933334	0.0725645	-0.152655	-0.037299	-0.0879559	-0.0756941	0.143309	-0.0355156	0.180671	-0.0119035	-0.0996555	-0.136027	0.195703
Rtraf	Rtraf	EY1	turquoise	0.0917363	-0.0707344	-0.157401	0.103896	-0.086204	-0.1386	-0.0656197	-0.0622836	0.0865081	0.0447369	-0.0943254	-0.0425011	0.110773
Atrx	Atrx	EY1	turquoise	0.0912292	0.0748937	-0.169452	-0.113116	0.00517063	-0.0871246	0.11741	0.0223904	0.142941	0.152156	-0.0577428	-0.0818909	0.233704
Mrps18c	Mrps18c	EY1	turquoise	0.0907227	0.0278516	-0.0467814	-0.0198133	0.0263866	0.0927729	0.0684995	0.0958662	0.0492303	0.0488509	0.0618738	0.0423759	0.0481497
Taz	Taz	EY1	turquoise	0.0904972	0.090146	-0.0741835	0.00300258	-0.009024	-0.039927	0.0899952	0.00859211	0.107883	0.0182757	-0.0114369	-0.0362259	0.0570411
Marveld1	Marveld1	EY1	turquoise	0.0891828	0.0363628	-0.137706	-0.0250281	-0.0250197	-0.0856616	0.0507049	-0.0123237	0.0913902	0.089731	-0.0838872	-0.0294093	0.119192
Notch1	Notch1	EY1	turquoise	0.0860399	0.0104053	-0.242725	-0.0331523	-0.132927	-0.0896847	0.089247	-0.0201042	0.0887106	-0.00384461	-0.0553732	-0.196835	0.254179
Ier3ip1	Ier3ip1	EY1	turquoise	0.084844	0.0353699	-0.0472064	-0.0503182	0.0238697	0.0519293	-0.0116424	0.0657826	-0.0298465	0.0465076	0.00876606	0.0153211	0.00800219
Fundc2	Fundc2	EY1	turquoise	0.0834895	0.00466271	-0.126017	0.00476335	-0.0359746	-0.0190001	0.0125372	0.0105905	-0.0305455	0.000913459	-0.0105449	-0.0537804	0.0839723
Osgep	Osgep	EY1	turquoise	0.0816619	0.0314221	-0.119743	0.0247409	-0.0599708	-0.0397959	0.0374131	0.00413116	0.0250008	0.00814882	0.0348559	-0.115731	0.134969
Tra2b	Tra2b	EY1	turquoise	0.0812947	0.0573399	-0.0968528	-0.0827865	0.0179824	-0.00931685	0.0328731	0.0446142	0.0481017	0.066197	-0.01105	-0.0807208	0.126425
Anapc13	Anapc13	EY1	turquoise	0.0795457	-0.0351515	-0.195178	0.0110801	-0.162912	-0.0918135	-0.0132638	-0.0743387	0.0552299	-0.101874	-0.0833206	-0.191291	0.193269
Zbtb12	Zbtb12	EY1	turquoise	0.0762503	0.0491093	-0.0984863	0.052871	-0.0229995	-0.0366866	0.0400722	0.0147927	0.00834422	-0.0192708	0.0137012	-0.0973393	0.0871348
Nedd4	Nedd4	EY1	turquoise	0.0760392	0.0771066	-0.191555	-0.104227	-0.0670846	-0.0721383	0.0245413	-0.00384256	0.0427449	0.0421121	-0.0528105	-0.150199	0.205268
Cenpb	Cenpb	EY1	turquoise	0.075379	0.00066755	-0.124171	-0.0617346	-0.0634066	-0.0736507	0.048646	-0.0208528	0.0798011	0.0102231	0.00480856	-0.102196	0.173531
1110012L19Rik	1110012L19Rik	EY1	turquoise	0.0693142	0.0406355	-0.100989	0.00612956	-0.0396061	-0.0275798	0.10003	-0.00514382	0.114055	0.0681381	-0.0684862	-0.0306939	0.103632
Tex9	Tex9	EY1	turquoise	0.0685151	0.0253047	-0.122348	0.0258101	-0.0800849	-0.073255	0.0172836	-0.027716	0.105347	0.0438876	-0.0906736	-0.0686954	0.124756
Mrps14	Mrps14	EY1	turquoise	0.0684056	-0.0762323	-0.152056	0.0288492	-0.103897	-0.0407527	0.0233266	-0.0225712	-0.000560594	-0.0119078	0.0193569	-0.0861951	0.159283
Tcf4	Tcf4	EY1	turquoise	0.0674279	0.0258584	-0.207086	0.0644415	-0.118814	-0.143167	0.0819044	-0.0755208	0.200417	-0.00101119	-0.132702	-0.178538	0.244564
Arhgap25	Arhgap25	EY1	turquoise	0.0648584	0.0240029	-0.168001	0.0215274	-0.0541478	-0.101101	0.0107702	-0.0220447	0.104566	0.116945	-0.0423567	-0.0691806	0.159425
Ndufb1-ps	Ndufb1-ps	EY1	turquoise	0.0645508	-0.0324054	-0.111075	0.0297923	-0.0781167	0.0060455	0.00219493	-0.00527441	0.0579733	-0.0710558	0.0513246	-0.0884636	0.11027
Lrig3	Lrig3	EY1	turquoise	0.0501866	-0.0102732	-0.210822	0.0235772	-0.150112	-0.14884	0.0919263	-0.0959836	0.170203	-0.0255002	-0.099528	-0.170581	0.258252
Ociad2	Ociad2	EY1	turquoise	0.0287785	-0.153888	-0.30286	0.023108	-0.266995	-0.324104	-0.0332374	-0.268596	0.312783	0.0363007	-0.325737	-0.147834	0.374169
Dctn3	Dctn3	EY1	turquoise	0.0256152	-0.0556641	-0.0640843	-0.0443579	-0.105264	-0.00680744	0.0686708	-0.0376136	0.0962942	-0.00817153	-0.0061293	0.0105396	0.1098

## Sheet: EY2
	gene_name	module	color	kME_EY1	kME_grey	kME_EY2	kME_EY3	kME_EY4	kME_EY5	kME_EY6	kME_EY7	kME_EY8	kME_EY9	kME_EY10	kME_EY11	kME_EY12
Anxa1	Anxa1	EY2	blue	-0.210251	0.152959	0.675546	-0.151269	0.436085	0.511782	-0.0898638	0.31554	-0.548209	-0.0763468	0.525898	0.357377	-0.617261
Phlda1	Phlda1	EY2	blue	-0.310889	0.0967231	0.641324	-0.0459223	0.343418	0.362406	-0.0273387	0.140988	-0.199014	0.0486248	0.16415	0.386642	-0.473597
Actg1	Actg1	EY2	blue	-0.250987	0.0706551	0.634836	-0.0721659	0.377823	0.424247	-0.0372124	0.221288	-0.37043	0.0826266	0.270893	0.518684	-0.628178
Crct1	Crct1	EY2	blue	-0.490229	-0.0955342	0.630577	0.0411773	0.100219	0.2285	-0.186332	-0.102044	-0.213833	-0.299527	0.111938	0.12143	-0.377381
Ndrg1	Ndrg1	EY2	blue	-0.538712	-0.0653647	0.625211	0.0380455	0.199185	0.183931	-0.172541	-0.116805	-0.234986	-0.0293527	0.0628449	0.317773	-0.377043
Pgk1	Pgk1	EY2	blue	-0.178066	0.143972	0.60016	-0.0759631	0.417285	0.480192	-0.0274638	0.28061	-0.299546	0.0982168	0.328524	0.512472	-0.597998
Klk12	Klk12	EY2	blue	-0.382298	-0.00870106	0.59921	-0.00471921	0.121942	0.282076	-0.0824961	-0.00790346	-0.115548	-0.239414	0.0951244	0.209724	-0.406606
Klk10	Klk10	EY2	blue	-0.331485	-0.0266869	0.587194	-0.0460397	0.109472	0.253472	-0.0649885	-0.0125647	-0.141344	-0.243256	0.191645	0.168554	-0.341693
Cldn4	Cldn4	EY2	blue	-0.338236	0.0141693	0.581926	-0.00101221	0.168711	0.296955	-0.0543661	0.0310336	-0.231272	-0.181243	0.143455	0.203417	-0.385951
Tiparp	Tiparp	EY2	blue	-0.318232	0.1261	0.574316	-0.081076	0.31092	0.29885	-0.0671034	0.0982943	-0.216025	0.023746	0.189042	0.298386	-0.425958
Sult2b1	Sult2b1	EY2	blue	-0.200542	0.0693766	0.573594	-0.125168	0.202339	0.373968	-0.0399235	0.134985	-0.187858	-0.189423	0.300672	0.244285	-0.386999
Sbsn	Sbsn	EY2	blue	-0.405936	-0.065844	0.572033	-0.00414285	0.0845632	0.168662	-0.121199	-0.0872673	-0.131157	-0.170703	0.0691012	0.215518	-0.31326
Bnip3	Bnip3	EY2	blue	-0.359559	0.0836297	0.5651	-0.00804655	0.316723	0.339077	-0.0187047	0.0876	-0.238223	0.0811516	0.197588	0.396299	-0.426235
Tgm1	Tgm1	EY2	blue	-0.233003	0.093162	0.563292	-0.0709431	0.212309	0.276124	-0.132827	0.0774946	-0.243486	-0.188775	0.25169	0.173599	-0.399793
Cdkn1a	Cdkn1a	EY2	blue	-0.51111	-0.112412	0.562093	-0.0392977	0.0823306	0.268023	-0.0796245	-0.0732448	-0.153752	-0.230361	0.131936	0.151082	-0.228774
Anxa2	Anxa2	EY2	blue	-0.259124	0.017235	0.559047	-0.205272	0.274272	0.400872	-0.073888	0.13595	-0.262306	0.103585	0.223455	0.508663	-0.485962
Aldoa	Aldoa	EY2	blue	-0.247797	0.0416652	0.552001	-0.0110771	0.285961	0.388645	-0.107331	0.151401	-0.27533	0.0669037	0.201615	0.472433	-0.525356
F3	F3	EY2	blue	-0.385989	0.0550517	0.550869	0.00689823	0.224647	0.225225	-0.0755508	-0.00211209	-0.184316	-0.060423	0.0731568	0.24093	-0.406706
Cysrt1	Cysrt1	EY2	blue	-0.474595	-0.0941763	0.549898	0.0863236	0.0306405	0.103832	-0.171195	-0.191347	-0.064446	-0.200258	-0.0454186	0.174704	-0.302374
Plin2	Plin2	EY2	blue	-0.421881	-0.0286505	0.549036	0.106843	0.228258	0.114541	-0.132396	-0.0720237	-0.0993223	0.0940175	-0.125154	0.424425	-0.45183
Slpi	Slpi	EY2	blue	-0.217898	0.0289475	0.543747	-0.06149	0.178356	0.393857	0.0130252	0.132056	-0.185707	-0.305388	0.363825	0.10905	-0.297484
Dmkn	Dmkn	EY2	blue	-0.388357	-0.142266	0.542516	0.0402513	0.0235436	0.17748	-0.181198	-0.109631	-0.301442	-0.432203	0.23003	0.0423667	-0.292963
Krt6a	Krt6a	EY2	blue	-0.148607	0.109533	0.538572	-0.273571	0.279019	0.27126	-0.0787218	0.139027	-0.242545	-0.0744499	0.299198	0.329795	-0.504163
Cnfn	Cnfn	EY2	blue	-0.413515	-0.0996574	0.53043	0.0210463	0.0785269	0.16799	-0.150496	-0.110338	-0.172447	-0.273913	0.0667953	0.12314	-0.342522
Ier3	Ier3	EY2	blue	-0.227869	0.13058	0.527511	-0.0987883	0.35193	0.436529	0.0262804	0.244867	-0.235823	0.141298	0.260883	0.399326	-0.416616
S100a14	S100a14	EY2	blue	-0.369535	-0.113152	0.524399	-0.0112061	0.121499	0.168438	-0.231207	-0.0817975	-0.11669	-0.105619	-0.0150508	0.325263	-0.403611
Bnip3l	Bnip3l	EY2	blue	-0.358422	0.0452065	0.522561	-0.0258138	0.253423	0.271772	-0.129498	0.0517086	-0.319694	0.0333459	0.139129	0.32058	-0.433205
Prrg4	Prrg4	EY2	blue	-0.278977	0.11392	0.520215	-0.016423	0.270393	0.288275	-0.0135791	0.101009	-0.191663	-0.0438776	0.101986	0.253813	-0.390037
Lgals3	Lgals3	EY2	blue	-0.303027	-0.0515437	0.519993	-0.10022	0.149708	0.292282	-0.114949	0.0318669	-0.194782	-0.0970687	0.141968	0.344069	-0.439021
Lypd3	Lypd3	EY2	blue	-0.33755	-0.0626729	0.519793	-0.046289	0.0437161	0.138191	-0.118714	-0.0986627	-0.149528	-0.277863	0.194884	0.101678	-0.232778
Sfn	Sfn	EY2	blue	-0.260198	-0.0275246	0.519056	-0.122688	0.194064	0.15907	-0.209994	0.00726454	-0.263198	-0.0147144	0.220777	0.337982	-0.422051
Egln3	Egln3	EY2	blue	-0.359784	0.0525839	0.518974	-0.0677519	0.188178	0.301639	-0.0546342	0.0167429	-0.136358	0.00861602	0.172121	0.287709	-0.29936
Hspb1	Hspb1	EY2	blue	-0.387107	-0.0704203	0.517732	-0.0782488	0.114166	0.195325	-0.143921	-0.045291	-0.182917	0.0157524	0.113341	0.372278	-0.36675
Iffo2	Iffo2	EY2	blue	-0.22794	0.161983	0.513855	-0.145161	0.271034	0.260726	0.0274433	0.12357	-0.12176	0.0573072	0.119465	0.27847	-0.343221
Krt16	Krt16	EY2	blue	-0.287753	-0.0609208	0.513313	-0.13006	0.128537	0.19879	-0.156354	-0.00610534	-0.189877	-0.208782	0.285271	0.199276	-0.316899
Mpzl3	Mpzl3	EY2	blue	-0.243443	0.103075	0.508739	-0.0685511	0.247717	0.312819	0.00235635	0.114674	-0.208327	-0.100046	0.192888	0.206308	-0.381519
Adm	Adm	EY2	blue	-0.395321	-0.00598701	0.507143	0.0362245	0.193345	0.148204	-0.0936874	-0.0701713	-0.142188	0.091373	0.0125848	0.341005	-0.309571
Ero1l	Ero1l	EY2	blue	-0.184663	0.190864	0.504807	-0.0863995	0.334467	0.39616	-0.0115533	0.198356	-0.21662	0.0725697	0.153985	0.343195	-0.448152
Cnn3	Cnn3	EY2	blue	-0.0344837	0.289747	0.504186	-0.177262	0.442856	0.484462	-0.00784139	0.391895	-0.427316	0.135053	0.386785	0.376542	-0.569184
S100a10	S100a10	EY2	blue	-0.20369	0.0459478	0.502746	-0.0499733	0.389911	0.265429	-0.160151	0.182525	-0.321754	0.325155	0.1778	0.603692	-0.587462
Cast	Cast	EY2	blue	-0.301649	0.154721	0.496335	-0.112614	0.313617	0.214612	-0.0950466	0.0794608	-0.248921	0.136872	0.0759114	0.325218	-0.446346
Ifi202b	Ifi202b	EY2	blue	-0.193701	0.0828283	0.49413	-0.124159	0.232698	0.263989	-0.0158908	0.106257	0.120359	-0.00111083	0.196234	0.30426	-0.311796
Mal	Mal	EY2	blue	-0.428296	-0.0813187	0.49253	0.059439	0.127709	0.0395706	-0.163201	-0.158897	-0.111487	0.0265968	-0.103186	0.322646	-0.34623
Lrrfip1	Lrrfip1	EY2	blue	-0.246735	0.116399	0.49188	-0.0315373	0.292116	0.193471	-0.0741147	0.0729435	-0.116602	0.118664	0.03282	0.35089	-0.409118
Tpi1	Tpi1	EY2	blue	-0.0669598	0.147366	0.489138	-0.182056	0.338525	0.468581	-0.000899668	0.279482	-0.276878	0.0838115	0.373889	0.437551	-0.474569
Shroom3	Shroom3	EY2	blue	-0.0133256	0.226153	0.485403	-0.146277	0.401087	0.434349	0.0556598	0.331189	-0.230904	0.118343	0.354909	0.384638	-0.471644
Actn1	Actn1	EY2	blue	-0.0335359	0.347336	0.483595	-0.195496	0.5072	0.416924	0.0954599	0.356817	-0.235667	0.305879	0.22893	0.494436	-0.542535
S100a11	S100a11	EY2	blue	-0.173172	0.0217763	0.479783	-0.12816	0.281059	0.359113	-0.1343	0.194173	-0.438808	0.0483937	0.404697	0.377	-0.481676
Rab11a	Rab11a	EY2	blue	-0.218053	0.0403728	0.473277	-0.0913857	0.191856	0.310578	-0.0507211	0.0962925	-0.222665	-0.138286	0.309959	0.183821	-0.318799
Cdc42ep3	Cdc42ep3	EY2	blue	-0.257214	0.120687	0.472212	0.0148359	0.263738	0.196054	-0.0327284	0.0619148	-0.181159	0.117729	0.0154506	0.311908	-0.403305
Flnb	Flnb	EY2	blue	-0.142837	0.253817	0.470984	-0.169096	0.399952	0.350762	0.101295	0.240054	-0.163956	0.20264	0.156534	0.397933	-0.442541
Pls3	Pls3	EY2	blue	-0.359484	0.0142079	0.470065	-0.0282972	0.20939	0.144989	-0.054423	-0.0107924	-0.107641	0.0722171	0.0519958	0.303235	-0.257162
Klf4	Klf4	EY2	blue	-0.333458	0.0404861	0.469188	-0.0590959	0.129408	0.173527	-0.0141859	-0.0266182	-0.19606	-0.153076	0.142699	0.0576037	-0.236759
S100a7a	S100a7a	EY2	blue	-0.37031	-0.053556	0.468154	0.00883904	0.129955	0.080559	-0.159224	-0.116315	-0.0824707	-0.02032	-0.0580207	0.291097	-0.351719
Uaca	Uaca	EY2	blue	-0.222085	0.192426	0.466599	-0.0751244	0.299213	0.275895	0.0944674	0.122663	-0.105408	-0.011035	0.147719	0.208748	-0.344848
Eif4ebp1	Eif4ebp1	EY2	blue	-0.256187	0.0394467	0.4622	0.0380263	0.21069	0.255951	-0.0941419	0.0664519	-0.166253	0.032501	0.105606	0.355108	-0.413923
Perp	Perp	EY2	blue	-0.390922	-0.129783	0.459176	-0.0712575	-0.03556	0.113051	-0.230812	-0.137622	-0.326089	-0.412868	0.324983	-0.0664513	-0.21124
Dynap	Dynap	EY2	blue	-0.363194	-0.0595169	0.455114	0.0706332	0.0593469	0.0469846	-0.143853	-0.155102	-0.197546	-0.238253	0.171954	0.0449352	-0.239318
Spink5	Spink5	EY2	blue	-0.432983	-0.111516	0.449624	0.0717197	-0.0529581	0.0185793	-0.135332	-0.221082	-0.0165624	-0.366777	-0.0421471	-0.0454116	-0.189686
Tpm4	Tpm4	EY2	blue	-0.0302814	0.323877	0.447783	-0.238336	0.470029	0.388074	0.0649073	0.362762	-0.33918	0.213264	0.355036	0.39467	-0.490952
Sprr1b	Sprr1b	EY2	blue	-0.28771	-0.0264801	0.445628	-0.0240348	0.114499	0.236418	-0.0677785	0.0175257	-0.248607	-0.259854	0.181706	0.0622133	-0.31531
Ppl	Ppl	EY2	blue	-0.092276	0.217715	0.444778	-0.25962	0.23288	0.397567	0.0514653	0.223717	-0.19399	-0.182096	0.367622	0.0701805	-0.280084
Krt80	Krt80	EY2	blue	-0.30184	0.022766	0.442358	-0.0214407	0.0897754	0.169238	-0.0157538	-0.0351369	-0.132272	-0.212671	0.0613369	0.0652346	-0.26827
Dusp5	Dusp5	EY2	blue	-0.108699	0.224271	0.438035	-0.125213	0.295401	0.346442	0.092021	0.225186	-0.196641	0.0581865	0.274651	0.234232	-0.335351
Hbegf	Hbegf	EY2	blue	-0.208347	0.0817718	0.437836	-0.133163	0.207071	0.255735	-0.0909434	0.0801978	-0.172549	-0.0107256	0.214714	0.189409	-0.304539
Higd1a	Higd1a	EY2	blue	-0.202998	0.018812	0.437653	-0.0485023	0.200945	0.309679	-0.0866034	0.100388	-0.202532	-0.034182	0.184257	0.316257	-0.393534
Nupr1	Nupr1	EY2	blue	-0.166147	0.163929	0.435941	-0.0402097	0.348985	0.369781	0.00371869	0.230805	-0.15126	0.207463	0.147104	0.423236	-0.430421
Ahnak	Ahnak	EY2	blue	-0.262626	0.183552	0.43541	-0.328594	0.232657	0.178503	-0.0238268	0.0393063	-0.0957218	0.015486	0.0902683	0.16364	-0.289183
Gprc5a	Gprc5a	EY2	blue	-0.184218	0.11099	0.433904	-0.0841914	0.305808	0.290753	-0.0160469	0.156656	-0.119303	0.161527	0.0555951	0.392663	-0.380476
Ccdc71l	Ccdc71l	EY2	blue	-0.237686	0.0688664	0.433019	0.0527938	0.23709	0.171063	-0.0527742	0.0439149	-0.244054	-0.0124583	0.16635	0.197548	-0.329494
Atp6v0b	Atp6v0b	EY2	blue	-0.206276	0.0524722	0.432579	-0.0538241	0.201541	0.309328	-0.0726658	0.11793	-0.258567	-0.104913	0.157145	0.215144	-0.403948
Ndufa4l2	Ndufa4l2	EY2	blue	-0.421006	-0.091822	0.431476	0.0910015	0.0583683	0.0706207	-0.148803	-0.154995	-0.184748	-0.100616	0.143772	0.162559	-0.225269
Sat1	Sat1	EY2	blue	-0.451861	-0.135659	0.429771	0.0778204	0.0576936	0.0998574	-0.160445	-0.118349	-0.178774	-0.121046	0.157021	0.128226	-0.181424
Pnrc1	Pnrc1	EY2	blue	-0.312702	0.0647829	0.429643	0.00817439	0.229996	0.2181	-0.0531529	0.0430695	-0.244156	0.00425614	0.170683	0.166078	-0.26256
Hmox1	Hmox1	EY2	blue	-0.102809	0.171505	0.428745	-0.101587	0.309477	0.389334	-0.0071564	0.246908	-0.19346	0.0551849	0.232908	0.313273	-0.394414
Rbms1	Rbms1	EY2	blue	-0.163085	0.195425	0.426874	-0.118809	0.260045	0.242897	0.00662445	0.130599	-0.161298	-0.017745	0.151033	0.184409	-0.367737
Map7d1	Map7d1	EY2	blue	-0.13072	0.163215	0.426067	-0.0992385	0.311445	0.181852	-0.0155119	0.133395	-0.147438	0.179561	0.168036	0.334254	-0.334913
Slc2a1	Slc2a1	EY2	blue	-0.233524	0.0616789	0.42481	-0.0676583	0.300462	0.268845	0.00273048	0.101553	-0.13298	0.217379	0.196466	0.43133	-0.282415
Abca12	Abca12	EY2	blue	-0.256334	0.0618083	0.423789	0.0157475	0.138621	0.204469	-0.0329662	0.0203283	-0.0798406	-0.156603	0.0760655	0.11799	-0.248495
Akirin1	Akirin1	EY2	blue	-0.168523	0.146035	0.423135	-0.0518841	0.265741	0.239519	-0.0165522	0.13258	-0.175043	0.0325346	0.103811	0.240843	-0.355352
Pold4	Pold4	EY2	blue	-0.217434	0.0966315	0.423059	0.00845708	0.258442	0.317038	0.00757687	0.142012	-0.17894	0.0541202	0.173198	0.306064	-0.345047
Vps37b	Vps37b	EY2	blue	-0.257145	0.0935699	0.423032	0.0234846	0.196114	0.15814	-0.0771368	0.0043227	-0.148057	-0.00292769	0.0183501	0.204249	-0.322113
Plk2	Plk2	EY2	blue	0.079052	0.360394	0.422437	-0.250183	0.421235	0.527525	0.137761	0.455935	-0.336735	0.025729	0.468542	0.205255	-0.430877
Dsc2	Dsc2	EY2	blue	-0.167263	0.131036	0.421932	-0.162029	0.172478	0.232575	-0.058664	0.0841626	-0.238946	-0.19614	0.309929	0.044877	-0.27041
Crb3	Crb3	EY2	blue	-0.112818	0.102367	0.421042	-0.0607873	0.23783	0.319544	0.00875569	0.164426	-0.187821	-0.0748362	0.206799	0.206474	-0.37505
Tjp2	Tjp2	EY2	blue	-0.128102	0.206592	0.420324	-0.0912279	0.292156	0.31575	0.0723665	0.190202	-0.187848	0.0250139	0.215966	0.225107	-0.35676
Ablim1	Ablim1	EY2	blue	-0.285939	0.0383997	0.417519	-0.0482586	0.110164	0.178948	0.00538695	-0.0382384	-0.0435108	-0.135471	0.0692989	0.139032	-0.218657
Smagp	Smagp	EY2	blue	0.0292213	0.222901	0.416951	-0.105268	0.320655	0.436399	0.0138441	0.344192	-0.244658	0.0235199	0.414196	0.239675	-0.395234
Klf7	Klf7	EY2	blue	-0.209357	0.137199	0.416948	-0.0594101	0.238652	0.231668	-0.0157764	0.0714025	-0.0887622	0.0249991	0.175841	0.218624	-0.272691
Grpel2	Grpel2	EY2	blue	-0.125837	0.209789	0.414591	-0.030618	0.27767	0.310567	0.0118728	0.165965	-0.173216	0.0136753	0.104649	0.227809	-0.369302
Mall	Mall	EY2	blue	-0.0345887	0.199416	0.41127	-0.107663	0.197662	0.338946	-0.0353268	0.195357	-0.218413	-0.180218	0.327323	0.105402	-0.375392
Dsp	Dsp	EY2	blue	-0.288379	0.165116	0.411227	-0.281606	0.189861	0.143538	-0.0580605	0.0157546	-0.182954	-0.0886747	0.192949	0.0525596	-0.209703
Krt6b	Krt6b	EY2	blue	-0.242585	-0.0284738	0.410693	-0.0818468	0.0864826	0.124573	-0.143121	-0.049732	-0.181579	-0.242231	0.253179	0.0252826	-0.261771
Eif6	Eif6	EY2	blue	-0.0954216	0.0577052	0.410279	-0.0543062	0.219996	0.236635	-0.0394535	0.129475	-0.0690229	0.0752361	0.15593	0.374917	-0.407204
Upp1	Upp1	EY2	blue	-0.120746	0.120111	0.40985	-0.0772767	0.340291	0.287194	-0.0388932	0.175702	-0.0544288	0.180757	0.108154	0.443968	-0.438142
Phactr4	Phactr4	EY2	blue	-0.131445	0.204525	0.409199	-0.157716	0.26838	0.34289	0.0584344	0.186267	-0.0825658	0.0415088	0.137062	0.245697	-0.3119
Dstn	Dstn	EY2	blue	-0.298229	-0.0201924	0.409134	-0.0320081	0.164132	0.187996	-0.126206	0.00392728	-0.228275	-0.0213593	0.108118	0.289728	-0.330578
Myadm	Myadm	EY2	blue	-0.0582368	0.29131	0.408791	-0.161122	0.332759	0.321973	0.0895636	0.241067	-0.113795	0.150498	0.135026	0.314534	-0.377482
Klf5	Klf5	EY2	blue	-0.294773	0.070802	0.407921	-0.135261	0.140413	0.240217	0.038735	0.0469417	-0.227201	-0.175193	0.231762	0.0207148	-0.206546
Klf3	Klf3	EY2	blue	-0.417754	-0.0721022	0.405611	0.0657834	0.0465033	0.000473134	-0.0984651	-0.196846	-0.0727338	-0.0825753	-0.0374548	0.0888913	-0.180845
Slc15a3	Slc15a3	EY2	blue	-0.224129	0.0513142	0.405516	-0.0394479	0.172001	0.204343	-0.0687667	0.0481748	-0.105849	0.020233	0.158587	0.243837	-0.309561
Serpinb2	Serpinb2	EY2	blue	-0.115473	0.153123	0.40277	-0.0427855	0.301928	0.214795	-0.0229115	0.152322	-0.176022	0.104296	0.0732988	0.273745	-0.363161
Tacstd2	Tacstd2	EY2	blue	-0.278058	-0.0333946	0.402253	-0.0487544	0.0402673	0.126528	-0.102132	-0.0652116	-0.0953225	-0.152699	0.102565	0.0883793	-0.197062
Malat1	Malat1	EY2	blue	-0.532274	0.0614187	0.399752	0.0102603	0.0676703	0.00165345	0.112045	-0.207593	-0.0124521	-0.0230813	-0.102078	0.0632411	-0.11237
Epgn	Epgn	EY2	blue	-0.078382	0.162936	0.39907	-0.0749059	0.295467	0.303918	-0.0395677	0.201503	-0.192287	0.0579028	0.152293	0.290604	-0.360444
Ptrh1	Ptrh1	EY2	blue	-0.0914935	0.138213	0.39669	-0.0457745	0.274631	0.28572	0.0152641	0.177093	-0.125024	0.0652585	0.107664	0.309813	-0.385648
Ifi211	Ifi211	EY2	blue	-0.0996723	0.16875	0.39458	-0.104029	0.245007	0.267371	-0.00918351	0.150894	0.117798	0.026374	0.169258	0.236459	-0.306491
Rhod	Rhod	EY2	blue	-0.00899393	0.178144	0.393803	-0.117842	0.280866	0.406747	0.0907831	0.282976	-0.0830747	0.0396668	0.304357	0.246888	-0.277473
Sqstm1	Sqstm1	EY2	blue	-0.171851	0.151291	0.393068	-0.0358014	0.266071	0.255853	0.00490227	0.129995	-0.090842	0.0711718	0.0956207	0.255334	-0.299432
Tubb2b	Tubb2b	EY2	blue	-0.0254483	0.147244	0.391928	-0.167588	0.221149	0.397521	0.0327314	0.224889	-0.18926	-0.162455	0.322411	0.179604	-0.358844
Rab11fip1	Rab11fip1	EY2	blue	-0.228238	0.0513652	0.391766	0.0065623	0.185958	0.152711	-0.062175	0.0127395	-0.143591	-0.0746303	0.0683441	0.142804	-0.277163
Cldn1	Cldn1	EY2	blue	-0.409858	-0.0993383	0.391624	0.187375	0.0617593	-0.0666408	-0.178082	-0.203529	-0.129669	-0.0417991	-0.0890169	0.131948	-0.233106
Il1rn	Il1rn	EY2	blue	-0.293617	0.00546254	0.38976	0.0681652	0.155153	0.0890313	-0.0793333	-0.0465455	-0.130713	-0.103345	0.0693688	0.104116	-0.25469
Hilpda	Hilpda	EY2	blue	-0.235657	0.0191157	0.38839	0.049346	0.212124	0.117871	-0.0840908	-0.0130511	-0.036529	0.110987	-0.0489087	0.330299	-0.298464
Metrnl	Metrnl	EY2	blue	-0.164328	0.0886596	0.388192	-0.0487175	0.190954	0.283525	-0.00731439	0.106402	-0.168347	-0.108048	0.213142	0.126404	-0.301274
S100a6	S100a6	EY2	blue	-0.188155	0.0330287	0.387765	-0.0478758	0.301296	0.228639	-0.0585791	0.122986	-0.157046	0.409417	-0.0295554	0.655726	-0.464122
Nectin4	Nectin4	EY2	blue	-0.200715	0.023659	0.386335	-0.0725773	0.0660246	0.172497	-0.0484194	-0.0207595	-0.10194	-0.266844	0.180989	0.0290481	-0.221652
Cstb	Cstb	EY2	blue	-0.267059	-0.0567703	0.385603	-0.00186293	0.144121	0.322448	-0.113866	0.10272	-0.294684	-0.10147	0.225146	0.210042	-0.298302
Afdn	Afdn	EY2	blue	-0.140398	0.19287	0.385329	-0.0896437	0.247625	0.217242	0.0389969	0.129285	-0.107552	0.0337838	0.12562	0.187831	-0.282603
Nipal1	Nipal1	EY2	blue	-0.258215	0.00218661	0.384203	-0.0318889	0.132155	0.0844285	-0.0913294	-0.0814761	-0.0656597	-0.0506507	0.0396277	0.173884	-0.232377
Pim1	Pim1	EY2	blue	-0.189561	0.136109	0.383556	-0.00787767	0.156868	0.162136	-0.078622	0.0313196	-0.107466	-0.0746397	0.0648886	0.109792	-0.294568
Palld	Palld	EY2	blue	-0.0975318	0.219355	0.381734	-0.118836	0.356478	0.353542	0.104327	0.254794	-0.122893	0.197926	0.146277	0.366824	-0.340631
Trex2	Trex2	EY2	blue	-0.268861	-0.0271455	0.381602	0.0157902	0.047336	0.166556	-0.12729	-0.0477442	-0.140575	-0.195967	0.149572	0.0337414	-0.210704
Atp6v1b2	Atp6v1b2	EY2	blue	-0.05932	0.184151	0.380866	-0.101024	0.243625	0.280436	0.045381	0.181372	-0.154079	-0.05015	0.280363	0.144891	-0.289364
Pdcd6ip	Pdcd6ip	EY2	blue	-0.112458	0.196518	0.379087	-0.153477	0.317878	0.321427	0.133964	0.225254	-0.110747	0.158072	0.22027	0.296462	-0.260791
Cgn	Cgn	EY2	blue	-0.129206	0.140274	0.378624	-0.111766	0.240254	0.24599	0.0121536	0.133746	-0.16284	0.0298346	0.139181	0.219511	-0.296775
Mirt1	Mirt1	EY2	blue	-0.0953268	0.140406	0.378344	-0.00340601	0.269609	0.232542	-0.0159952	0.161482	-0.134647	0.0888959	0.091084	0.305309	-0.381385
Proser2	Proser2	EY2	blue	-0.219793	0.074309	0.377268	0.00616809	0.179463	0.150535	-0.0591603	0.00400049	0.00694027	0.106351	-0.0423747	0.257589	-0.265076
Chmp4c	Chmp4c	EY2	blue	-0.237013	0.0882089	0.376871	-0.0299106	0.185123	0.199208	0.0148624	0.0377542	-0.0833455	0.0229453	0.00292518	0.226406	-0.276045
Ppp1r2	Ppp1r2	EY2	blue	-0.0659474	0.133319	0.376474	-0.123031	0.214149	0.29008	-0.0469377	0.186579	-0.249262	-0.0981763	0.221641	0.155125	-0.378505
Capn2	Capn2	EY2	blue	-0.116686	0.203293	0.376088	-0.0794363	0.285018	0.178698	-0.0286302	0.103293	-0.0642784	0.242935	-0.0171354	0.404321	-0.3717
Rnf208	Rnf208	EY2	blue	-0.121948	0.133174	0.375399	-0.0646111	0.195972	0.250767	0.0412119	0.120772	-0.101645	-0.0194755	0.112485	0.209918	-0.299976
Nectin2	Nectin2	EY2	blue	-0.116285	0.12889	0.374618	-0.0617114	0.218914	0.262843	0.018736	0.126199	-0.0744582	-0.000806132	0.137551	0.211396	-0.29491
Fgfbp1	Fgfbp1	EY2	blue	0.0585208	0.186464	0.374442	-0.176657	0.320021	0.402389	-0.0485386	0.327429	-0.245824	0.0222779	0.437289	0.256238	-0.380727
Wfdc5	Wfdc5	EY2	blue	-0.237182	-0.0341282	0.37371	-0.0170038	-0.00383314	0.172784	-0.0870086	-0.0478519	-0.144391	-0.334859	0.235061	-0.0682847	-0.179036
Fosl1	Fosl1	EY2	blue	-0.0961451	0.160406	0.372938	-0.0775277	0.268908	0.305744	0.067973	0.199454	-0.167839	0.043935	0.194585	0.240483	-0.292889
Jup	Jup	EY2	blue	-0.174271	0.0580925	0.372824	-0.167933	0.0838731	0.165175	-0.0422795	0.0137855	-0.15582	-0.224123	0.269303	0.0110228	-0.176692
Irf6	Irf6	EY2	blue	-0.153402	0.147751	0.372746	-0.105667	0.214372	0.189898	0.0617823	0.110227	-0.164893	0.0223062	0.187802	0.184096	-0.254048
Macf1	Macf1	EY2	blue	-0.125111	0.270877	0.37246	-0.240384	0.359962	0.316645	0.149418	0.246764	-0.182176	0.204431	0.177501	0.295939	-0.316961
Akr1b8	Akr1b8	EY2	blue	-0.146714	0.0810281	0.371789	-0.0216305	0.256431	0.137214	-0.034492	0.0654324	-0.062269	0.202671	-0.0318341	0.404143	-0.338856
Dusp14	Dusp14	EY2	blue	-0.183353	0.0414416	0.370864	-0.0436954	0.148562	0.249099	-0.0373111	0.073871	-0.175792	-0.0522066	0.120726	0.177683	-0.282985
Areg	Areg	EY2	blue	-0.144795	0.0853205	0.370862	-0.0529606	0.280195	0.16482	-0.0320932	0.0792493	-0.142348	0.0718474	0.07714	0.274994	-0.28026
Plet1	Plet1	EY2	blue	-0.384323	-0.0955645	0.37081	0.140721	0.0732881	-0.0588656	-0.172253	-0.194083	-0.11712	0.00326141	-0.125152	0.180226	-0.245355
Epha2	Epha2	EY2	blue	-0.0809316	0.191593	0.369967	-0.113581	0.290785	0.308098	0.0308342	0.209787	-0.164439	0.0528766	0.212958	0.231011	-0.319733
Tjp1	Tjp1	EY2	blue	-0.100375	0.261852	0.369164	-0.132108	0.267269	0.254037	0.00137506	0.165866	-0.174191	0.00922938	0.0880176	0.152292	-0.346298
Wasf2	Wasf2	EY2	blue	-0.328485	0.00672631	0.368979	-0.0261357	0.114128	0.109753	-0.0467971	-0.0679691	-0.138487	-0.0477337	0.0165295	0.150524	-0.222044
Hsd17b2	Hsd17b2	EY2	blue	-0.175498	0.0515821	0.368486	-0.0357846	0.144514	0.279501	-0.024033	0.0923574	-0.270792	-0.213732	0.304096	0.0339736	-0.241867
Dsg3	Dsg3	EY2	blue	-0.252562	0.0926907	0.367709	-0.159581	0.162486	0.155037	0.00964449	0.0265553	-0.158089	-0.0597045	0.230195	0.0674622	-0.150526
Slc38a2	Slc38a2	EY2	blue	-0.407172	-0.00641694	0.367598	0.0240773	0.153188	0.0894885	-0.0314681	-0.068489	-0.051644	0.17394	-0.103041	0.273228	-0.19257
Smox	Smox	EY2	blue	-0.188589	0.0856865	0.367203	0.027505	0.18135	0.180452	0.0255231	0.0494843	0.0117051	0.0305985	0.0232229	0.252043	-0.28472
Elf3	Elf3	EY2	blue	-0.172301	0.0246745	0.366503	-0.0275942	0.124344	0.228238	-0.0549012	0.0524592	-0.167699	-0.163206	0.205051	0.0652893	-0.24876
Shb	Shb	EY2	blue	-0.0850339	0.163623	0.365735	-0.0502651	0.267874	0.26565	0.0426774	0.165937	-0.168224	0.0150917	0.201151	0.201849	-0.299855
Mxd1	Mxd1	EY2	blue	-0.264688	0.0267791	0.365504	-0.0117141	0.102327	0.108185	-0.0511817	-0.0643342	-0.0662092	-0.134487	0.0769456	0.0642407	-0.196576
Plk3	Plk3	EY2	blue	0.0114026	0.229016	0.364242	-0.116168	0.326007	0.42977	0.0992988	0.340709	-0.238371	0.0170015	0.347448	0.198015	-0.34775
Pkp1	Pkp1	EY2	blue	-0.275075	-0.00320273	0.36318	-0.158326	0.0509924	0.138463	-0.0656235	-0.0419412	-0.145087	-0.207537	0.259838	0.0119205	-0.122602
Fhl2	Fhl2	EY2	blue	-0.0780103	0.190828	0.362715	-0.0363959	0.259911	0.251405	-0.0207119	0.160956	-0.1809	0.0993203	0.0389398	0.297468	-0.402328
Cttnbp2nl	Cttnbp2nl	EY2	blue	-0.216284	0.0854446	0.362129	0.0178588	0.182974	0.147309	-0.0105802	0.0269516	-0.111808	0.00796272	0.0580884	0.180124	-0.249691
Eif1	Eif1	EY2	blue	-0.405892	-0.128784	0.361222	0.232391	0.0685185	0.0266135	-0.106592	-0.139369	-0.225331	-0.108598	-0.0846308	0.126298	-0.253261
Tubb2a	Tubb2a	EY2	blue	0.00404227	0.183302	0.359627	-0.183763	0.168055	0.428539	0.0937886	0.235111	-0.114593	-0.23667	0.23168	0.102179	-0.343944
Rab25	Rab25	EY2	blue	-0.114519	-0.0111877	0.359022	-0.0342733	0.00925787	0.306808	-0.0331089	0.0746704	-0.119739	-0.3365	0.218673	0.0706428	-0.255456
Gas7	Gas7	EY2	blue	-0.130205	0.132141	0.357731	-0.0941365	0.198682	0.260268	0.0201332	0.131524	-0.170405	-0.0465572	0.191327	0.170855	-0.30456
Ifrd1	Ifrd1	EY2	blue	-0.0570965	0.193875	0.356279	-0.138086	0.276301	0.209545	0.0767713	0.157273	-0.0911214	0.0389671	0.0985392	0.183276	-0.306933
Tmem265	Tmem265	EY2	blue	-0.10416	0.103437	0.35559	-0.10218	0.136086	0.318947	-0.0122229	0.14615	-0.168155	-0.14496	0.275505	0.0900919	-0.246115
Prr13	Prr13	EY2	blue	-0.167626	0.0502614	0.35536	-0.0204479	0.184851	0.151455	-0.109922	0.042545	-0.140586	0.0150653	0.105772	0.22466	-0.329681
Tinagl1	Tinagl1	EY2	blue	-0.089857	0.14175	0.353276	-0.0864274	0.200165	0.282254	0.0275434	0.128693	-0.00720262	0.0994998	-0.0577028	0.317467	-0.3536
Fam107b	Fam107b	EY2	blue	-0.263144	0.0303848	0.351996	0.0562325	0.141629	0.0214621	-0.05741	-0.0801463	-0.0823284	0.0373611	-0.0847949	0.162011	-0.218538
Ezr	Ezr	EY2	blue	0.0406232	0.27771	0.351827	-0.234606	0.342604	0.291718	0.0558985	0.270965	-0.209171	0.103231	0.226196	0.269704	-0.397352
Pttg1ip	Pttg1ip	EY2	blue	-0.0966095	0.169208	0.351271	-0.0485163	0.241813	0.215431	-0.0495879	0.122347	-0.120561	0.101937	0.0144087	0.288141	-0.387219
Klf6	Klf6	EY2	blue	-0.178055	0.152956	0.351067	-0.135656	0.246404	0.236447	0.0833157	0.132645	-0.219503	0.0462708	0.24219	0.112104	-0.20795
Trim16	Trim16	EY2	blue	-0.0749356	0.154053	0.349975	-0.0338831	0.195828	0.230408	0.0226751	0.130517	-0.113599	-0.0211595	0.170029	0.162012	-0.259337
Serpinb1a	Serpinb1a	EY2	blue	-0.0756909	0.137678	0.349464	-0.0354818	0.202597	0.284316	0.00612073	0.172567	-0.288562	-0.132652	0.433714	0.0681532	-0.265642
Kdm5b	Kdm5b	EY2	blue	-0.0996622	0.166401	0.349292	-0.119293	0.22612	0.313737	0.0654783	0.158866	-0.176933	-0.0587173	0.302893	0.130571	-0.226067
H60c	H60c	EY2	blue	-0.193622	0.0655133	0.34917	-0.0439444	0.135458	0.104845	-0.0717138	-0.0260477	0.0702182	0.0606012	-0.0434186	0.245374	-0.22492
Capza2	Capza2	EY2	blue	-0.0911361	0.18354	0.349159	-0.0629174	0.301566	0.251279	-0.00844746	0.179175	-0.150909	0.149614	0.0425997	0.308259	-0.368579
Prelid2	Prelid2	EY2	blue	-0.124502	0.0803433	0.348755	-0.02173	0.257568	0.217818	-0.0363564	0.114714	-0.21893	0.102985	0.205496	0.322562	-0.328537
Actr3	Actr3	EY2	blue	-0.122447	0.135365	0.34766	-0.145424	0.267726	0.207261	-0.00652894	0.138838	-0.114146	0.117636	0.111916	0.275595	-0.297164
Gpi1	Gpi1	EY2	blue	-0.185427	0.0218378	0.346869	-0.00214782	0.165932	0.246704	-0.0285593	0.0801901	-0.179284	0.0467994	0.10813	0.302224	-0.316385
Gch1	Gch1	EY2	blue	-0.131442	0.0812072	0.346361	-0.0292361	0.192664	0.285606	-0.0166634	0.139258	-0.101514	-0.0634065	0.152829	0.185472	-0.298108
Sprr2h	Sprr2h	EY2	blue	-0.273236	-0.0590794	0.345837	0.0165233	0.0582069	0.0478492	-0.141045	-0.102575	-0.106273	-0.165077	0.0740521	0.0391408	-0.194331
Cdh1	Cdh1	EY2	blue	-0.146583	0.137918	0.345475	-0.152397	0.204509	0.19315	0.0545355	0.0829851	-0.0376701	0.0491873	0.0872947	0.17497	-0.199684
Mindy3	Mindy3	EY2	blue	-0.0667156	0.171672	0.345446	-0.063181	0.208036	0.234063	-0.0659894	0.141254	-0.175749	-0.0104583	0.109954	0.200403	-0.362052
Klk13	Klk13	EY2	blue	-0.17508	-0.00118761	0.344547	-0.0588045	0.0292248	0.147483	-0.0709494	-0.0064521	-0.0637242	-0.273603	0.182958	-0.0228713	-0.171265
AA986860	AA986860	EY2	blue	-0.220703	0.0644318	0.341819	-0.0255849	0.096891	0.15234	0.0328488	-0.000762603	-0.0223984	-0.0612001	0.0139628	0.110575	-0.184136
Rnd3	Rnd3	EY2	blue	-0.125769	0.168801	0.341604	-0.139397	0.215131	0.256539	0.0906266	0.152406	-0.216986	-0.0786284	0.289829	0.0458881	-0.205316
Atp2b1	Atp2b1	EY2	blue	-0.0994136	0.136758	0.340791	-0.0944318	0.264115	0.255817	0.0777167	0.174163	-0.110411	0.10386	0.215278	0.233783	-0.209024
St14	St14	EY2	blue	-0.0956616	0.141618	0.339983	-0.0701654	0.245755	0.282565	0.0303861	0.169008	-0.121985	-0.00300956	0.17757	0.19338	-0.289914
Klk11	Klk11	EY2	blue	-0.166593	0.109258	0.339974	-0.02854	0.0841145	0.15713	-0.0369838	-0.00215465	-0.0456363	-0.172593	0.0201131	0.07585	-0.257787
Clic3	Clic3	EY2	blue	-0.180829	-0.00570463	0.339325	-0.0362574	0.0323394	0.222647	-0.10061	0.017844	-0.157918	-0.244545	0.21566	0.0167195	-0.19363
Actn4	Actn4	EY2	blue	-0.158526	0.159087	0.339214	-0.21859	0.217963	0.206679	0.0808947	0.123555	-0.0696535	0.0920022	0.160447	0.17804	-0.178836
Rnf19b	Rnf19b	EY2	blue	-0.0822895	0.177247	0.338231	-0.0624057	0.251379	0.250979	0.0166897	0.166752	-0.117838	0.0578153	0.163033	0.221765	-0.312306
Pfkfb3	Pfkfb3	EY2	blue	-0.169767	0.107149	0.337832	-0.0824772	0.239104	0.272345	0.00890804	0.136122	-0.121816	0.111321	0.0924441	0.277682	-0.254308
Maff	Maff	EY2	blue	-0.10159	0.167923	0.337486	-0.0382348	0.24644	0.269311	0.0491106	0.165684	-0.122348	0.0783069	0.111724	0.23199	-0.263805
Ctnna1	Ctnna1	EY2	blue	-0.134909	0.193627	0.337326	-0.14815	0.283794	0.164418	-0.0537976	0.116742	-0.163125	0.149823	0.0723976	0.225402	-0.310028
Il33	Il33	EY2	blue	-0.25911	-0.0622743	0.336299	0.00600963	0.013234	0.0469378	-0.0882703	-0.11037	-0.0899819	-0.218618	0.072572	0.00929536	-0.173393
Chac1	Chac1	EY2	blue	-0.184683	0.0985804	0.336006	-0.0112913	0.143337	0.251615	0.0306938	0.0842136	-0.0100979	0.00903745	0.0232943	0.197632	-0.247639
Arid5b	Arid5b	EY2	blue	-0.302087	0.0534698	0.335453	0.0400681	0.114237	0.0802481	-0.0640286	-0.0680759	-0.14551	-0.0180679	-0.022189	0.103447	-0.245615
Slc1a1	Slc1a1	EY2	blue	-0.148818	0.0407164	0.334134	-0.00890125	0.134426	0.0902096	-0.0610554	8.01e-05	-0.0635471	-0.0399022	0.0944011	0.114996	-0.238637
Gsn	Gsn	EY2	blue	-0.228917	-0.00385939	0.334031	-0.10406	0.134414	0.213484	-0.0179097	0.0596123	-0.192062	0.0273868	0.239776	0.227075	-0.233821
Prdm1	Prdm1	EY2	blue	-0.262135	0.00437666	0.330685	0.0140935	0.0961493	0.0561457	-0.0794022	-0.0861487	-0.0418054	-0.0994422	0.0284113	0.0791484	-0.199981
Evpl	Evpl	EY2	blue	-0.0779762	0.197163	0.330417	-0.105613	0.11568	0.184306	-0.0453437	0.0625908	-0.114611	-0.165748	0.100071	0.0219513	-0.262609
Mal2	Mal2	EY2	blue	-0.0665251	0.129236	0.330012	-0.114965	0.171038	0.225458	0.00559648	0.120916	-0.1724	-0.132661	0.204417	0.0784676	-0.245009
Fst	Fst	EY2	blue	-0.151881	0.0920758	0.329597	-0.0128248	0.294434	0.20894	-0.0125384	0.15002	-0.160716	0.200455	0.0486079	0.321828	-0.330972
Ecm1	Ecm1	EY2	blue	-0.145649	0.118509	0.32883	-0.107421	0.245072	0.228665	0.0154257	0.117028	-0.0665863	0.202406	0.0858122	0.337542	-0.257541
Runx1	Runx1	EY2	blue	-0.0546154	0.202675	0.328589	-0.0494096	0.283514	0.27479	0.0414755	0.219052	-0.178488	0.11949	0.182338	0.258836	-0.325765
Adam8	Adam8	EY2	blue	-0.17067	0.0840957	0.327511	-0.0596345	0.234597	0.134469	-0.0364754	0.0548121	-0.0828612	0.168908	0.0516733	0.288266	-0.268041
Gfpt1	Gfpt1	EY2	blue	-0.12312	0.136958	0.325495	-0.0307201	0.23654	0.223559	-0.00132979	0.132633	-0.0661174	0.00896296	0.136398	0.168523	-0.248881
Smurf1	Smurf1	EY2	blue	-0.179917	0.0940635	0.324903	-0.0512159	0.188782	0.158774	-0.0163066	0.0552173	-0.087822	0.0640284	0.0455174	0.219488	-0.24358
Bsg	Bsg	EY2	blue	-0.0636169	0.0898423	0.324608	-0.0783913	0.260981	0.326998	-0.0228821	0.210572	-0.228845	0.125018	0.199472	0.33792	-0.341745
Tpd52	Tpd52	EY2	blue	-0.0640191	0.132122	0.323875	-0.0759479	0.229185	0.242403	-0.0472487	0.163291	-0.194077	0.0127324	0.162166	0.212145	-0.353509
Sh3glb1	Sh3glb1	EY2	blue	-0.302719	-0.0334447	0.323193	-0.0213322	0.0623704	0.130582	-0.0571395	-0.0474637	-0.0417793	-0.047019	-0.00951146	0.173015	-0.188732
Ubxn4	Ubxn4	EY2	blue	-0.149187	0.0945957	0.323169	-0.104877	0.171618	0.254626	0.0479329	0.10669	-0.134217	-0.0557447	0.114454	0.143272	-0.249426
Cryab	Cryab	EY2	blue	-0.357345	-0.125567	0.322434	0.0870829	-0.0409407	-0.0235097	-0.105523	-0.203368	0.039468	-0.1132	-0.174152	0.115977	-0.178111
Cnksr1	Cnksr1	EY2	blue	-0.175705	0.127126	0.322224	0.0172497	0.173121	0.167881	0.0341669	0.0613834	-0.0568137	0.0676703	0.0331504	0.204441	-0.246156
Scel	Scel	EY2	blue	-0.145999	0.0686224	0.321933	-0.0707133	0.106841	0.195607	-0.0418259	0.0498268	-0.214481	-0.183784	0.256933	0.00749821	-0.205675
Rras	Rras	EY2	blue	-0.139873	0.0949754	0.321511	0.00379997	0.180121	0.233943	-0.0427918	0.100576	-0.0747341	0.128682	0.0821506	0.281953	-0.270481
Pacsin3	Pacsin3	EY2	blue	-0.165371	0.0672757	0.321302	-0.0385546	0.168036	0.0998716	-0.0423266	0.00248211	-0.00963032	0.0641259	0.0210153	0.213587	-0.227988
Sprr1a	Sprr1a	EY2	blue	-0.313161	-0.122861	0.320563	0.0270183	-0.00531911	0.0509786	-0.154413	-0.133448	-0.173624	-0.235369	0.0914763	-0.0278264	-0.181099
Ctsl	Ctsl	EY2	blue	-0.0681205	0.171774	0.320249	-0.00586041	0.35045	0.210584	-0.0963231	0.193243	-0.252686	0.305808	0.0265802	0.407348	-0.450611
Lgalsl	Lgalsl	EY2	blue	-0.184191	-0.00245289	0.319915	0.00733626	0.00992807	0.0280502	-0.106836	-0.106948	-0.108566	-0.232484	-0.0068918	-0.0129071	-0.190151
Cyp4f39	Cyp4f39	EY2	blue	-0.230884	-0.0258099	0.319065	0.0106062	0.00344663	0.0847983	-0.0921516	-0.105901	-0.0485546	-0.225068	0.113053	-0.00194174	-0.12829
Adm2	Adm2	EY2	blue	-0.203106	0.0466781	0.314655	0.0597888	0.148437	0.202143	-0.00530719	0.0533484	-0.0920778	-0.0442424	0.0399308	0.173653	-0.259493
Mapk6	Mapk6	EY2	blue	-0.0661326	0.243249	0.313992	-0.115278	0.278264	0.23537	0.0636056	0.186279	-0.142406	0.0772713	0.18858	0.190608	-0.283513
Vegfa	Vegfa	EY2	blue	-0.141784	0.131064	0.313809	-0.0508132	0.18566	0.240834	0.0380434	0.102127	-0.089425	0.0359465	0.120962	0.173753	-0.182047
Eif3c	Eif3c	EY2	blue	-0.0506437	0.226742	0.313344	-0.111535	0.279094	0.208499	0.0493652	0.175281	-0.0774205	0.105114	0.0158723	0.232947	-0.345902
Fam129b	Fam129b	EY2	blue	-0.0215285	0.160993	0.313288	-0.14357	0.15252	0.246735	0.00214734	0.146511	-0.111729	-0.0554603	0.154887	0.129094	-0.256467
Gjb4	Gjb4	EY2	blue	-0.158172	0.0478692	0.313039	-0.0121623	0.107424	0.189498	-0.0360371	0.0458755	-0.108449	-0.0382931	0.0541719	0.175312	-0.236229
Cwh43	Cwh43	EY2	blue	-0.166992	0.0473168	0.313007	-0.0264961	0.11392	0.136125	-0.0516817	0.0167658	-0.130484	-0.068381	0.160991	0.0959533	-0.20865
Nppb	Nppb	EY2	blue	-0.154026	0.062218	0.312811	-0.035536	0.168254	0.19423	-0.0079759	0.0708644	-0.0016051	0.0642258	0.0221236	0.237735	-0.23278
Gramd3	Gramd3	EY2	blue	-0.189387	0.0396206	0.312782	0.0112891	0.170845	0.121082	-0.0157713	0.0142628	-0.102587	0.0268085	0.0396484	0.184379	-0.24808
Tnfaip2	Tnfaip2	EY2	blue	0.0262713	0.194733	0.312751	-0.134999	0.300404	0.266055	-0.0127739	0.221663	-0.0333482	0.063083	0.20766	0.242377	-0.305847
Pip5k1a	Pip5k1a	EY2	blue	-0.0280653	0.250572	0.312326	-0.118385	0.250969	0.235558	-0.00342916	0.174248	-0.146631	0.0474975	0.0723997	0.181756	-0.336711
Llgl2	Llgl2	EY2	blue	-0.0928643	0.12023	0.31196	-0.0861393	0.167711	0.196564	0.0267022	0.0911266	-0.0373127	-0.0101516	0.0941216	0.162525	-0.232265
2200002D01Rik	2200002D01Rik	EY2	blue	-0.156458	0.0841085	0.311394	-0.0089309	0.198267	0.119725	-0.110669	0.054744	-0.116259	0.254214	0.00476013	0.378492	-0.341201
Bcl2l1	Bcl2l1	EY2	blue	-0.145658	0.104556	0.311043	-0.0455929	0.16437	0.245374	0.064928	0.0941513	-0.075576	-0.0150199	0.0716226	0.149455	-0.241539
Nfkbiz	Nfkbiz	EY2	blue	-0.140612	0.121536	0.310176	-0.0498303	0.205251	0.172796	-0.00685152	0.0874954	-0.0957728	0.056862	0.12462	0.127621	-0.193566
Myo1e	Myo1e	EY2	blue	-0.0812486	0.232684	0.309076	-0.0596329	0.258871	0.231384	0.00940712	0.170602	-0.187862	0.0824052	0.148398	0.187415	-0.321815
Mthfd2	Mthfd2	EY2	blue	-0.0982104	0.150098	0.308861	0.0445923	0.193238	0.244724	0.100798	0.131289	0.0251513	0.0168256	-0.00265002	0.19957	-0.221729
Nfkbia	Nfkbia	EY2	blue	-0.0911883	0.0838751	0.308708	-0.110181	0.261391	0.231356	-0.0222959	0.149037	-0.0763104	0.137275	0.195018	0.242241	-0.215336
Otud7b	Otud7b	EY2	blue	-0.133895	0.17533	0.308056	-0.0549241	0.202674	0.254789	0.101467	0.128014	-0.0913878	0.0429601	0.111718	0.182549	-0.20475
Qsox1	Qsox1	EY2	blue	-0.143883	0.0744437	0.305558	-0.0460316	0.177889	0.22381	-0.0115017	0.0953806	-0.124013	0.0213926	0.139228	0.20123	-0.245502
2310030G06Rik	2310030G06Rik	EY2	blue	-0.124467	0.122114	0.304982	-0.0528365	0.200009	0.194921	0.0474189	0.101778	-0.0491513	0.0616547	0.0757053	0.192103	-0.22686
Diaph1	Diaph1	EY2	blue	-0.00639128	0.26117	0.304951	-0.219236	0.291529	0.293386	0.154271	0.23365	-0.0946465	0.0905137	0.217814	0.18121	-0.226869
Ptgs2	Ptgs2	EY2	blue	-0.235857	0.0289031	0.30416	0.0519792	0.16736	0.0138201	-0.0921502	-0.0598381	0.0225908	0.199528	-0.157783	0.315234	-0.228626
Cmpk1	Cmpk1	EY2	blue	-0.0584556	0.145327	0.303159	-0.0801591	0.228058	0.212543	0.00529631	0.138217	-0.119928	0.0520543	0.120932	0.205144	-0.285091
Ypel3	Ypel3	EY2	blue	-0.305747	-0.00121838	0.302945	0.0248055	0.0486723	0.161866	-0.0399383	-0.0476603	-0.0305773	-0.105908	0.00295687	0.0997372	-0.159107
Eif5	Eif5	EY2	blue	-0.0516876	0.223465	0.302489	-0.0594113	0.274441	0.225026	0.161169	0.180937	-0.0570129	0.147083	-0.0224845	0.272901	-0.323921
Map3k8	Map3k8	EY2	blue	-0.167845	0.0274259	0.302402	0.0263836	0.127482	0.118177	-0.0471564	0.00741679	-0.126515	-0.0486022	0.10126	0.0952177	-0.198064
Vsig10l	Vsig10l	EY2	blue	-0.260571	-0.0719458	0.301647	-0.0144172	0.00434254	0.0390891	-0.113838	-0.116434	-0.05162	-0.177632	0.0492192	0.012309	-0.167138
Ptges	Ptges	EY2	blue	-0.146112	0.0781282	0.301562	-0.0154439	0.209169	0.116549	-0.0975179	0.0317397	-0.0161577	0.193262	-0.0553217	0.327534	-0.264287
Carhsp1	Carhsp1	EY2	blue	-0.0811365	0.112056	0.301448	-0.0552193	0.200888	0.191773	0.0183445	0.111662	-0.0622572	0.125877	0.0683667	0.301049	-0.265214
Ankrd22	Ankrd22	EY2	blue	-0.149318	0.0200792	0.301153	-0.0348271	0.0686899	0.192609	-0.0519988	0.0479269	-0.158026	-0.175727	0.174712	0.0352945	-0.174252
Usp53	Usp53	EY2	blue	-0.127744	0.131514	0.301072	-0.0234073	0.164105	0.142593	-0.00926615	0.0858226	-0.139481	-0.0301319	0.145697	0.0728398	-0.199083
Ralb	Ralb	EY2	blue	-0.0533361	0.182009	0.300766	-0.0396921	0.210463	0.187907	-0.091043	0.114396	-0.149141	0.0506591	0.0535115	0.226372	-0.350596
Tent5b	Tent5b	EY2	blue	-0.0135357	0.137812	0.300696	-0.14637	0.160031	0.275415	0.0506098	0.153217	-0.0880393	-0.0417956	0.184754	0.166589	-0.246341
Kdm7a	Kdm7a	EY2	blue	-0.26265	0.0664022	0.3004	0.025288	0.140865	0.0747931	-0.0386967	-0.0543232	-0.0457341	0.0393171	-0.00233407	0.129571	-0.160905
Tnfrsf23	Tnfrsf23	EY2	blue	-0.251171	-0.0083821	0.299861	0.0247074	0.108697	0.0923236	-0.0626942	-0.0495922	-0.0571443	0.0193564	-0.0355613	0.172693	-0.190988
Ovol1	Ovol1	EY2	blue	-0.142425	0.0411384	0.298922	-0.0203387	0.0819247	0.148949	-0.0458288	0.0034134	-0.0605767	-0.133833	0.13297	0.0410119	-0.12423
Tgfa	Tgfa	EY2	blue	-0.197722	0.0593785	0.29881	0.0284826	0.147287	0.119442	-0.0154111	0.00307916	-0.0626862	0.0377013	0.0222022	0.180479	-0.208285
Serpinb8	Serpinb8	EY2	blue	-0.203565	0.0390987	0.298763	0.00425341	0.130158	0.0977859	0.0162615	-0.00772606	0.0129504	0.0692153	-0.0488001	0.209352	-0.203385
Cyth3	Cyth3	EY2	blue	-0.0915209	0.13451	0.297591	-0.109112	0.226883	0.181156	0.0175451	0.115161	-0.135006	0.112476	0.146075	0.209137	-0.244417
Spint1	Spint1	EY2	blue	0.0054251	0.14818	0.297419	-0.0529547	0.199347	0.302462	0.0533191	0.204074	-0.138668	-0.0391744	0.21045	0.136939	-0.245575
Cers3	Cers3	EY2	blue	-0.128398	0.0833086	0.297093	-0.075308	0.138052	0.221332	0.0277586	0.0830022	-0.0979585	-0.109717	0.164878	0.0902773	-0.219305
Edn1	Edn1	EY2	blue	-0.115552	0.103886	0.296522	-0.0834474	0.128738	0.198449	0.0329709	0.0781335	0.0159505	-0.0221882	0.0380962	0.11579	-0.165526
Tmprss11e	Tmprss11e	EY2	blue	-0.229122	0.0236376	0.295802	0.0704735	0.144049	0.10185	-0.0501125	-0.00961013	-0.140915	0.0467293	0.0306223	0.151564	-0.215378
Ndfip2	Ndfip2	EY2	blue	-0.0430922	0.177034	0.295714	-0.062647	0.227455	0.24039	0.0337415	0.165156	-0.088822	0.0817602	0.157771	0.199137	-0.243228
Grhl3	Grhl3	EY2	blue	-0.155114	0.0523542	0.295706	-0.0225245	0.13105	0.116664	-0.0642303	0.0011984	-0.0785162	-0.0623891	0.0708503	0.101971	-0.202778
Rnf11	Rnf11	EY2	blue	-0.145627	0.0896338	0.295318	-0.025833	0.155262	0.122408	-3.36e-05	0.0296056	-0.0936717	-0.00423034	0.0854582	0.13689	-0.190462
Cdc42bpb	Cdc42bpb	EY2	blue	-0.100878	0.187704	0.294446	-0.0903684	0.226745	0.175225	0.103912	0.10935	-0.0176464	0.0840005	0.0845774	0.191826	-0.222282
Arhgap29	Arhgap29	EY2	blue	-0.168806	0.0801264	0.293647	-0.00943147	0.1266	0.0972149	-0.0381929	-0.00578861	-0.0594531	-0.0103042	0.0260936	0.132732	-0.16783
Slc25a24	Slc25a24	EY2	blue	0.00662371	0.276055	0.292969	-0.0985342	0.269285	0.269153	0.0197664	0.227179	-0.162971	0.0434646	0.088868	0.210709	-0.373767
Grhl1	Grhl1	EY2	blue	-0.0750671	0.101773	0.292204	-0.0470112	0.112245	0.188107	-0.044339	0.0926634	-0.189591	-0.212968	0.264108	-0.0231924	-0.182297
Adss	Adss	EY2	blue	-0.0251572	0.153732	0.292009	-0.081297	0.225409	0.188769	0.058485	0.174316	-0.0166367	0.100987	0.103866	0.192026	-0.196501
Cpeb2	Cpeb2	EY2	blue	-0.249613	0.0328316	0.291496	0.0380061	0.0986396	0.0378194	-0.026003	-0.06836	-0.0275535	-0.0262361	-0.0332768	0.107774	-0.173783
Tmem125	Tmem125	EY2	blue	-0.0294256	0.155399	0.291488	-0.0575141	0.159461	0.234913	0.077538	0.136464	-0.0523845	-0.0729966	0.17901	0.108114	-0.206946
Pdlim2	Pdlim2	EY2	blue	-0.175391	-0.013477	0.291419	-0.0511657	-0.0430065	0.191014	-0.0397571	-0.0348825	0.00635586	-0.299483	0.106106	-0.0401815	-0.0930283
Camk2d	Camk2d	EY2	blue	-0.108026	0.124698	0.290337	-0.07347	0.218166	0.179586	0.0185407	0.0973769	-0.0948301	0.0944134	0.0956134	0.213219	-0.228884
Chic2	Chic2	EY2	blue	-0.150464	0.0998644	0.290086	0.0151573	0.198044	0.201663	0.0445133	0.0920895	-0.106189	0.0444709	0.0859785	0.175084	-0.23029
Atp6v1g1	Atp6v1g1	EY2	blue	-0.153018	0.0315015	0.289246	-0.0902242	0.0776034	0.236473	0.0675455	0.0534222	-0.120236	-0.132665	0.163423	0.0897276	-0.158679
Wsb1	Wsb1	EY2	blue	-0.0676476	0.177066	0.28919	-0.0426859	0.219991	0.229431	0.0713821	0.149938	-0.0482025	0.0875464	0.095733	0.1943	-0.220164
Lmo7	Lmo7	EY2	blue	-0.317815	-0.0771463	0.289049	0.0785541	-0.0182453	-0.0262732	-0.0907323	-0.180524	-0.0925774	-0.165824	-0.054273	-0.0216575	-0.110695
Fam214b	Fam214b	EY2	blue	-0.226974	0.00978198	0.288384	-0.0140925	0.100709	0.125801	-0.0727287	-0.0094359	-0.0866857	0.0181386	0.0263199	0.185516	-0.203563
Pard6b	Pard6b	EY2	blue	-0.154377	0.0634229	0.287831	-0.0191645	0.14031	0.114481	-0.00390249	0.025624	-0.069427	0.00433289	0.0229942	0.136471	-0.210842
Iqgap1	Iqgap1	EY2	blue	-0.0862223	0.243105	0.287287	-0.226987	0.274697	0.233003	0.131376	0.178458	-0.0937827	0.134924	0.115717	0.162266	-0.190306
Pmaip1	Pmaip1	EY2	blue	-0.0750275	0.176284	0.286916	-0.0873133	0.247718	0.240604	0.0435339	0.17448	-0.134167	0.0824506	0.155885	0.174124	-0.240656
Cxcl16	Cxcl16	EY2	blue	-0.0420524	0.168006	0.285806	-0.0339553	0.227821	0.21384	0.014219	0.134074	0.017053	0.1451	-0.0175808	0.287645	-0.331359
Kctd11	Kctd11	EY2	blue	-0.167769	0.0386805	0.285492	-0.0858927	0.110734	0.176074	-0.0197833	0.00860821	-0.0749296	-0.0235828	0.111453	0.134792	-0.171784
Arf6	Arf6	EY2	blue	-0.133794	0.0889489	0.285371	0.0065815	0.110994	0.102136	-0.028706	-0.000675448	-0.108953	-0.0982645	0.0382673	0.0527151	-0.211451
Cln8	Cln8	EY2	blue	-0.0751606	0.155328	0.285235	-0.0720486	0.208704	0.264419	0.0540215	0.164967	-0.132797	0.0070471	0.166372	0.154835	-0.20882
Gk	Gk	EY2	blue	0.0109949	0.215722	0.285091	-0.120618	0.221174	0.245867	0.0673547	0.204083	-0.0859785	-0.101385	0.311424	0.0340576	-0.196377
Rnf39	Rnf39	EY2	blue	-0.182881	0.0589206	0.284968	-0.0487637	0.0803732	0.117462	-0.0238374	-0.00479345	-0.0302075	-0.0526241	0.0143024	0.0722471	-0.144239
Rnf19a	Rnf19a	EY2	blue	-0.0781969	0.191185	0.284322	-0.0862592	0.216115	0.214204	0.0739517	0.134708	-0.0850553	0.0509382	0.128661	0.133494	-0.182087
Dnase1l3	Dnase1l3	EY2	blue	-0.159063	0.0353998	0.284114	-0.0695833	0.102483	0.219427	0.0189365	0.0771301	-0.0665363	-0.112438	0.100998	0.115532	-0.205753
Cldn3	Cldn3	EY2	blue	-0.12396	0.0564511	0.283641	0.000308141	0.197344	0.167899	-0.0208943	0.0943716	-0.0827508	0.105606	-0.00993475	0.246552	-0.264208
Adgrg2	Adgrg2	EY2	blue	-0.0909221	0.134677	0.283287	-0.0823726	0.205413	0.221759	0.0247494	0.140397	-0.070059	0.0494545	0.115274	0.178493	-0.229606
Noct	Noct	EY2	blue	-0.0414872	0.169816	0.282985	-0.0803733	0.256806	0.285189	0.0992274	0.191801	-0.137821	0.0763285	0.18372	0.185885	-0.245095
Acot9	Acot9	EY2	blue	-0.0876325	0.138632	0.282963	-0.0779053	0.156934	0.221368	-0.0460109	0.104866	-0.101236	0.0242098	0.0464064	0.191841	-0.271695
Abhd6	Abhd6	EY2	blue	-0.109307	0.0837857	0.282353	-0.0890608	0.11402	0.195497	0.0408939	0.0812084	-0.0384115	-0.015955	0.0870181	0.148799	-0.197931
Chmp2b	Chmp2b	EY2	blue	-0.122089	0.0533114	0.282218	-0.0153491	0.136444	0.217355	-0.0204374	0.0857807	-0.165126	-0.0548975	0.152636	0.114006	-0.196543
Galnt3	Galnt3	EY2	blue	-0.0377725	0.220927	0.280766	-0.104574	0.276997	0.233687	0.0573241	0.190474	-0.0953703	0.12858	0.123544	0.209846	-0.25848
Ostf1	Ostf1	EY2	blue	-0.138485	0.0357712	0.279607	-0.0805479	0.123936	0.176476	-0.0596198	0.0416351	-0.134108	-0.00803754	0.159904	0.165805	-0.176978
Myl12a	Myl12a	EY2	blue	-0.255374	-0.0664774	0.279516	-0.00676129	0.114595	0.105842	-0.0655761	-0.0419634	-0.118287	0.172326	-0.103773	0.362408	-0.258658
Ttc39b	Ttc39b	EY2	blue	-0.0201211	0.218707	0.279017	-0.0870707	0.286364	0.201011	0.0550257	0.180241	-0.00985246	0.170751	0.075667	0.283135	-0.280374
Nrp2	Nrp2	EY2	blue	0.000496071	0.22573	0.278684	-0.181574	0.266778	0.272435	0.13412	0.225161	-0.0450439	0.120018	0.12201	0.251662	-0.278319
Mdm2	Mdm2	EY2	blue	-0.0881838	0.166247	0.27855	-0.0653865	0.210956	0.289998	0.110585	0.189674	-0.14981	0.0174492	0.129633	0.153578	-0.231036
Cd24a	Cd24a	EY2	blue	0.123095	0.229193	0.278299	-0.212869	0.294882	0.318924	-0.0495828	0.310861	-0.30136	0.0397187	0.348463	0.154639	-0.35397
Samd12	Samd12	EY2	blue	-0.00416286	0.188048	0.277988	-0.111323	0.288829	0.268086	0.0789839	0.242369	-0.131747	0.11559	0.19689	0.276898	-0.298441
Chka	Chka	EY2	blue	-0.0170157	0.197937	0.277622	-0.0944227	0.261319	0.25074	0.122023	0.217326	-0.0357525	0.153533	0.163192	0.216452	-0.195647
Tmem40	Tmem40	EY2	blue	-0.0406166	0.110436	0.277584	-0.0865938	0.13216	0.271823	0.00573993	0.14346	-0.0908142	-0.113181	0.207824	0.114002	-0.207094
Spty2d1	Spty2d1	EY2	blue	-0.0584522	0.189422	0.277297	-0.0578995	0.213872	0.212113	0.0795227	0.15397	-0.0938239	-0.00135668	0.160596	0.0876737	-0.199968
Rab27b	Rab27b	EY2	blue	-0.0500023	0.1548	0.277033	-0.0100511	0.128258	0.170984	-0.0356315	0.0981584	-0.238146	-0.129351	0.207452	0.00627785	-0.261126
Trib3	Trib3	EY2	blue	-0.118713	0.1133	0.276934	0.00611389	0.173457	0.182674	0.0472136	0.0865335	-0.0131818	0.0640807	0.0106802	0.236994	-0.261111
Fbxl5	Fbxl5	EY2	blue	-0.119802	0.165781	0.276739	-0.0249256	0.255402	0.152273	0.0294813	0.0888403	-0.0288072	0.152238	0.0390353	0.232283	-0.231142
Ptpn13	Ptpn13	EY2	blue	-0.0787319	0.174677	0.276689	-0.151215	0.259597	0.150552	0.0275407	0.121535	-0.0844403	0.101925	0.167835	0.149334	-0.195992
Acsbg1	Acsbg1	EY2	blue	-0.282865	-0.0219931	0.276668	0.0871632	0.0795982	-0.0173246	-0.079905	-0.116357	-0.0790734	0.0374318	-0.0930626	0.141922	-0.176071
Ocln	Ocln	EY2	blue	-0.139306	0.038162	0.276566	-0.0165858	0.0927842	0.116476	-0.0337246	0.00372146	-0.0802963	-0.08056	0.0852355	0.0752088	-0.181535
Blnk	Blnk	EY2	blue	-0.121515	0.0629047	0.276281	-0.0112702	0.0924128	0.208214	0.0390846	0.0789115	-0.065977	-0.123253	0.101893	0.0659815	-0.176833
Sowahc	Sowahc	EY2	blue	-0.105047	0.132334	0.276182	-0.0258589	0.18017	0.188746	0.0648688	0.0890018	-0.0833629	0.0054417	0.101877	0.136687	-0.201348
Rab2a	Rab2a	EY2	blue	-0.0187236	0.139258	0.276041	-0.127097	0.237981	0.230329	-0.0103245	0.174861	-0.158881	0.0676719	0.161721	0.228498	-0.295869
Suco	Suco	EY2	blue	-0.123841	0.147309	0.275313	-0.0457532	0.179788	0.136227	0.0770089	0.080465	-0.0786035	0.0462656	0.0809885	0.134243	-0.164609
Emp1	Emp1	EY2	blue	-0.360732	-0.0534148	0.275205	-0.0667068	0.00439518	-0.0515067	-0.0702713	-0.204643	-0.00715871	-0.0466598	-0.0663315	0.0381082	-0.0414529
Myh9	Myh9	EY2	blue	-0.196335	0.190228	0.273755	-0.161955	0.262051	0.0928207	0.0648525	0.0566524	-0.0857159	0.241987	0.0380537	0.216131	-0.157011
Pdlim5	Pdlim5	EY2	blue	-0.0803672	0.186556	0.273473	-0.0271436	0.192062	0.186908	-0.0374049	0.122162	-0.146093	0.0533372	0.0670404	0.175023	-0.302321
Lamp1	Lamp1	EY2	blue	-0.266593	-0.0198729	0.273456	-0.06812	0.042264	0.152658	-0.0922458	-0.0214324	-0.113191	-0.0661156	0.0357645	0.104102	-0.196445
Sprr2f	Sprr2f	EY2	blue	-0.229913	-0.0789193	0.27303	0.0409146	0.0306421	0.0213856	-0.114135	-0.10694	-0.119134	-0.149108	0.0748886	0.0178615	-0.164128
Camsap2	Camsap2	EY2	blue	0.0067643	0.311487	0.272927	-0.154627	0.268388	0.222772	0.0588991	0.210063	-0.130548	0.110153	0.129449	0.171323	-0.284686
Prnp	Prnp	EY2	blue	-0.229427	0.00831971	0.272528	-0.0181766	0.0834334	0.028231	-0.0310189	-0.0638208	-0.0401253	0.0104504	0.048066	0.09824	-0.127892
Nfe2l1	Nfe2l1	EY2	blue	-0.119605	0.193715	0.272112	-0.0744703	0.207085	0.138093	-0.00356731	0.0674424	-0.0624605	0.0518513	0.00137506	0.121356	-0.255649
Insig2	Insig2	EY2	blue	-0.0742114	0.127239	0.271538	-0.0398657	0.186072	0.266212	0.0893631	0.160435	-0.156249	0.030718	0.178035	0.165591	-0.200447
Baiap2l1	Baiap2l1	EY2	blue	-0.0826945	0.129003	0.271087	-0.0436112	0.188838	0.183302	0.0416953	0.113001	-0.0989609	0.0382342	0.0848068	0.169329	-0.231469
Lysmd3	Lysmd3	EY2	blue	-0.0838307	0.189016	0.270934	-0.040762	0.226017	0.257227	0.097025	0.154469	-0.109416	0.0245781	0.15366	0.127723	-0.20568
Upk3bl	Upk3bl	EY2	blue	-0.201145	0.00997613	0.270668	0.084385	0.125675	0.0805434	-0.0157358	0.00933428	-0.0825052	0.146587	-0.00967895	0.258055	-0.19644
Krt23	Krt23	EY2	blue	-0.212135	-0.0314577	0.270425	0.0125317	0.0392455	0.113578	-0.0579596	-0.0373885	-0.127399	-0.219068	0.133697	-0.0426643	-0.142011
Herpud1	Herpud1	EY2	blue	-0.129325	0.0923306	0.270177	0.051739	0.126837	0.183458	0.00480525	0.063843	-0.0738087	-0.0420031	0.111058	0.0954025	-0.174791
Cmas	Cmas	EY2	blue	-0.0237008	0.158035	0.269771	-0.0902795	0.194905	0.216503	0.0188275	0.149831	-0.0556303	0.059132	0.132878	0.182288	-0.214021
Ugcg	Ugcg	EY2	blue	-0.120104	0.0950161	0.269079	-0.018189	0.14148	0.0719377	-0.0304192	0.00612344	-0.0129618	0.040262	0.0206995	0.124859	-0.172798
Rab6a	Rab6a	EY2	blue	-0.0519315	0.150092	0.268876	-0.106586	0.2047	0.237068	0.0298257	0.160352	-0.126939	0.0352898	0.118216	0.174393	-0.218974
Krtap3-2	Krtap3-2	EY2	blue	-0.196698	-0.00967652	0.268764	0.0523049	0.0490795	0.0932798	-0.0775246	-0.00742118	-0.14184	-0.0420406	0.101997	0.0718505	-0.151995
Krt19	Krt19	EY2	blue	-0.130664	0.0293077	0.268751	-0.0458144	0.126903	0.154702	-0.0163148	0.0231095	0.00297439	0.00715605	-0.0152972	0.23162	-0.223332
Arpc5	Arpc5	EY2	blue	-0.131116	0.105575	0.26873	-0.0817361	0.181986	0.134031	-0.046033	0.0688717	-0.109915	0.0722275	0.024348	0.228967	-0.270153
Spag9	Spag9	EY2	blue	-0.21624	0.0971913	0.268557	-0.0750207	0.141439	0.146586	0.0164403	0.0501734	-0.0851228	0.0650898	0.0216097	0.144588	-0.164485
Eif2s2	Eif2s2	EY2	blue	-0.0348606	0.0677018	0.268395	-0.040391	0.180899	0.198588	-0.0753136	0.123472	-0.0802797	0.0323297	-0.00970831	0.227463	-0.328628
Cpn1	Cpn1	EY2	blue	-0.160079	0.0113024	0.268062	-0.0162745	0.130195	0.0737812	-0.101044	0.00560117	-0.0761881	0.0886206	0.00347171	0.220873	-0.206792
Pcdh1	Pcdh1	EY2	blue	-0.23356	-0.0557109	0.268021	0.0371984	0.0154501	0.0051619	-0.117841	-0.12509	-0.059915	-0.144313	-0.00328067	0.00749462	-0.136261
Bmp2k	Bmp2k	EY2	blue	-0.106703	0.137892	0.267708	-0.0352571	0.180763	0.144168	0.0329695	0.0735746	-0.0815484	0.0268466	0.117212	0.122317	-0.208657
Rapgef2	Rapgef2	EY2	blue	-0.119525	0.090672	0.267386	-0.0671324	0.158545	0.167339	-0.00244158	0.0937903	-0.0871871	0.00445692	0.0909169	0.112603	-0.176825
Dhx32	Dhx32	EY2	blue	-0.076301	0.14923	0.267314	-0.0452037	0.179554	0.200213	0.0433709	0.111664	-0.0888615	0.0100268	0.152722	0.133087	-0.205351
Ktn1	Ktn1	EY2	blue	-0.142531	0.171187	0.267167	-0.138282	0.195958	0.134702	0.0716104	0.0680224	-0.00737321	0.0948567	0.0906721	0.137354	-0.125483
Esd	Esd	EY2	blue	-0.0397741	0.068575	0.266719	-0.0279829	0.152666	0.222125	-0.0214327	0.124397	-0.041226	0.0410423	0.0122397	0.27763	-0.279403
Dhrs9	Dhrs9	EY2	blue	-0.137623	0.0688938	0.266511	0.00070308	0.165687	0.152847	0.0217758	0.0708808	-0.173622	0.0415786	0.110089	0.159002	-0.216578
Rala	Rala	EY2	blue	-0.133522	0.0233634	0.265532	-0.0754815	0.132786	0.219152	0.00979494	0.0939231	-0.123773	0.0300107	0.146459	0.202597	-0.194741
Dusp11	Dusp11	EY2	blue	-0.164591	0.104814	0.265309	-0.0241249	0.155417	0.126117	0.00424102	0.0365591	-0.126485	0.0132183	-0.000659971	0.103581	-0.224329
Stn1	Stn1	EY2	blue	-0.0495229	0.144246	0.265053	-0.0298463	0.183846	0.254873	0.0772725	0.154994	-0.0770337	-0.00721418	0.139362	0.156224	-0.203223
Tead4	Tead4	EY2	blue	-0.100601	0.0828978	0.264835	-0.0431657	0.154115	0.108673	-0.00924506	0.0498763	-0.0291584	0.0850747	0.0270951	0.218096	-0.225148
Jmjd1c	Jmjd1c	EY2	blue	-0.161451	0.180937	0.264834	-0.0261984	0.174703	0.126917	0.0703686	0.0556805	-0.0167587	0.067468	-0.0188981	0.119371	-0.138598
Nipal4	Nipal4	EY2	blue	-0.059197	0.132176	0.26411	-0.0610135	0.114206	0.167376	0.0637176	0.0811071	0.0436716	-0.0311504	0.0392925	0.115351	-0.156352
Slc10a6	Slc10a6	EY2	blue	-0.118473	0.0400112	0.264097	-0.0644853	0.082678	0.177725	-0.0080428	0.0506361	-0.103814	-0.155679	0.226839	0.0202986	-0.145933
Ppp2ca	Ppp2ca	EY2	blue	-0.0635231	0.136332	0.263805	-0.081249	0.178121	0.180519	0.00711987	0.102253	-0.135471	-0.0267755	0.12173	0.093819	-0.23865
Dedd2	Dedd2	EY2	blue	-0.0851995	0.124085	0.26371	-0.055409	0.179542	0.21964	0.0778734	0.123311	-0.0901857	0.0663248	0.0869341	0.194052	-0.224836
Litaf	Litaf	EY2	blue	-0.0319432	0.101419	0.263378	-0.0314596	0.194909	0.161094	-0.0642275	0.106776	-0.0742838	0.083908	0.0394643	0.258981	-0.33235
Sft2d2	Sft2d2	EY2	blue	-0.065849	0.115979	0.262872	-0.0543772	0.193241	0.173932	0.00896605	0.107	-0.0590903	0.102513	0.050999	0.211669	-0.22497
Cxcl3	Cxcl3	EY2	blue	-0.149763	0.0293079	0.262713	-0.0398638	0.203969	0.174146	-0.00994415	0.0746701	-0.120028	0.12478	0.0124185	0.303461	-0.250921
Tcim	Tcim	EY2	blue	-0.0629868	0.144041	0.262604	-0.0330756	0.205748	0.214351	0.0883035	0.138748	-0.0570483	0.0627118	0.162765	0.183682	-0.192119
Piga	Piga	EY2	blue	-0.0383962	0.177362	0.262455	-0.0534748	0.20347	0.187734	0.0528874	0.146989	-0.0740005	0.021923	0.179564	0.123639	-0.186877
Anxa7	Anxa7	EY2	blue	-0.127618	0.0673521	0.262204	-0.0413751	0.102465	0.130227	-0.10418	0.0205947	-0.158951	-0.0441722	0.0755452	0.102549	-0.245278
Atf4	Atf4	EY2	blue	-0.149742	0.0650062	0.262155	-0.0168087	0.129583	0.131492	0.0940702	0.0200756	0.000777819	-0.000633644	0.0106801	0.124337	-0.148691
Mboat1	Mboat1	EY2	blue	-0.073968	0.0969131	0.262114	-0.0315219	0.150097	0.11152	-0.0179386	0.0433716	-0.0681635	0.0823682	0.0511187	0.220399	-0.234387
Osbpl9	Osbpl9	EY2	blue	-0.0949944	0.136798	0.262081	-0.0449589	0.18252	0.185829	-0.00663692	0.109216	-0.0891653	0.0665289	0.10946	0.148649	-0.194878
Acot7	Acot7	EY2	blue	-0.00111001	0.122632	0.262018	-0.0808611	0.165228	0.214556	0.0562103	0.13449	0.032747	0.0331074	0.0486471	0.223952	-0.221114
Tuft1	Tuft1	EY2	blue	-0.0970012	0.117237	0.261661	-0.0380569	0.142585	0.160076	0.0279147	0.0784813	-0.0688551	-0.000769106	0.0822383	0.11607	-0.180949
Chp1	Chp1	EY2	blue	-0.079008	0.128981	0.261389	-0.0777894	0.135257	0.250476	0.0564621	0.136671	-0.14579	-0.101086	0.206693	0.0410427	-0.187579
Deptor	Deptor	EY2	blue	-0.14547	0.0867933	0.26125	0.0145559	0.129499	0.136636	0.0289466	0.0307635	-0.00123002	0.0659353	-0.0650554	0.206077	-0.165916
1810037I17Rik	1810037I17Rik	EY2	blue	-0.13063	-0.0182122	0.260895	-0.0500409	0.0421946	0.226368	-0.124857	0.0636452	-0.274161	-0.247242	0.326857	-0.0108693	-0.168785
Artn	Artn	EY2	blue	-0.170557	0.0432686	0.260727	0.0605486	0.137789	0.114749	0.00075109	0.00305937	-0.110096	-0.0511379	0.0394958	0.100496	-0.200008
Rrbp1	Rrbp1	EY2	blue	0.0317455	0.261387	0.260664	-0.243436	0.306962	0.228649	0.0335996	0.226909	-0.0380829	0.105285	0.141417	0.176823	-0.264685
Tmcc3	Tmcc3	EY2	blue	-0.131841	0.0881389	0.2606	0.000589482	0.163014	0.0961222	-0.0190466	0.0210649	-0.0171706	0.0579306	0.0140115	0.176743	-0.190157
Rab31	Rab31	EY2	blue	-0.0415312	0.197276	0.259289	-0.0732508	0.264717	0.218345	0.0412257	0.198467	-0.106434	0.130791	0.150328	0.221344	-0.245649
Tmprss11b	Tmprss11b	EY2	blue	-0.139897	0.0362487	0.259027	-0.0586386	0.0862322	0.139942	-0.0556091	0.0167317	-0.178319	-0.172888	0.26215	-0.0363255	-0.140415
Rtn4	Rtn4	EY2	blue	-0.309371	-0.0566775	0.25884	-0.00765364	0.0954372	-0.0199395	-0.149399	-0.116372	-0.0432611	0.133028	-0.143292	0.221875	-0.159088
Dsg1b	Dsg1b	EY2	blue	-0.235384	-0.0281363	0.258838	0.0132362	0.0103247	0.0335362	-0.0915239	-0.109569	-0.0265999	-0.189987	0.0163308	0.0047965	-0.114876
Wwtr1	Wwtr1	EY2	blue	-0.0707442	0.134122	0.258704	-0.0117917	0.2085	0.171664	0.0240532	0.125346	-0.0948205	0.150606	0.0836861	0.247596	-0.214424
Stam2	Stam2	EY2	blue	-0.0587306	0.153154	0.258378	-0.0222436	0.200657	0.191788	0.0650718	0.128461	-0.100451	0.0516705	0.106814	0.148206	-0.230705
Nbeal2	Nbeal2	EY2	blue	-0.0267143	0.114213	0.258335	-0.0946285	0.115467	0.191921	0.0374377	0.129081	-0.0402937	-0.0633033	0.154625	0.100811	-0.192945
Klc1	Klc1	EY2	blue	0.0108084	0.229157	0.258104	-0.122633	0.272562	0.294953	0.0742501	0.228417	-0.0852588	0.110098	0.163318	0.205534	-0.235901
Tsc22d2	Tsc22d2	EY2	blue	-0.0663902	0.168242	0.257315	-0.0796668	0.17696	0.144785	0.115347	0.0886818	-0.0443014	0.0668504	0.0953632	0.125862	-0.154995
Slc20a1	Slc20a1	EY2	blue	-0.0190713	0.172424	0.256795	-0.0482392	0.264295	0.179664	0.0211964	0.172162	-0.116983	0.143283	0.12242	0.21402	-0.259473
Dock11	Dock11	EY2	blue	-0.0882259	0.17053	0.256542	-0.0427032	0.186638	0.198546	0.0719034	0.121156	-0.0954625	0.0234054	0.151308	0.119242	-0.173126
Zc3h12a	Zc3h12a	EY2	blue	-0.076926	0.15528	0.256407	-0.0712378	0.174659	0.156999	0.0376331	0.0901145	0.021712	0.0455677	0.110955	0.134634	-0.140092
Slk	Slk	EY2	blue	-0.151473	0.109485	0.256175	-0.131185	0.15938	0.0858699	0.0317595	0.0212145	-0.0908471	-0.0288009	0.105986	0.0358221	-0.0961106
Gabarapl2	Gabarapl2	EY2	blue	-0.129375	-0.0046949	0.256	-0.0520226	0.146477	0.201822	-0.0232195	0.0916199	-0.112831	0.0453036	0.0978983	0.198588	-0.176218
Tmem184a	Tmem184a	EY2	blue	-0.0665106	0.0894957	0.255905	-0.0947977	0.0689313	0.21831	0.0251543	0.103514	-0.060584	-0.109499	0.158242	0.0760564	-0.185304
Daam1	Daam1	EY2	blue	-0.191287	0.0564218	0.255387	-0.0414793	0.0669777	0.0687921	-0.00471985	-0.0452129	-0.0152775	-0.0579412	0.0230557	0.0654847	-0.103001
Bicdl2	Bicdl2	EY2	blue	-0.0918855	0.0583502	0.255334	-0.0404513	0.0616699	0.144679	-0.00974017	0.0303375	-0.0330578	-0.164559	0.116158	0.0206064	-0.155787
Cmip	Cmip	EY2	blue	-0.0738141	0.19693	0.255271	-0.0860486	0.172678	0.186493	-0.0214983	0.0960557	-0.102654	0.0174232	0.0368125	0.113615	-0.246635
Lce3c	Lce3c	EY2	blue	-0.258675	-0.108292	0.255224	0.082076	-0.00813057	-0.035912	-0.142085	-0.153657	-0.129347	-0.144174	0.00943479	-0.0029135	-0.141044
Sdcbp2	Sdcbp2	EY2	blue	-0.250796	-0.0949628	0.255108	0.0397949	0.0102801	-0.0252332	-0.155395	-0.154443	-0.0541875	-0.0843421	-0.0340463	0.0744735	-0.148585
Lrrfip2	Lrrfip2	EY2	blue	-0.200165	0.0344082	0.254681	-0.0695061	0.114136	0.0910041	0.0438354	-0.0195937	-0.00281338	0.0503167	0.0112694	0.185497	-0.115541
Tollip	Tollip	EY2	blue	-0.0739326	0.0947162	0.254635	-0.032703	0.175224	0.182271	-0.00869987	0.0908748	-0.0952893	-0.00014102	0.115365	0.14637	-0.226252
Rnf223	Rnf223	EY2	blue	-0.242741	-0.0350431	0.254367	0.0360041	0.0710221	0.0413356	-0.0929915	-0.083005	-0.072711	0.0151447	-0.0384207	0.12245	-0.175695
Stx7	Stx7	EY2	blue	-0.0289664	0.176135	0.253762	-0.049419	0.227237	0.229925	0.0700946	0.17136	-0.0581199	0.0861306	0.127097	0.202732	-0.228967
Itsn2	Itsn2	EY2	blue	-0.0757817	0.14914	0.253614	-0.0814527	0.190203	0.128484	0.0476896	0.0887079	-0.0738066	0.0815641	0.0953223	0.165712	-0.185482
Retreg1	Retreg1	EY2	blue	-0.175997	0.101442	0.253363	0.0320436	0.128071	0.107926	0.043736	0.0201233	0.0451513	0.104079	-0.0598561	0.182686	-0.118215
Spryd7	Spryd7	EY2	blue	-0.0238349	0.153976	0.253353	-0.0320291	0.19026	0.221756	0.0466512	0.171438	-0.129671	-0.00306424	0.188477	0.137587	-0.233919
Oga	Oga	EY2	blue	-0.0710783	0.167983	0.252994	-0.0355395	0.204866	0.131359	0.0290949	0.104582	-0.0923468	0.0777225	0.0682304	0.138043	-0.188418
Ypel5	Ypel5	EY2	blue	-0.194679	0.038992	0.252339	0.0418581	0.0838982	0.0818828	-0.0352983	-0.0124826	-0.0770113	0.0177492	0.0250828	0.123915	-0.17451
Itprid2	Itprid2	EY2	blue	-0.0609772	0.174739	0.25213	-0.0788242	0.192195	0.17929	0.0963431	0.130967	-0.102226	0.0305422	0.15193	0.104953	-0.179156
Mkrn1	Mkrn1	EY2	blue	-0.128753	0.0658625	0.251776	0.0531995	0.0914775	0.106926	-0.105811	0.000306393	-0.114998	-0.0408518	-0.0354801	0.120129	-0.256265
Ahnak2	Ahnak2	EY2	blue	-0.201825	0.0700766	0.251626	-0.0758198	0.114602	0.0989002	-0.0287955	-0.0172024	-0.109366	0.058507	0.101358	0.123766	-0.111902
Cidea	Cidea	EY2	blue	-0.123372	0.0413603	0.251578	0.0157894	0.13092	0.229202	0.017338	0.0974057	-0.209691	-0.115141	0.194093	0.0715479	-0.228284
Hopx	Hopx	EY2	blue	-0.289655	-0.11812	0.251041	0.00566784	-0.109882	0.00963931	-0.0786494	-0.197253	0.0585107	-0.30801	-0.138205	-0.0702294	-0.0602887
Ets2	Ets2	EY2	blue	-0.192295	0.069663	0.2505	-0.0365634	0.130633	0.124076	0.0467585	0.0440094	-0.125042	0.0411478	0.154567	0.0724302	-0.11391
Strn3	Strn3	EY2	blue	-0.208846	0.0457839	0.250422	-0.0605983	0.116016	0.0691893	0.0442388	-0.0162282	-0.013639	0.0174892	0.0115149	0.0933021	-0.0913509
Hook1	Hook1	EY2	blue	-0.00987472	0.229824	0.250283	-0.117598	0.227057	0.245196	0.0679968	0.201131	-0.136652	0.0068841	0.205379	0.0887535	-0.194627
Ppdpf	Ppdpf	EY2	blue	-0.00622565	0.0930917	0.249891	-0.0497983	0.178816	0.150354	-0.0614078	0.119485	-0.0892624	0.0794311	0.112362	0.232041	-0.218516
Dennd2c	Dennd2c	EY2	blue	-0.0892302	0.171362	0.249558	-0.0712392	0.182162	0.128983	0.0871897	0.0854837	-0.0342857	0.084522	0.0709341	0.153077	-0.153258
Stx11	Stx11	EY2	blue	-0.117121	0.0220791	0.249291	-0.0274538	0.109905	0.151898	-0.0350783	0.047708	-0.0990083	-0.0644707	0.130586	0.0953317	-0.181025
Glrx	Glrx	EY2	blue	-0.0375972	0.0906677	0.249235	-0.0522308	0.20718	0.173952	-0.0237539	0.13526	-0.201354	0.0406542	0.247592	0.156511	-0.267026
Foxo3	Foxo3	EY2	blue	-0.127715	0.0951506	0.249187	-0.0217387	0.139395	0.15881	0.0382019	0.0569054	-0.0841948	-0.04646	0.109856	0.0701254	-0.155335
Hip1r	Hip1r	EY2	blue	-0.0115624	0.195164	0.248828	-0.127142	0.223316	0.213298	0.0672891	0.171284	-0.022115	0.0752974	0.128704	0.176078	-0.210036
Pdzk1ip1	Pdzk1ip1	EY2	blue	-0.196187	-0.039478	0.248797	0.00880306	-0.0207091	0.0246079	-0.114248	-0.114935	-0.0715397	-0.223335	0.114289	-0.070421	-0.102218
Plxnb2	Plxnb2	EY2	blue	-0.0530038	0.176257	0.248457	-0.146522	0.193592	0.171917	0.0795646	0.119184	0.0265754	0.0557613	0.0791594	0.13657	-0.149871
Wdr47	Wdr47	EY2	blue	-0.0875119	0.135197	0.248216	-0.02848	0.175011	0.137495	0.0561714	0.0818592	-0.0589805	0.0424585	0.0463594	0.13747	-0.201961
Sema3c	Sema3c	EY2	blue	-0.215209	0.045794	0.247963	0.0154741	0.126769	-0.0198515	-0.0417705	-0.0820057	0.0460037	0.218863	-0.200722	0.274186	-0.146138
F11r	F11r	EY2	blue	-0.170851	-0.0038479	0.247904	-0.0334738	0.108186	0.0863106	-0.03579	-0.00837796	-0.0272681	0.0560129	0.0773318	0.162826	-0.147579
Tcf25	Tcf25	EY2	blue	-0.162342	0.0552841	0.247341	-0.0887394	0.12683	0.176318	0.0604455	0.0603964	-0.0758713	-0.00641867	0.103465	0.137204	-0.149893
Sdc1	Sdc1	EY2	blue	-0.0435439	0.01844	0.24731	-0.186879	0.104781	0.134925	-0.1121	0.0754072	-0.114748	-0.00298439	0.217123	0.203577	-0.188063
Kif1b	Kif1b	EY2	blue	-0.0750538	0.15474	0.247233	-0.0944023	0.147158	0.143334	0.0596025	0.0944115	-0.0534846	-0.00571093	0.133701	0.0780872	-0.147853
Kcmf1	Kcmf1	EY2	blue	-0.0775361	0.0637098	0.246972	-0.0866957	0.186289	0.164754	0.0487605	0.105368	-0.0574832	0.127496	0.128752	0.218508	-0.148236
Errfi1	Errfi1	EY2	blue	-0.118577	0.108642	0.246578	-0.0361441	0.130474	0.168681	0.0712807	0.0822844	-0.0897813	0.0290773	0.128189	0.0992118	-0.135375
Arid5a	Arid5a	EY2	blue	-0.113551	0.0879969	0.246536	-0.0151551	0.167676	0.127359	0.0158351	0.0641122	-0.0644305	0.0699874	0.047156	0.189621	-0.190818
Ehd1	Ehd1	EY2	blue	0.00703744	0.110365	0.246391	-0.0727493	0.180281	0.226517	0.0326254	0.144431	-0.0113637	0.119083	0.0607043	0.252714	-0.225563
Dnajc21	Dnajc21	EY2	blue	0.00235233	0.188288	0.245808	-0.0316605	0.193128	0.262522	0.0188682	0.182355	-0.151997	-0.00369235	0.0540047	0.15167	-0.29595
Asap1	Asap1	EY2	blue	-0.0427999	0.189052	0.245587	-0.101898	0.201852	0.217962	0.12454	0.159849	-0.0468211	0.0457511	0.13126	0.129355	-0.184354
Ccdc186	Ccdc186	EY2	blue	-0.0812306	0.179094	0.245537	-0.0613836	0.187103	0.192553	0.0914727	0.120348	-0.0599082	0.0252922	0.0991417	0.10227	-0.172683
Nagk	Nagk	EY2	blue	-0.109586	0.0670127	0.245519	-0.0751478	0.112089	0.170898	-0.00599775	0.0923773	-0.0867623	0.00140939	0.123394	0.154208	-0.188353
Mpp5	Mpp5	EY2	blue	-0.0871653	0.156144	0.244816	-0.108839	0.180861	0.215131	0.0532887	0.130064	-0.0747564	0.0313751	0.127004	0.123821	-0.183566
Oxsr1	Oxsr1	EY2	blue	0.0063438	0.257512	0.244264	-0.11277	0.239787	0.218231	0.118369	0.196194	-0.0278981	0.124032	0.111235	0.19318	-0.214772
Zdhhc5	Zdhhc5	EY2	blue	-0.0238703	0.191057	0.2437	-0.0992671	0.193994	0.205735	0.0713808	0.133559	-0.0464326	-0.00696561	0.124905	0.0843451	-0.167148
AU018091	AU018091	EY2	blue	-0.197995	0.0233101	0.242256	0.0321491	0.115017	0.00856812	-0.06554	-0.0570041	-0.0223216	0.108823	-0.0898367	0.199604	-0.153651
Crybg3	Crybg3	EY2	blue	-0.0944097	0.229356	0.241504	-0.10545	0.207433	0.177068	0.119682	0.111568	-0.00718644	0.114557	0.0458792	0.130602	-0.129888
Wasl	Wasl	EY2	blue	-0.0841821	0.119415	0.239731	0.0118498	0.166287	0.133399	-0.00653335	0.0863815	-0.0853555	0.0964733	0.068328	0.165883	-0.184605
Dlgap4	Dlgap4	EY2	blue	-0.0679138	0.100165	0.23973	-0.0550084	0.163009	0.172024	-0.0166406	0.0980361	-0.0534745	0.0733578	0.0863352	0.204127	-0.202855
Ifi204	Ifi204	EY2	blue	-0.0495976	0.11049	0.238876	-0.0920967	0.172612	0.174134	0.0134122	0.111668	0.13541	0.077681	0.0595073	0.230363	-0.229083
Duox1	Duox1	EY2	blue	-0.0236956	0.180116	0.238582	-0.0803594	0.229497	0.175138	0.0988993	0.149137	-0.0428261	0.184319	0.0842592	0.275424	-0.21587
Sptlc2	Sptlc2	EY2	blue	0.018615	0.184653	0.237839	-0.0824365	0.185961	0.180278	-0.0266749	0.152398	-0.0947693	-0.000739516	0.139922	0.093324	-0.24125
Cars	Cars	EY2	blue	-0.0249794	0.222203	0.237593	-0.0295344	0.185225	0.182867	0.0671305	0.111716	-0.0380708	0.0204853	-0.0277621	0.154907	-0.250355
Nr3c1	Nr3c1	EY2	blue	-0.0907372	0.179856	0.237214	-0.0208151	0.193623	0.16859	0.0465178	0.121301	-0.065853	0.111212	0.104521	0.152199	-0.167456
Hk2	Hk2	EY2	blue	-0.119637	0.0813065	0.236409	-0.0806891	0.0916639	0.11352	-0.0926173	0.0119517	0.029758	-0.0019474	-0.0037248	0.0861599	-0.130103
Ehf	Ehf	EY2	blue	-0.262386	-0.0485253	0.23588	0.0495018	-0.0587517	-0.0193928	-0.0559301	-0.183117	0.0052507	-0.294575	0.0461434	-0.150019	-0.0167016
Plat	Plat	EY2	blue	-0.204997	-0.0183721	0.235828	0.0164536	0.031883	0.0532499	-0.0700406	-0.0754263	0.0884129	-0.0710894	-0.0365288	0.0706414	-0.117034
Pinlyp	Pinlyp	EY2	blue	-0.129624	-0.0149312	0.235772	0.0105203	-0.000131675	0.0377245	-0.0789512	-0.0583248	-0.0382638	-0.184405	0.0970215	-0.0176564	-0.099104
Arid3a	Arid3a	EY2	blue	-0.118786	0.0463951	0.235452	0.00489254	0.140833	0.0588248	-0.0750406	0.000229755	-0.0460242	0.0679179	0.0133197	0.160357	-0.168299
Gipc2	Gipc2	EY2	blue	-0.00637781	0.135142	0.235241	-0.0639751	0.135495	0.260558	0.0258372	0.161933	-0.0895346	-0.0549851	0.18052	0.126477	-0.175127
Gba	Gba	EY2	blue	-0.131169	0.0688597	0.235054	-0.0833508	0.109627	0.188374	0.0230894	0.0598819	-0.0516378	-0.0568329	0.100046	0.103847	-0.162957
Il1f9	Il1f9	EY2	blue	-0.18387	-0.0194614	0.235035	0.0454629	0.0682973	0.00886839	-0.0919364	-0.0806743	-0.0731165	-0.101055	0.0753475	0.0161546	-0.130164
Vat1	Vat1	EY2	blue	-0.0445201	0.144887	0.234962	-0.0768901	0.190279	0.230745	0.0188564	0.164361	-0.185227	0.0239641	0.223076	0.121051	-0.208738
Magi2	Magi2	EY2	blue	-0.155258	0.0334215	0.234729	0.0360874	0.0934665	0.0827594	-0.0349698	-0.000327654	-0.0331373	0.038967	-0.021961	0.140813	-0.158522
Junb	Junb	EY2	blue	-0.201052	-0.0289993	0.234652	-0.0830065	0.0243428	0.0885144	-0.1222	-0.0508571	-0.151192	-0.136916	0.145125	-0.0462541	-0.0885801
Nedd4l	Nedd4l	EY2	blue	-0.0817745	0.141004	0.234317	-0.0274706	0.163352	0.148321	0.0916549	0.0937651	-0.0915186	0.0511441	0.0818424	0.112893	-0.165708
Agpat2	Agpat2	EY2	blue	-0.00848865	0.156842	0.234237	-0.0349786	0.130349	0.0896728	-0.0338651	0.0510254	0.0357808	0.0465096	-0.0265142	0.175515	-0.233449
Gipc1	Gipc1	EY2	blue	-0.11137	0.0657958	0.234193	0.00246848	0.0551703	0.13901	-0.0351727	0.0198746	-0.112736	-0.115496	0.0582314	0.0572229	-0.177636
Ppp2r2a	Ppp2r2a	EY2	blue	-0.0392431	0.188147	0.234155	-0.0886845	0.18464	0.145838	0.0205226	0.112817	-0.0929065	0.0223023	0.0317589	0.0852915	-0.217915
Ptprk	Ptprk	EY2	blue	0.0458718	0.211239	0.234085	-0.104977	0.243772	0.25105	0.096226	0.223911	-0.0957788	0.174625	0.13206	0.252406	-0.239479
Tmem43	Tmem43	EY2	blue	-0.0328311	0.180647	0.233966	-0.0690272	0.122164	0.189522	-0.0272098	0.0993022	-0.106005	-0.026276	0.0593487	0.118016	-0.264871
Aktip	Aktip	EY2	blue	-0.0795358	0.123075	0.233913	-0.0574187	0.130543	0.182843	0.0855047	0.094254	-0.076885	-0.0392662	0.0932405	0.0935252	-0.172847
Zfand6	Zfand6	EY2	blue	-0.0426603	0.145176	0.233837	-0.0701578	0.186107	0.206669	0.0695077	0.140439	-0.0779246	0.0297932	0.155993	0.129132	-0.184853
Arhgef5	Arhgef5	EY2	blue	-0.121493	0.17198	0.233469	-0.0173813	0.146119	0.0594563	-0.0521681	0.00183758	-0.0835809	0.0232823	-0.0525004	0.0860868	-0.224909
Aff4	Aff4	EY2	blue	-0.190637	0.0954622	0.233386	-0.025009	0.102738	0.0427102	-0.0777122	-0.0333377	-0.10644	-0.0242281	-0.07518	0.0551193	-0.184393
Fam50a	Fam50a	EY2	blue	0.00455308	0.200248	0.232973	-0.0811693	0.193904	0.204142	-0.0442689	0.154604	-0.128628	0.0708702	0.0810152	0.17026	-0.294345
Fndc3a	Fndc3a	EY2	blue	-0.0480906	0.172809	0.232925	-0.091245	0.228648	0.206806	0.0480822	0.166125	-0.0391111	0.138714	0.133672	0.203909	-0.199002
Lrrc8a	Lrrc8a	EY2	blue	-0.0064871	0.167626	0.232413	-0.0959928	0.186987	0.214256	0.0997197	0.161665	-0.0807636	0.0750397	0.15356	0.18113	-0.208371
Flrt2	Flrt2	EY2	blue	-0.0970618	0.148258	0.232352	-0.0785841	0.145905	0.122307	0.0286634	0.0760857	0.0917919	0.133214	-0.0202705	0.19411	-0.16533
Cited2	Cited2	EY2	blue	-0.0839553	0.0908329	0.232235	0.0193891	0.127906	0.12093	0.00412365	0.0485673	-0.00167327	0.0567288	0.0333824	0.166834	-0.160273
Fam57a	Fam57a	EY2	blue	-0.0146205	0.134653	0.2321	-0.0505418	0.139836	0.157085	0.00622766	0.122439	-0.153668	-0.0446188	0.242598	0.0481731	-0.146609
Cst6	Cst6	EY2	blue	-0.123785	0.00888745	0.232039	-0.0381088	0.0263995	0.0758554	-0.0193096	-0.0272742	0.0533853	-0.0498671	-0.0244306	0.1301	-0.124205
Mcl1	Mcl1	EY2	blue	-0.0951052	0.107107	0.231639	-0.114174	0.168434	0.161952	-0.00652531	0.0919865	-0.147503	-0.00868077	0.16802	0.0480266	-0.165231
Ccdc120	Ccdc120	EY2	blue	-0.110728	0.0704207	0.231552	-0.0533458	0.103327	0.164597	-0.00301597	0.0629734	-0.103436	-0.0743118	0.12467	0.0802879	-0.165291
Serinc2	Serinc2	EY2	blue	-0.102156	0.131869	0.231452	-0.0314339	0.119917	0.096265	-0.0221134	0.0198768	-0.0284694	0.0474196	-0.0555456	0.146661	-0.205081
Mapre2	Mapre2	EY2	blue	-0.154198	0.0432563	0.230896	-0.00984791	0.130243	0.0483364	-0.0627619	-0.0167222	0.0344079	0.118205	-0.0640433	0.215608	-0.175601
Wdfy1	Wdfy1	EY2	blue	-0.0588425	0.12773	0.230575	-0.0395379	0.170853	0.158055	-0.00352051	0.111811	0.0489619	0.139651	0.00437728	0.243423	-0.183668
Dnajc5	Dnajc5	EY2	blue	-0.00799004	0.196724	0.230509	-0.0693305	0.213156	0.165214	0.0351659	0.140711	-0.0863086	0.113814	0.023124	0.209422	-0.252288
Ndrg2	Ndrg2	EY2	blue	-0.138153	0.00151717	0.230284	-0.0591077	0.0416163	0.0936425	-0.0777846	-0.0174559	-0.0446538	-0.064779	0.127773	0.066006	-0.113145
Cebpb	Cebpb	EY2	blue	-0.271188	-0.086083	0.229854	0.0817056	-0.0285806	0.0121757	-0.014532	-0.149388	-0.0159315	-0.169854	-0.00264119	-0.0222769	-0.0286461
Washc2	Washc2	EY2	blue	-0.0224447	0.183281	0.229688	-0.102699	0.205063	0.243536	0.0747511	0.171375	-0.11021	0.0319142	0.168859	0.124064	-0.190394
Arap2	Arap2	EY2	blue	-0.0984984	0.158557	0.229594	-0.101205	0.144953	0.213347	0.067007	0.108942	-0.0483734	-0.0170459	0.106338	0.0859153	-0.131647
Gnai3	Gnai3	EY2	blue	-0.164983	0.0629107	0.229353	-0.0576523	0.135449	0.0948651	0.0142005	0.0126864	-0.032135	0.0324821	0.037566	0.119923	-0.0899539
Fam25c	Fam25c	EY2	blue	-0.323179	-0.183172	0.228543	-0.00964367	-0.154302	-0.0478728	-0.162946	-0.23889	0.0341413	-0.232846	-0.0879213	0.00395332	-0.0285966
Nucb2	Nucb2	EY2	blue	-0.111353	0.0450264	0.227915	0.0164093	0.0938057	0.0683151	-0.0574886	-0.0165876	-0.0193132	-0.0284711	0.0461872	0.0928763	-0.175019
Sertad1	Sertad1	EY2	blue	-0.140541	0.0649929	0.227824	0.0100034	0.0764668	0.192659	0.0542014	0.0454865	-0.0594849	-0.0337032	0.1012	0.0798132	-0.110792
Tchh	Tchh	EY2	blue	-0.0732377	0.190568	0.227693	-0.0799975	0.186115	0.154233	0.09885	0.108902	-0.0238525	0.0660401	0.0691916	0.125696	-0.167798
Ddit3	Ddit3	EY2	blue	-0.199659	0.0625525	0.227498	0.0703804	0.0972768	0.0676093	0.0398854	-0.0246327	0.0481654	0.0459192	-0.0868547	0.144461	-0.155561
Mndal	Mndal	EY2	blue	-0.106423	0.0558845	0.227482	-0.0296577	0.0929405	0.117286	-0.00617272	0.0281486	0.0702212	-0.0674945	0.0771434	0.0791031	-0.140126
Fnip1	Fnip1	EY2	blue	-0.115434	0.154771	0.227376	-0.00457546	0.15024	0.124536	0.090655	0.0619856	-0.0310462	0.0291201	0.0572033	0.104278	-0.141965
Cyp3a13	Cyp3a13	EY2	blue	-0.177496	-0.00627077	0.227363	0.0316847	0.0468222	0.0515248	-0.0367016	-0.0494322	-0.0544985	-0.0625985	0.021494	0.0584253	-0.14894
Sox9	Sox9	EY2	blue	-0.0705838	0.103971	0.226891	-0.00629803	0.157914	0.109975	0.00963477	0.0683328	-0.112346	0.0607701	0.0770979	0.14107	-0.180821
Irx3	Irx3	EY2	blue	0.0243659	0.156756	0.226146	-0.039371	0.243709	0.247286	0.0858963	0.245377	-0.260198	0.0345399	0.280242	0.139818	-0.271492
Rasal2	Rasal2	EY2	blue	-0.0727677	0.162112	0.225816	-0.06699	0.163783	0.167205	0.089336	0.10225	-0.0592997	0.0346911	0.0870968	0.115595	-0.164975
Dnajb9	Dnajb9	EY2	blue	-0.0840777	0.115299	0.225205	-0.0316239	0.150385	0.159084	-0.0229369	0.0969667	-0.111353	0.0209194	0.0813648	0.110084	-0.156991
Ubap1	Ubap1	EY2	blue	-0.108047	0.0920404	0.224271	-0.0384891	0.13181	0.118843	0.0107607	0.0514449	-0.0511668	0.00622596	0.0724778	0.0923905	-0.126013
Pafah1b1	Pafah1b1	EY2	blue	-0.16341	0.0838679	0.224222	-0.0753888	0.112749	0.0930762	0.0297746	0.0240644	-0.06069	-0.00884529	0.0376447	0.0467793	-0.122823
Usp6nl	Usp6nl	EY2	blue	-0.100557	0.0788351	0.224192	-0.0505492	0.122375	0.1029	0.0029227	0.0377573	-0.0786358	-0.0511418	0.0695283	0.054831	-0.151009
Rlf	Rlf	EY2	blue	-0.0312169	0.218839	0.224104	-0.0748406	0.224185	0.201187	0.126598	0.151874	-0.0710602	0.0804129	0.114149	0.136547	-0.17578
Fam162a	Fam162a	EY2	blue	-0.314873	-0.147091	0.223984	-0.0553146	-0.0451764	0.114113	-0.122246	-0.110163	-0.0926524	-0.134484	0.0911349	0.10302	-0.0653691
Samd4b	Samd4b	EY2	blue	-3.44e-05	0.210935	0.223904	-0.0592059	0.17787	0.19494	-0.0136302	0.144887	-0.118208	0.0345599	0.0477719	0.132863	-0.296143
Trim25	Trim25	EY2	blue	-0.0860927	0.14045	0.223795	-0.0433643	0.164814	0.0731712	0.033767	0.0413763	0.0827551	0.0343893	-0.0157951	0.11335	-0.149026
Plekhf2	Plekhf2	EY2	blue	-0.0301807	0.170585	0.223729	0.00554404	0.187972	0.173486	0.106159	0.115054	-0.0725536	0.0466246	0.117502	0.112335	-0.173741
Chmp1b	Chmp1b	EY2	blue	-0.0926542	0.11059	0.223571	-0.0245878	0.166287	0.14026	-0.00371792	0.0661761	-0.0741767	0.0307233	0.0761307	0.110184	-0.163864
Fosl2	Fosl2	EY2	blue	-0.144707	0.117619	0.223191	-0.0367356	0.123917	0.0885035	0.00957133	0.0101555	-0.0261122	0.0176923	0.0901702	0.0441688	-0.0910458
Dip2b	Dip2b	EY2	blue	-0.075981	0.165028	0.223061	-0.0477462	0.117843	0.116497	-0.0568235	0.0438665	-0.170976	-0.0633348	0.0837611	0.0472335	-0.207879
Adgrl2	Adgrl2	EY2	blue	0.00459406	0.163855	0.222452	-0.0749634	0.185767	0.216936	0.0312394	0.189935	-0.182157	-0.0332655	0.274408	0.0591619	-0.195907
Zfp772	Zfp772	EY2	blue	-0.121254	0.0601494	0.221934	0.0239378	0.0810508	0.122732	0.00903921	0.0186283	-0.0668926	-0.0567743	0.0968502	0.0483253	-0.136196
Pof1b	Pof1b	EY2	blue	-0.229747	-0.0255394	0.221543	0.0544355	-0.0202174	0.0193396	-0.0667598	-0.105983	-0.00673841	-0.145003	0.0181227	-0.0157288	-0.0612448
Sgms1	Sgms1	EY2	blue	-0.00592167	0.18054	0.221296	-0.0849957	0.219396	0.189955	0.0221485	0.164472	-0.0897765	0.123057	0.176544	0.163541	-0.161106
Chmp5	Chmp5	EY2	blue	-0.105127	0.0754629	0.221219	-0.00178993	0.113988	0.136892	-0.044236	0.0569511	-0.165924	-0.0223799	0.055573	0.110665	-0.203627
Itgb6	Itgb6	EY2	blue	-0.0987606	0.0906499	0.220954	-0.0963529	0.190217	0.101324	0.0218826	0.0488465	0.0246935	0.15617	-0.00410381	0.250886	-0.191335
Plekhb2	Plekhb2	EY2	blue	0.00198264	0.129262	0.219523	-0.0505928	0.184941	0.191651	0.0237869	0.158442	-0.0365046	0.118366	0.108423	0.223586	-0.204408
Dgat2	Dgat2	EY2	blue	-0.0585876	0.0364594	0.219325	-0.087601	0.0396259	0.163206	-0.0153414	0.0565295	-0.102191	-0.189463	0.177002	-0.0481427	-0.106936
Golga2	Golga2	EY2	blue	-0.0159715	0.17025	0.219267	-0.120901	0.17084	0.198379	0.122921	0.142137	-0.0342803	0.0348268	0.100324	0.13228	-0.162258
Pgm2	Pgm2	EY2	blue	-0.0236029	0.136618	0.218845	-0.0975457	0.172944	0.23105	0.0663001	0.143773	-0.0675323	0.026965	0.119396	0.163832	-0.177872
Epn3	Epn3	EY2	blue	-0.114653	0.0317024	0.218843	-0.0167317	0.0325236	0.0990711	0.0292906	-0.0137998	-0.0330098	-0.113493	0.0653551	0.0310869	-0.102074
Spg20	Spg20	EY2	blue	-0.00937589	0.156939	0.218625	-0.0792098	0.174748	0.222177	0.0513913	0.166737	-0.0926706	0.0196427	0.128154	0.125732	-0.203049
Rab5a	Rab5a	EY2	blue	-0.228062	-0.000181829	0.218335	0.00820907	0.0602797	0.0749696	-0.00667388	-0.0468635	-0.0746809	-0.0479207	-0.00626772	0.0299158	-0.101358
Hgs	Hgs	EY2	blue	-0.0690319	0.126444	0.21824	-0.0463087	0.162774	0.129034	0.0664382	0.0773357	-0.0333072	0.0568724	0.0471075	0.137218	-0.164971
Rit1	Rit1	EY2	blue	-0.0291491	0.130313	0.218136	-0.0758006	0.112205	0.197248	0.0709178	0.110351	-0.0432991	-0.0772638	0.177215	0.0555832	-0.140157
Serpinb1b	Serpinb1b	EY2	blue	-0.164873	0.0375308	0.218111	0.00883988	0.0754146	0.135059	-0.00265134	0.0285589	-0.052456	-0.0213295	-0.0163225	0.11228	-0.160305
Rabgef1	Rabgef1	EY2	blue	-0.083782	0.135584	0.217926	-0.062902	0.155807	0.128679	0.051609	0.0758993	-0.0281993	0.0202919	0.0701831	0.0859858	-0.141303
Oser1	Oser1	EY2	blue	-0.0122933	0.162175	0.21778	-0.0140191	0.128354	0.203587	-0.0383704	0.122792	-0.0908609	-0.0494677	0.0534411	0.0717876	-0.230653
Jund	Jund	EY2	blue	-0.254933	-0.0485514	0.217701	0.0247317	-0.0110369	0.0777355	-0.0156964	-0.0655831	-0.198627	-0.197436	0.176638	-0.0961285	-0.0501079
Adipor1	Adipor1	EY2	blue	-0.153031	0.049193	0.217528	-0.0385968	0.11697	0.125009	0.0123647	0.0310629	-0.0700473	0.0625032	0.00668864	0.161617	-0.140167
Pip4k2c	Pip4k2c	EY2	blue	-0.0290289	0.157363	0.217189	-0.0696321	0.189397	0.215342	0.0307363	0.172482	-0.0744788	0.0289428	0.132065	0.140052	-0.200857
Prkch	Prkch	EY2	blue	-0.0626761	0.132024	0.217076	-0.0656345	0.126842	0.146475	0.0522549	0.0739164	-0.00402494	-0.0137762	0.0730721	0.0828723	-0.146704
Ttc9	Ttc9	EY2	blue	-0.12445	0.0151235	0.216954	0.000939163	0.114008	0.0627923	-0.0318442	-0.0022702	-0.0386261	0.0898274	-0.0119045	0.19544	-0.160151
Plekhm2	Plekhm2	EY2	blue	-0.105192	0.100329	0.21691	-0.0332058	0.127932	0.0917853	0.00239717	0.0303884	-0.0225583	0.0373897	0.0151929	0.116256	-0.145862
Acbd3	Acbd3	EY2	blue	-0.0109452	0.231394	0.21674	-0.0738013	0.194546	0.171807	0.0365853	0.145135	-0.072918	0.0319145	0.0530127	0.0920916	-0.221891
Coq10b	Coq10b	EY2	blue	-0.0389563	0.151928	0.216738	-0.038927	0.119946	0.206504	-0.0241321	0.117869	-0.145548	-0.0925475	0.0728636	0.0407015	-0.228358
2023-03-07	2023-03-07	EY2	blue	-0.121231	0.132909	0.216336	-0.0288343	0.127791	0.136717	0.000379295	0.0463694	-0.10019	-0.040509	0.0272692	0.0683181	-0.154466
Atp6v0d1	Atp6v0d1	EY2	blue	-0.0751169	0.0996572	0.216237	-0.0476574	0.113853	0.167651	0.0395813	0.0819503	-0.0684084	-0.0144769	0.163151	0.089647	-0.122663
Tmem60	Tmem60	EY2	blue	0.0321652	0.143039	0.215819	-0.0738297	0.182477	0.252252	0.0424529	0.199508	-0.10877	0.00108521	0.193965	0.139393	-0.186805
Acap2	Acap2	EY2	blue	-0.0415071	0.161284	0.21579	-0.0603406	0.162129	0.188953	0.0671273	0.130622	-0.0763328	0.0247306	0.167946	0.0946507	-0.150429
Skil	Skil	EY2	blue	-0.107881	0.104235	0.215749	-0.0459868	0.163319	0.0874798	0.0441172	0.0433717	-0.0316318	0.0845916	0.0306819	0.135054	-0.142683
Cggbp1	Cggbp1	EY2	blue	-0.0798465	0.126401	0.215378	-0.0389011	0.157369	0.108572	-0.0440386	0.0688429	-0.13814	0.00126641	0.0436253	0.0630515	-0.201426
Lipe	Lipe	EY2	blue	-0.0505558	0.119865	0.215329	-0.0753966	0.126292	0.193271	0.0648424	0.119221	-0.0615379	0.0107082	0.119408	0.125298	-0.149509
Bicd2	Bicd2	EY2	blue	0.00711032	0.180494	0.215309	-0.126083	0.151225	0.179605	0.0952409	0.135864	-0.0296532	0.0175332	0.152047	0.088441	-0.10818
AI661453	AI661453	EY2	blue	-0.0759842	0.10555	0.214535	-0.114623	0.128745	0.138859	0.0511928	0.047523	0.00785076	-0.0210279	0.0759025	0.0720563	-0.125852
Ndel1	Ndel1	EY2	blue	-0.0554852	0.151636	0.213657	-0.109764	0.126125	0.0997296	-0.0490774	0.0468681	-0.14275	-0.0165472	0.0678645	0.0480028	-0.182605
Vldlr	Vldlr	EY2	blue	-0.138524	0.0932749	0.213141	0.00541951	0.129616	0.166528	0.0557418	0.0581164	-0.0455178	-0.036132	0.0602064	0.0848182	-0.120476
Syt8	Syt8	EY2	blue	-0.125876	0.0800164	0.213127	0.0348175	0.156842	0.113974	0.0201045	0.0633408	-0.0411143	0.128168	0.0258881	0.211589	-0.196144
Akirin2	Akirin2	EY2	blue	-0.073489	0.133386	0.212685	-0.0329205	0.143903	0.135756	0.131051	0.0618336	-0.0427875	0.0141523	0.0352097	0.107637	-0.157616
Csta1	Csta1	EY2	blue	-0.158943	-0.015484	0.212431	0.0226256	0.046541	0.0350845	-0.117966	-0.0521305	-0.0731622	-0.0473682	0.0386065	0.0583291	-0.131278
Capzb	Capzb	EY2	blue	-0.0474861	0.0839554	0.212412	-0.0639099	0.136304	0.156743	-0.0441221	0.0939077	-0.153119	0.0474947	0.0779773	0.160994	-0.242313
St3gal1	St3gal1	EY2	blue	-0.0919183	0.109465	0.212144	0.00975963	0.152357	0.0916136	-0.00642415	0.0438499	-0.0500749	0.113989	0.0479367	0.169886	-0.153273
Gars	Gars	EY2	blue	0.0283742	0.170409	0.211943	-0.0410546	0.138113	0.17927	0.020919	0.132061	-0.0151978	-0.0110096	-0.0115949	0.140498	-0.243978
Ier5	Ier5	EY2	blue	-0.0155826	0.15992	0.211849	-0.00994478	0.167871	0.201723	0.0894387	0.133535	0.00979226	-0.0196756	0.0620617	0.102074	-0.157587
Desi2	Desi2	EY2	blue	0.104034	0.267248	0.211679	-0.0680949	0.216854	0.235896	0.0299075	0.215034	-0.0984353	0.0221943	0.114052	0.130743	-0.273338
Rap2b	Rap2b	EY2	blue	-0.037452	0.145848	0.211372	-0.0674775	0.156759	0.154557	-0.0261599	0.106391	-0.127423	0.0127095	0.0631398	0.0994402	-0.21566
Rela	Rela	EY2	blue	-0.0647459	0.110899	0.211136	-0.0454664	0.148132	0.12533	0.0412023	0.0761508	-0.0422282	0.0214598	0.0894473	0.0973792	-0.144967
Eea1	Eea1	EY2	blue	-0.0301783	0.168745	0.210563	-0.132189	0.142591	0.182654	0.107288	0.126737	-0.0950455	-0.0216442	0.182539	0.0518002	-0.122145
Myo6	Myo6	EY2	blue	-0.113827	0.0995998	0.210508	-0.025572	0.107366	0.134976	0.0250417	0.0539454	-0.10692	-0.0174742	0.116603	0.0452362	-0.094441
Scpep1	Scpep1	EY2	blue	-0.0848203	0.107929	0.210325	-0.0103194	0.0928479	0.110433	0.00207001	0.0324753	0.0310322	0.049876	-0.00420664	0.138387	-0.109126
Stk17b	Stk17b	EY2	blue	-0.0418283	0.132189	0.210261	-0.0382921	0.141165	0.172096	0.105181	0.0996898	-0.0134014	0.0343077	0.0646712	0.143242	-0.134078
Dcun1d3	Dcun1d3	EY2	blue	-0.132968	0.0539535	0.210241	0.0108221	0.105757	0.0642471	-0.0259207	-0.00883097	-0.0470326	-0.0113555	0.0418551	0.0880268	-0.136465
Nr1d1	Nr1d1	EY2	blue	-0.178118	0.00531345	0.209795	0.0115979	0.0742771	0.0825925	0.00570967	-0.0126983	-0.0836016	0.0188372	-0.000130382	0.101839	-0.114958
Ccnl1	Ccnl1	EY2	blue	-0.181327	0.0269011	0.209547	-0.0472581	0.0583709	0.0679449	-0.000564782	-0.0398255	-0.0557975	-0.0587334	0.0757733	-0.013206	-0.0315403
Plekhg3	Plekhg3	EY2	blue	-0.0528886	0.159246	0.208761	-0.0581485	0.200886	0.157474	0.100527	0.127671	-0.0927385	0.110909	0.066149	0.176628	-0.166333
Elmod1	Elmod1	EY2	blue	-0.116186	0.0703455	0.208493	-0.040495	0.103585	0.0780277	0.0463849	0.00189446	0.0557025	0.116965	-0.118147	0.213344	-0.168173
Clip1	Clip1	EY2	blue	-0.0395213	0.141666	0.208377	-0.159498	0.12875	0.0954849	0.00550699	0.057101	-0.032199	-0.0569787	0.0608403	0.0645607	-0.151851
Socs6	Socs6	EY2	blue	-0.0584711	0.119203	0.208349	-0.0775117	0.178513	0.0994394	0.0126868	0.0799843	-0.0786497	0.093303	0.0578824	0.148091	-0.174803
Prkx	Prkx	EY2	blue	-0.0516528	0.163315	0.208033	-0.0589406	0.157279	0.16343	0.0948656	0.105749	-0.0479096	0.0237586	0.119595	0.0762734	-0.130175
Maoa	Maoa	EY2	blue	0.0224224	0.1366	0.207586	0.00531561	0.176585	0.16738	0.036664	0.142985	-0.100521	0.0487715	0.0963486	0.153989	-0.216596
Arl5b	Arl5b	EY2	blue	-0.0485405	0.109548	0.207412	-0.0207	0.144026	0.158869	0.0328728	0.0977253	-0.0735211	-0.0003236	0.120777	0.0988249	-0.134002
Gm16096	Gm16096	EY2	blue	-0.067402	0.0464391	0.207321	-0.0430392	0.0672104	0.166595	-0.00997366	0.0677026	-0.0753722	-0.111485	0.11853	0.0506372	-0.128963
Osbpl3	Osbpl3	EY2	blue	-0.0384645	0.148932	0.207179	-0.043756	0.151004	0.142761	0.0249632	0.112498	-0.0678075	0.0555315	0.088016	0.125991	-0.16362
Ppp1r15a	Ppp1r15a	EY2	blue	-0.0773145	0.138052	0.206887	-0.0720401	0.116616	0.189464	-0.00270517	0.0973405	-0.106739	-0.0898743	0.116725	0.00532142	-0.134401
Aebp2	Aebp2	EY2	blue	-0.135783	0.101683	0.206536	-0.0174639	0.0695325	0.0558576	-0.00260559	-0.00955359	-0.0239142	-0.0351707	-0.0782078	0.0584742	-0.165561
Atf6	Atf6	EY2	blue	-0.0773779	0.139767	0.206362	-0.0707271	0.171907	0.115565	0.0240628	0.0867751	-0.0507033	0.0464625	0.0681382	0.0974017	-0.149314
Pawr	Pawr	EY2	blue	0.0333542	0.254451	0.205969	-0.0952326	0.166406	0.179329	0.0539966	0.150892	-0.0729185	0.00388131	0.0541323	0.082939	-0.224303
Myl6	Myl6	EY2	blue	-0.233244	-0.15219	0.205406	0.00642214	0.0249418	0.0734429	-0.0980714	-0.0760051	-0.151753	0.0722292	0.0708508	0.252213	-0.122521
Csnk1e	Csnk1e	EY2	blue	-0.0788688	0.0819511	0.205257	0.00344072	0.132551	0.15526	0.0122913	0.066589	-0.00475772	0.0176186	0.0184752	0.1148	-0.132651
Krtdap	Krtdap	EY2	blue	0.0333322	0.0402849	0.205029	-0.0907481	-0.00447903	0.163342	0.0110865	0.0559152	-0.0437868	-0.338862	0.134343	-0.0542527	-0.118697
Cyth2	Cyth2	EY2	blue	-0.0648024	0.137205	0.204909	0.0204891	0.121095	0.113219	-0.00110208	0.0462857	-0.126799	0.00805178	-0.038498	0.0972458	-0.238986
Flii	Flii	EY2	blue	0.0740403	0.280879	0.204682	-0.0898026	0.213012	0.182402	0.0131911	0.177916	-0.107579	0.052022	0.0525861	0.136179	-0.28239
Saraf	Saraf	EY2	blue	-0.0183979	0.106062	0.20459	-0.0655905	0.137199	0.200337	-0.00192915	0.137568	-0.0888739	-0.0114207	0.161597	0.0916255	-0.16946
Hbp1	Hbp1	EY2	blue	-0.114401	0.0648043	0.204081	0.00613864	0.0938888	0.146923	0.00715646	0.0530496	-0.109123	-0.01578	0.0990751	0.0756314	-0.13605
Rasa2	Rasa2	EY2	blue	-0.0795132	0.155359	0.203756	-0.0210926	0.164375	0.129177	0.0598788	0.0872335	-0.0732326	0.0765239	0.0451459	0.112595	-0.160667
Dusp7	Dusp7	EY2	blue	-0.0257136	0.192539	0.203615	-0.0725943	0.210089	0.0892256	0.0863259	0.0918592	-0.00587552	0.16388	-0.000330823	0.195097	-0.179644
Gna15	Gna15	EY2	blue	-0.12843	0.0615585	0.203606	0.0632125	0.0602939	0.0967679	-0.00444674	0.00225286	-0.0273617	-0.00740969	0.0215999	0.089032	-0.110079
Asns	Asns	EY2	blue	-0.073389	0.0632486	0.203101	0.0881099	0.0658439	0.122738	0.000494444	0.00958917	0.0795959	0.000799548	-0.0985015	0.176875	-0.165911
Syap1	Syap1	EY2	blue	-0.063532	0.145399	0.203005	-0.00794568	0.167574	0.16338	0.0486087	0.105651	-0.0125104	0.11091	0.0683498	0.182806	-0.134368
Gpr137b	Gpr137b	EY2	blue	-0.130928	0.0339669	0.20294	0.021148	0.118705	0.0729113	-0.0210403	0.0126938	-0.0115046	0.0896229	-0.0280552	0.192019	-0.174316
Cpeb4	Cpeb4	EY2	blue	-0.109721	0.0683313	0.202614	-0.0367843	0.0839562	0.12799	-0.0099292	0.0459131	-0.0255114	-0.0390779	0.0824554	0.0540864	-0.134246
Piezo1	Piezo1	EY2	blue	-0.0554558	0.115114	0.20253	-0.0710281	0.120942	0.148099	0.0524782	0.0901406	-0.0311915	0.0496712	0.0840196	0.131366	-0.124827
Pik3cb	Pik3cb	EY2	blue	-0.0624343	0.143032	0.202483	-0.0446776	0.147164	0.185767	0.0665651	0.115667	-0.105106	0.0182074	0.104133	0.0831618	-0.165882
4931406P16Rik	4931406P16Rik	EY2	blue	-0.0951668	0.113098	0.202408	0.00123441	0.120699	0.114969	0.0484362	0.0552113	-0.0565295	0.0373234	0.0437265	0.102462	-0.165301
Ces2f	Ces2f	EY2	blue	-0.147761	0.0477378	0.202382	-0.0553344	0.0663258	0.0325855	-0.0249225	-0.0477716	0.0384947	0.00642011	0.00137509	0.0773748	-0.0967576
Ino80d	Ino80d	EY2	blue	-0.0607714	0.193846	0.202024	-0.0748338	0.155434	0.151674	0.130665	0.106774	-0.0469236	0.0463262	0.0911628	0.0769888	-0.134489
Atp6ap2	Atp6ap2	EY2	blue	-0.080977	0.0931038	0.201978	-0.0102623	0.10554	0.151549	0.0471247	0.0730033	-0.0945897	-0.0285115	0.122265	0.0719245	-0.129202
Frmd4b	Frmd4b	EY2	blue	-0.0865156	0.0922144	0.201784	-0.0209674	0.150329	0.112418	0.0608208	0.0616927	-0.00991031	0.0685752	-0.00283283	0.139183	-0.147033
Cldnd1	Cldnd1	EY2	blue	-0.180297	-0.0373307	0.201615	-0.0367498	0.024275	0.0920638	-0.0418127	-0.0457618	-0.0784252	-0.0725683	0.0772783	0.0392602	-0.0509078
Optn	Optn	EY2	blue	-0.119962	0.0634103	0.200947	-0.0202762	0.157426	0.122373	-0.00436141	0.0476325	-0.0481535	0.04961	0.0438116	0.138669	-0.163745
Riok3	Riok3	EY2	blue	0.000369054	0.179648	0.199629	-0.0851564	0.210234	0.17344	-0.0169156	0.148726	-0.106104	0.0741607	0.106248	0.158035	-0.224672
Parp4	Parp4	EY2	blue	-0.0558783	0.125383	0.199391	-0.0504372	0.163952	0.150809	0.0129637	0.116852	-0.0569586	0.0753396	0.1051	0.135709	-0.158087
Golga7	Golga7	EY2	blue	-0.00311997	0.149479	0.199322	-0.0552687	0.162506	0.197789	0.050929	0.151315	-0.125253	0.0295153	0.15847	0.105641	-0.165676
Hyal1	Hyal1	EY2	blue	-0.145291	0.00922604	0.199314	-0.0270192	0.0806777	0.0878053	-0.016058	-0.0134234	0.00809252	0.0363249	-0.0150067	0.135431	-0.12647
Fam177a	Fam177a	EY2	blue	-0.033831	0.130701	0.199153	-0.0533077	0.1987	0.1647	0.0388094	0.131401	-0.0960959	0.0420298	0.0885651	0.141964	-0.173282
Nras	Nras	EY2	blue	-0.0390909	0.0956343	0.19877	-0.0429383	0.172129	0.117918	0.0105216	0.0829335	-0.0279713	0.160063	0.0318236	0.226934	-0.174403
Eps8l2	Eps8l2	EY2	blue	-0.157244	0.0613644	0.198428	-0.020944	0.0750254	0.0845086	-0.0356886	-0.0122501	0.0741312	0.0684841	-0.099961	0.156855	-0.116515
Stx3	Stx3	EY2	blue	0.00711951	0.189295	0.19793	-0.0581093	0.188847	0.147482	0.0840307	0.120624	-0.0138825	0.118568	0.0859001	0.172414	-0.139852
Ly6d	Ly6d	EY2	blue	-0.341313	-0.238226	0.19792	0.0522285	-0.294918	-0.123786	-0.216189	-0.355386	-0.0425958	-0.652743	0.0312819	-0.339017	0.0418188
Pcgf5	Pcgf5	EY2	blue	-0.0481129	0.15649	0.197827	-0.0296219	0.158775	0.130085	0.0537084	0.084592	0.10025	0.106906	-0.000500191	0.145272	-0.127096
Crebrf	Crebrf	EY2	blue	-0.121716	0.117993	0.197587	0.038019	0.120702	0.135535	0.0655603	0.0678526	-0.0732595	0.018901	0.0453962	0.0731749	-0.132725
Ranbp9	Ranbp9	EY2	blue	-0.0452925	0.163491	0.197436	-0.0376158	0.165393	0.159558	0.0706978	0.103285	-0.0293714	-0.00147258	0.120069	0.0680391	-0.143589
Stbd1	Stbd1	EY2	blue	-0.131135	0.0344195	0.197013	0.0341218	0.0854959	0.0989735	-0.0190911	0.022085	-0.0725216	0.026443	0.000705413	0.12366	-0.170677
Fbxo11	Fbxo11	EY2	blue	-0.0485551	0.180772	0.196793	-0.0629553	0.16993	0.108868	0.0806618	0.0815632	-0.0325653	0.0383294	0.122368	0.0765962	-0.112639
Cadm4	Cadm4	EY2	blue	-0.0227934	0.0741132	0.196698	-0.087189	0.134622	0.132257	-0.0134067	0.0854338	-0.0993803	-0.00433978	0.112469	0.114316	-0.187662
Duoxa1	Duoxa1	EY2	blue	-0.0593594	0.0695709	0.196656	-0.0409593	0.116588	0.126119	0.00660359	0.0717961	-0.0213658	0.0332967	0.0854466	0.151972	-0.145411
Rab22a	Rab22a	EY2	blue	0.00274684	0.198874	0.196274	-0.0717723	0.175876	0.166213	-0.0166505	0.131017	-0.11956	0.0146025	0.0762125	0.0792116	-0.226267
Tmem159	Tmem159	EY2	blue	-0.109641	0.0379292	0.196097	0.0270219	0.0492925	0.0918668	-0.0154586	-0.00995094	-0.0364141	-0.0709533	0.0401177	0.0364482	-0.10531
Cflar	Cflar	EY2	blue	-0.0432613	0.167597	0.196063	-0.0646518	0.19463	0.171862	0.0815588	0.142814	-0.0654073	0.0406564	0.128864	0.110099	-0.173861
Tslp	Tslp	EY2	blue	-0.195703	0.00303672	0.194576	0.102652	0.0841313	0.0111674	-0.0450328	-0.0400351	0.00293077	0.111051	-0.120898	0.182185	-0.143352
Arpc3	Arpc3	EY2	blue	-0.129648	-0.0722501	0.194487	0.000201269	0.0254962	0.122345	-0.0629143	-0.00495499	-0.120676	-0.0389431	0.0697116	0.119202	-0.132936
Zfand3	Zfand3	EY2	blue	-0.0625006	0.112827	0.194481	-0.000268303	0.151936	0.117483	0.0329533	0.0790912	-0.0777838	0.0618055	0.0611659	0.125517	-0.148445
Elmsan1	Elmsan1	EY2	blue	-0.0421685	0.164589	0.194374	-0.0373783	0.15113	0.124926	0.0688145	0.099969	-0.0288334	0.0346434	0.1167	0.074039	-0.125994
Tsc22d1	Tsc22d1	EY2	blue	-0.149883	0.0121696	0.194173	0.0203427	0.0198246	0.0773493	-0.0263405	-0.0284954	-0.0789831	-0.134784	0.0318476	-0.0436261	-0.0644556
Serpinb6b	Serpinb6b	EY2	blue	-0.139374	0.0599791	0.194116	0.0309834	0.0942291	0.0652971	0.00459812	-0.00707694	0.022374	0.103674	-0.116815	0.182933	-0.13898
Filip1l	Filip1l	EY2	blue	-0.130076	0.095208	0.194097	-0.055893	0.146874	0.174093	0.0760195	0.090798	-0.0920203	0.0901884	0.0884171	0.147586	-0.126102
Usp2	Usp2	EY2	blue	-0.043508	0.14478	0.193107	-0.103084	0.1174	0.154436	0.130366	0.0949898	-0.0228211	0.022128	0.0662229	0.069443	-0.108111
Casz1	Casz1	EY2	blue	-0.163411	0.0404154	0.192961	-0.000379265	0.00212735	0.0470655	-0.0277977	-0.0780665	-0.0136979	-0.177442	0.0660758	-0.0751913	-0.0386138
Sp1	Sp1	EY2	blue	-0.0284443	0.204057	0.192713	-0.0590011	0.169489	0.233172	0.191277	0.158024	-0.0440387	0.040419	0.110702	0.0749261	-0.110624
Pld2	Pld2	EY2	blue	-0.140387	0.0493359	0.192649	-0.0117608	0.0672125	0.0453751	0.0303157	-0.0362017	0.0157648	-0.00839381	0.00940501	0.0773204	-0.0986188
Arhgef18	Arhgef18	EY2	blue	-0.0618215	0.142588	0.192575	-0.0507953	0.151727	0.155477	0.0769367	0.0900277	-0.0259493	0.0553008	0.0657902	0.116932	-0.130773
Ppp1r12a	Ppp1r12a	EY2	blue	-0.101694	0.158864	0.192258	-0.03638	0.110744	0.0832935	-0.00346868	0.0300365	-0.0779217	0.000514079	-0.0286721	0.0556157	-0.172592
Abhd5	Abhd5	EY2	blue	0.0170231	0.127456	0.19224	-0.040859	0.121978	0.209095	0.0330087	0.142133	-0.0946241	-0.0416458	0.195124	0.102963	-0.172169
Ell2	Ell2	EY2	blue	-0.0523164	0.0984972	0.19217	-0.0522539	0.115602	0.128654	0.00114682	0.0776842	-0.0856844	-0.0365772	0.140707	0.0455416	-0.129786
Ube2r2	Ube2r2	EY2	blue	-0.119009	0.0970219	0.192119	-0.00922001	0.0777251	0.0521657	-0.10016	-0.0057526	-0.0464027	-0.0063539	-0.0339246	0.0526851	-0.178079
Rab7	Rab7	EY2	blue	-0.0993974	0.0119025	0.19201	-0.0591673	0.124816	0.074201	0.00216149	0.0277932	-0.0239273	0.0929743	0.0642575	0.175892	-0.0951831
Cdk17	Cdk17	EY2	blue	0.015464	0.163812	0.191824	-0.082033	0.172133	0.183404	0.048697	0.16887	-0.0892316	0.0496631	0.11405	0.137229	-0.182526
Gabarap	Gabarap	EY2	blue	-0.301161	-0.119105	0.191362	0.091758	-0.0541451	-0.0450415	-0.151133	-0.191612	-0.102117	-0.0606566	-0.0852185	0.0684553	-0.134675
Irgq	Irgq	EY2	blue	-0.0407356	0.128481	0.191159	-0.0794682	0.15106	0.1601	0.0823045	0.0946297	-0.0815674	0.00690374	0.125136	0.0962952	-0.145114
Vgll3	Vgll3	EY2	blue	-0.0422054	0.11514	0.190794	-0.0375328	0.172118	0.113081	0.0145451	0.0914617	-0.0363114	0.170422	0.00986994	0.238303	-0.197906
Usp47	Usp47	EY2	blue	-0.0784385	0.166333	0.190705	-0.0462506	0.177352	0.0854829	0.054015	0.0534756	-0.0152437	0.108486	0.00846022	0.122911	-0.129392
Arhgap32	Arhgap32	EY2	blue	-0.0370849	0.179154	0.189954	-0.105284	0.097166	0.17193	0.121523	0.103099	0.0478292	-0.0437374	0.0974264	0.0205891	-0.0503052
Ppp3ca	Ppp3ca	EY2	blue	-0.167273	0.0599022	0.189356	-0.0931605	0.0615839	0.137212	0.000721994	0.0206607	-0.162526	-0.0745513	0.152711	-0.0432505	-0.0411107
Actr2	Actr2	EY2	blue	-0.061686	0.138852	0.189318	-0.130128	0.149779	0.0848411	-0.0671213	0.0521893	-0.102446	0.0537032	-0.00524284	0.129069	-0.237277
Asprv1	Asprv1	EY2	blue	-0.216073	-0.0993476	0.189011	0.0173995	-0.0604529	-0.0214937	-0.111136	-0.146803	-0.0613946	-0.190997	0.04229	-0.0693468	-0.0722788
Smpdl3a	Smpdl3a	EY2	blue	-0.00728725	0.120637	0.188932	-0.0517271	0.156753	0.0957075	0.024966	0.0801289	0.027887	0.0942198	0.117858	0.152054	-0.139607
Smap2	Smap2	EY2	blue	0.0231067	0.174308	0.188656	-0.0487096	0.172355	0.204985	0.0968483	0.173194	-0.0917117	0.0255893	0.148414	0.0915228	-0.161208
Chd7	Chd7	EY2	blue	-0.00885251	0.162757	0.18859	-0.0342459	0.196943	0.115317	0.0384405	0.10475	-0.0549991	0.0820996	0.083199	0.133613	-0.165404
Hdac7	Hdac7	EY2	blue	-0.0385703	0.132445	0.188515	-0.0297857	0.145224	0.129031	0.0427508	0.0988916	-0.047256	0.0887746	0.060665	0.148004	-0.16232
Kctd9	Kctd9	EY2	blue	-0.0647263	0.118651	0.188501	-0.0404878	0.127408	0.159047	0.113771	0.092747	-0.0402032	0.0633585	0.0786474	0.135925	-0.145853
Ppp1r15b	Ppp1r15b	EY2	blue	-0.0565776	0.145692	0.188166	-0.0348936	0.128606	0.11206	0.0560779	0.0833208	-0.0277578	0.0478988	0.0370764	0.104928	-0.131365
Txndc9	Txndc9	EY2	blue	-0.0940358	0.0169433	0.187966	-0.0323062	0.100347	0.145743	0.112491	0.055426	0.00837456	0.044674	0.0723281	0.159714	-0.0882235
Trib1	Trib1	EY2	blue	0.0456895	0.207466	0.187715	-0.0750551	0.14088	0.175822	0.00924943	0.150435	-0.159224	-0.0553467	0.175676	0.00444003	-0.191828
Desi1	Desi1	EY2	blue	0.122249	0.186465	0.187603	-0.0603294	0.184516	0.226533	0.0214613	0.220635	-0.0545908	0.03236	0.118418	0.137467	-0.240534
Snx9	Snx9	EY2	blue	0.0397521	0.261983	0.187463	-0.0657118	0.240771	0.178032	0.00639273	0.176184	-0.138053	0.0807151	0.0245422	0.148381	-0.292868
Eps8l1	Eps8l1	EY2	blue	-0.0363479	0.105955	0.186727	-0.0579691	0.132556	0.13986	0.0209806	0.0870376	-0.099895	0.0602597	0.137608	0.134679	-0.14072
Trim24	Trim24	EY2	blue	-0.128798	0.0894926	0.186493	0.00720001	0.134015	0.075441	0.0541803	0.0358655	-0.0430043	0.00448411	0.0272136	0.0494101	-0.11634
Atp6v1e1	Atp6v1e1	EY2	blue	-0.124555	-0.00782457	0.186155	-0.0416878	0.0886992	0.138265	0.0355623	0.0291109	-0.0868897	0.00988297	0.137689	0.0917374	-0.0673127
Golga4	Golga4	EY2	blue	-0.10502	0.107607	0.185754	-0.0690197	0.0995518	0.0211711	0.0258224	-0.0240485	0.0184335	0.0130006	-0.00926989	0.0450798	-0.0670032
Amotl1	Amotl1	EY2	blue	-0.0133544	0.205481	0.185158	-0.0742134	0.215114	0.180435	0.0702617	0.161818	-0.083516	0.132377	0.112297	0.170013	-0.170175
Siah2	Siah2	EY2	blue	-0.00720657	0.121803	0.184688	-0.0321959	0.110119	0.187964	0.0555558	0.115956	-0.0634873	-0.0230237	0.129041	0.0704695	-0.124781
Sptssa	Sptssa	EY2	blue	-0.0321999	0.0675289	0.184361	-0.0185428	0.105165	0.159492	-0.0865766	0.0683545	-0.169838	-0.0599736	0.0663035	0.0950319	-0.237739
Ephb3	Ephb3	EY2	blue	-0.0591615	0.0965601	0.18431	0.00934533	0.090675	0.113994	0.0766865	0.0493688	-0.0351329	-0.0302969	0.0538274	0.0812606	-0.12447
4931428F04Rik	4931428F04Rik	EY2	blue	-0.0599485	0.0805209	0.184108	-0.0358651	0.118075	0.16151	0.0328245	0.0731013	-0.0414248	0.036215	0.102396	0.132507	-0.140351
Atp11b	Atp11b	EY2	blue	-0.132874	0.0511091	0.184079	-0.0472822	0.0449116	0.0800232	0.02432	-0.00496729	-0.0438021	-0.10362	0.0987713	-0.00629614	-0.0489974
Irak3	Irak3	EY2	blue	-0.0431593	0.0973546	0.184033	-0.0131681	0.138234	0.139667	0.0188204	0.0837211	-0.0248899	0.0153461	0.0893889	0.117756	-0.175547
Sh3bgrl3	Sh3bgrl3	EY2	blue	-0.246941	-0.131756	0.184011	0.0878137	-0.0125658	-0.0541853	-0.148806	-0.138161	-0.0591013	0.0472362	-0.048458	0.164771	-0.114257
Serinc3	Serinc3	EY2	blue	-0.0729716	0.111536	0.183943	-0.0198314	0.126742	0.107654	0.0174661	0.0737465	-0.0599848	0.0533365	0.052543	0.103995	-0.142178
Glmp	Glmp	EY2	blue	-0.0480945	0.109262	0.183659	-0.0374202	0.153722	0.158067	0.0222605	0.103371	-0.0669196	0.146878	0.0700682	0.214433	-0.161075
Arl8a	Arl8a	EY2	blue	-0.0864064	0.0841475	0.183541	0.0233917	0.135959	0.113414	0.00948427	0.0467009	-0.0609831	0.0682865	0.0304333	0.139136	-0.122169
Lmbrd1	Lmbrd1	EY2	blue	-0.0623628	0.123632	0.183087	-0.00938579	0.124086	0.136967	0.0518163	0.068719	-0.0421999	0.0458148	0.0610116	0.0949677	-0.108639
Nipal2	Nipal2	EY2	blue	-0.059232	0.0953546	0.182757	-0.0394486	0.0740324	0.116817	0.00454873	0.0563727	-0.0760991	-0.0936561	0.164176	0.0262501	-0.104951
Psen1	Psen1	EY2	blue	0.0094664	0.178231	0.182581	-0.0652035	0.144581	0.181078	0.131089	0.135357	-0.0127938	-0.00982649	0.107101	0.077415	-0.122797
Pdcd10	Pdcd10	EY2	blue	-0.0451773	0.106367	0.182546	-0.008187	0.113507	0.107049	-0.0474189	0.0572511	-0.1081	-0.0241053	0.0252771	0.0610624	-0.19909
Pvr	Pvr	EY2	blue	-0.041557	0.126881	0.182536	-0.0804293	0.185354	0.135785	0.0196728	0.108613	-0.0870255	0.102249	0.0973085	0.157373	-0.16086
Foxp1	Foxp1	EY2	blue	0.0186785	0.196409	0.181706	-0.0859858	0.155209	0.184581	0.0189355	0.166543	-0.194347	-0.0592851	0.174644	-0.00153238	-0.186763
Glt28d2	Glt28d2	EY2	blue	-0.0633541	0.0511636	0.181554	-0.0493633	0.0702483	0.0881946	0.00897457	0.0226358	-0.0792306	-0.0323451	0.118108	0.0523818	-0.102557
Orai1	Orai1	EY2	blue	-0.0352992	0.119646	0.18139	-0.0497728	0.0926679	0.121332	0.0527193	0.0625845	-0.0123676	0.0171863	0.0768153	0.0907423	-0.10148
Gpcpd1	Gpcpd1	EY2	blue	-0.0362487	0.126372	0.181292	-0.0676558	0.125891	0.135264	0.0643968	0.0982026	-0.0146756	0.0287734	0.0899112	0.0907271	-0.106526
Rb1cc1	Rb1cc1	EY2	blue	-0.140567	0.10964	0.181279	-0.0263944	0.106147	0.0828293	0.0588898	0.0391936	-0.00865706	0.0580888	-0.00433455	0.0737374	-0.111807
2610035D17Rik	2610035D17Rik	EY2	blue	-0.0485063	0.07902	0.181117	-0.0411375	0.122597	0.140253	0.0248177	0.0894762	-0.0756709	0.0480543	0.0882531	0.145149	-0.173022
Cobll1	Cobll1	EY2	blue	-0.0608261	0.123529	0.180803	-0.0463198	0.141925	0.121442	0.0551962	0.0806376	-0.0331809	0.036016	0.0585308	0.0994649	-0.128687
Anxa8	Anxa8	EY2	blue	-0.139861	-0.0179315	0.180646	-0.0965795	0.03764	-0.0694579	-0.138958	-0.109398	-0.0637738	0.0287574	0.0524912	0.107864	-0.125634
Ifi203	Ifi203	EY2	blue	-0.091162	0.0553985	0.180113	-0.0335802	0.0769269	0.074017	0.0166963	0.0090171	0.149099	-0.0288773	0.0394086	0.0710847	-0.0900832
Clcn3	Clcn3	EY2	blue	0.0899384	0.287029	0.179679	-0.13465	0.227547	0.217906	0.0634635	0.207777	-0.118946	-0.0116513	0.107692	0.07551	-0.272593
Rest	Rest	EY2	blue	-0.0167502	0.191555	0.179582	-0.0794489	0.155729	0.152776	-0.0406041	0.113667	-0.0791728	0.0728272	-0.000951042	0.127017	-0.226794
2023-09-05	2023-09-05	EY2	blue	-0.113085	-0.00661335	0.179354	-0.0174962	-0.00142712	0.052757	-0.0391356	-0.0523543	-0.0868817	-0.155301	0.112167	-0.0368537	-0.0791568
Trim33	Trim33	EY2	blue	-0.0332639	0.182646	0.17874	-0.0614906	0.17995	0.164933	0.121516	0.138871	-0.0528835	0.0861794	0.0555895	0.107156	-0.139285
Leprotl1	Leprotl1	EY2	blue	-0.00375321	0.131415	0.17871	0.00823966	0.125285	0.139338	-0.0212431	0.0883795	-0.0536743	-0.0301343	-0.00287273	0.105136	-0.254851
Cnppd1	Cnppd1	EY2	blue	-0.111736	0.0606763	0.178638	0.0180276	0.0957187	0.0795319	-0.0433712	0.018728	-0.0334704	0.0453682	0.00441363	0.12263	-0.122581
Klhl18	Klhl18	EY2	blue	-0.0695685	0.0966623	0.178531	-0.0435099	0.119256	0.117464	0.0230429	0.065762	-0.0555513	-8.86e-05	0.0752096	0.0920667	-0.129661
Usp54	Usp54	EY2	blue	-0.05929	0.109548	0.178362	-0.0497835	0.105164	0.119026	0.048313	0.0645972	-0.0519866	-0.0432779	0.0843027	0.0375704	-0.12143
Dhrs1	Dhrs1	EY2	blue	-0.0817097	0.0656449	0.178104	-0.0334121	0.0776925	0.0846846	-0.00709466	0.0289419	-0.0190409	0.0075003	0.0309412	0.0856547	-0.0937648
Zbtb7a	Zbtb7a	EY2	blue	-0.108956	0.0727099	0.17787	-0.0680488	0.0577119	0.0694747	-0.0177705	-0.0161474	0.0151708	-0.0347351	0.0357564	0.00604027	-0.0375258
Itgav	Itgav	EY2	blue	-0.0959591	0.101162	0.177843	-0.0455023	0.132967	0.0834126	0.0159594	0.0434331	-0.00582077	0.0934343	0.000155223	0.12039	-0.111897
Xiap	Xiap	EY2	blue	-0.0410364	0.18523	0.177623	-0.0484686	0.176185	0.200414	0.149902	0.136064	-0.0325732	0.062403	0.0735971	0.105869	-0.129405
Tmem30a	Tmem30a	EY2	blue	-0.0447958	0.134677	0.177506	-0.0661218	0.116733	0.148926	0.0770082	0.0919514	-0.0173471	0.029866	0.0575905	0.0870067	-0.129566
Tmem154	Tmem154	EY2	blue	-0.020642	0.113936	0.176921	-0.0471278	0.10385	0.113472	0.00772759	0.0658618	-0.0287308	-0.0321411	0.128952	0.0598211	-0.149183
Acsl3	Acsl3	EY2	blue	0.0707232	0.256975	0.176217	-0.0699163	0.181205	0.155032	0.019888	0.150438	-0.08414	0.0277097	0.0333123	0.0880987	-0.231086
Rbm18	Rbm18	EY2	blue	-0.0306948	0.112236	0.176155	-0.0213139	0.139458	0.156065	0.0358887	0.116873	-0.0288036	0.0449176	0.060163	0.105377	-0.146611
Snrk	Snrk	EY2	blue	-0.0733367	0.0893642	0.176048	-0.047664	0.104822	0.0614854	-0.0074194	0.0226241	-0.00733455	0.0483353	0.0572996	0.0932983	-0.101557
Sars	Sars	EY2	blue	-0.0725125	0.0833006	0.176028	0.0137222	0.0711079	0.14804	-0.00326981	0.0351327	-0.0105241	-0.0344227	-0.0559067	0.121057	-0.207482
Zkscan6	Zkscan6	EY2	blue	-0.0811775	0.0839489	0.17567	-0.00676356	0.107514	0.101723	0.00424182	0.0440523	-0.0152277	-0.00676153	0.077325	0.0651865	-0.102222
Cttn	Cttn	EY2	blue	0.0373852	0.213775	0.175518	-0.0776823	0.180165	0.185578	0.0199367	0.16282	-0.148839	0.0188807	0.0992555	0.0933632	-0.232992
Nabp1	Nabp1	EY2	blue	-0.0470315	0.0929739	0.175475	-0.044295	0.152932	0.149686	-0.00661958	0.0990912	-0.0987815	0.0176646	0.0591649	0.110075	-0.17159
Ccdc9	Ccdc9	EY2	blue	-0.0441997	0.125493	0.175363	-0.0228956	0.148499	0.0832382	0.047849	0.0552183	-0.0356481	0.0408551	0.051092	0.0891027	-0.136653
Pxdc1	Pxdc1	EY2	blue	-0.0317539	0.114637	0.175342	0.026225	0.232528	0.0937101	-0.00287846	0.10461	-0.118534	0.203709	0.0627964	0.222459	-0.211573
Tom1	Tom1	EY2	blue	-0.0403515	0.108367	0.174987	-0.0445844	0.126165	0.168055	0.0803431	0.104864	-0.0960514	-0.00167721	0.127099	0.0931688	-0.141769
Cfl2	Cfl2	EY2	blue	-0.0121732	0.134705	0.174924	-0.0311126	0.123966	0.106081	-0.0546132	0.0659227	-0.090394	0.0420152	0.0224542	0.10795	-0.216824
Arhgef10l	Arhgef10l	EY2	blue	-0.0553574	0.0832468	0.174914	-0.0253765	0.0616371	0.13679	-0.0080377	0.0537612	-0.0652561	-0.115472	0.136884	-0.0243631	-0.0977995
Pgrmc1	Pgrmc1	EY2	blue	-0.0941202	0.00819234	0.174652	-0.0115704	0.0752545	0.0884797	-0.0220269	0.0126172	-0.0637072	0.0152032	0.0439529	0.111209	-0.11707
Arhgap27	Arhgap27	EY2	blue	-0.113462	0.0424314	0.172675	0.00579653	0.0463898	0.0482371	0.0114142	-0.0186688	0.0205879	-0.0570958	0.0268182	0.0314221	-0.0674647
Slu7	Slu7	EY2	blue	-0.0309453	0.130147	0.172207	0.0043877	0.113194	0.126532	0.0758407	0.0691309	-0.0022172	0.0456286	0.0579823	0.0938627	-0.135499
Cyp2s1	Cyp2s1	EY2	blue	-0.188863	-0.0164158	0.172162	-0.0253304	0.00358739	-0.0111893	-0.0464089	-0.102617	0.0629438	-0.02514	-0.0331622	0.0718727	-0.0236485
Commd8	Commd8	EY2	blue	0.0118085	0.146354	0.171866	0.0348085	0.152819	0.170423	0.0694616	0.139031	-0.0563362	0.0454112	0.109305	0.148772	-0.169499
Tmem50b	Tmem50b	EY2	blue	0.0196519	0.116739	0.171759	-0.0616422	0.134593	0.16764	0.00636716	0.107154	0.00547726	-0.0534968	0.149591	0.056259	-0.127365
Cd81	Cd81	EY2	blue	-0.106443	-0.0337957	0.171596	-0.0782999	0.0907166	0.137463	-0.0266249	0.0530103	-0.146532	0.0177404	0.177381	0.146406	-0.107274
Zdhhc9	Zdhhc9	EY2	blue	-0.0488441	0.0888756	0.170349	-0.0847746	0.102641	0.131179	0.0375506	0.0547404	-0.0286369	-0.0244673	0.120361	0.0532672	-0.119375
Gpat3	Gpat3	EY2	blue	-0.149067	-0.0107955	0.170169	0.0437629	0.0610843	0.0354765	-0.0298896	-0.040109	-0.026	0.00434115	-0.0303255	0.108374	-0.12823
Mtm1	Mtm1	EY2	blue	-0.133679	0.0558882	0.169735	0.0261739	0.0791636	0.0771963	0.0180514	-0.000181909	-0.0424161	0.0341111	0.0420682	0.0648868	-0.0960582
Tifa	Tifa	EY2	blue	-0.116697	0.017591	0.169583	0.0447364	0.0293671	0.0851715	-0.0261419	-0.00783669	-0.0631337	-0.106743	0.0627608	0.0160234	-0.114633
Rabggta	Rabggta	EY2	blue	0.0352813	0.128201	0.169548	-0.0572458	0.122413	0.14243	0.0816773	0.105526	-0.0329335	0.022241	0.122581	0.12533	-0.132473
Rhou	Rhou	EY2	blue	-0.0509798	0.0579105	0.169508	-0.00969267	0.0688228	0.0735682	-0.0114049	0.019324	-0.0372085	-0.0701277	0.0813075	0.0216592	-0.117862
Thumpd3	Thumpd3	EY2	blue	0.0286414	0.182161	0.169142	-0.0270665	0.194998	0.158188	0.109265	0.149032	-0.066144	0.0628607	0.094831	0.117413	-0.150293
Rrad	Rrad	EY2	blue	-0.0542158	0.0647329	0.168522	-0.0572045	0.147145	0.166053	0.0225886	0.111184	-0.0654007	0.157155	0.0189276	0.223135	-0.177857
Efna5	Efna5	EY2	blue	0.00979931	0.202803	0.168087	-0.0778027	0.182256	0.14907	0.107545	0.146979	-0.0306303	0.104491	0.14138	0.11304	-0.126789
Med10	Med10	EY2	blue	0.0488887	0.163027	0.168032	-0.0134899	0.192513	0.20156	0.0759428	0.197216	-0.0622603	0.0831782	0.100906	0.170636	-0.182248
4930453N24Rik	4930453N24Rik	EY2	blue	0.0128646	0.148039	0.16763	0.00189932	0.136276	0.174785	-0.0539645	0.124976	-0.0554437	0.0177254	-0.000504716	0.11549	-0.208124
Ptprj	Ptprj	EY2	blue	-0.0233402	0.124597	0.167599	-0.0660902	0.127343	0.135093	0.0159195	0.106336	-0.0691722	0.0401103	0.136281	0.0930452	-0.128342
Gltp	Gltp	EY2	blue	-0.166679	-0.0530246	0.166954	-0.0233523	-0.123353	0.0883372	-0.043263	-0.103357	-0.0482652	-0.375183	0.0768704	-0.18606	0.0111279
Smim15	Smim15	EY2	blue	-0.0684332	0.0611713	0.166879	0.0141901	0.155608	0.115219	0.00591067	0.0734506	0.0325743	0.17195	-0.0310109	0.244382	-0.154966
Clasp1	Clasp1	EY2	blue	-0.018193	0.16252	0.16685	-0.0849027	0.162869	0.183626	0.0949556	0.138346	-0.0657616	0.00668429	0.168073	0.0822883	-0.13071
Tet2	Tet2	EY2	blue	-0.0790004	0.0941715	0.16681	-0.0635577	0.112872	0.0882129	0.000216217	0.0342185	-0.0175823	0.0209651	0.0599536	0.0764394	-0.0935548
Mafg	Mafg	EY2	blue	0.032739	0.20248	0.166653	-0.0567349	0.127498	0.151676	-0.0196832	0.13291	-0.162266	-0.033265	0.0488645	0.0323364	-0.230298
Kdelr3	Kdelr3	EY2	blue	-0.0294079	0.0958288	0.166484	0.00137988	0.136509	0.115137	-0.0113182	0.0795182	-0.0599655	0.0580737	0.0461537	0.142584	-0.155812
Abhd17c	Abhd17c	EY2	blue	0.00842089	0.163509	0.166117	-0.0339937	0.121106	0.112966	0.0344171	0.0988416	-0.0102387	0.021132	0.0792027	0.067206	-0.139601
Dexi	Dexi	EY2	blue	-0.0289561	0.0902747	0.16601	-0.00680393	0.089499	0.101073	0.0166657	0.0660459	0.0358869	0.0234867	0.0678646	0.101582	-0.124876
Rgs3	Rgs3	EY2	blue	-0.158097	-0.0216171	0.164084	0.027588	0.0368942	0.0217652	-0.0307543	-0.0613188	0.0244422	0.00364619	-0.074455	0.0957198	-0.0758539
Gadd45a	Gadd45a	EY2	blue	-0.0620775	0.121102	0.163968	-0.0191832	0.156635	0.121523	0.0502113	0.0765139	0.0254022	0.127642	-0.0335696	0.162652	-0.127163
Usp32	Usp32	EY2	blue	-0.0676987	0.102857	0.163631	-0.0453543	0.12435	0.133569	0.0284644	0.0680762	-0.0218272	0.0250724	0.0388989	0.0906168	-0.119768
Hook3	Hook3	EY2	blue	-0.0601757	0.132519	0.163382	-0.0652437	0.12939	0.138177	0.084878	0.0877845	-0.014166	0.0345583	0.0676146	0.0552767	-0.0903136
Map3k9	Map3k9	EY2	blue	-0.0581764	0.0774425	0.163143	-0.0555072	0.145962	0.106932	0.0232145	0.061235	-0.0454514	0.0747174	0.0483025	0.14481	-0.128861
Siah1a	Siah1a	EY2	blue	-0.0907507	0.0892997	0.162945	0.0344604	0.0805784	0.0965426	0.0678345	0.0368703	-0.035862	0.0190485	0.0190484	0.0864495	-0.108299
Itpkc	Itpkc	EY2	blue	-0.0624795	0.0889435	0.162628	-0.0587759	0.0946041	0.124653	0.0338658	0.0637742	-0.086067	-0.0262058	0.125148	0.0298884	-0.0874947
Ubtd1	Ubtd1	EY2	blue	-0.0626076	0.0776129	0.16202	0.0252413	0.10312	0.175689	0.0573482	0.0849365	-0.0486465	-0.0623515	0.126293	0.0433977	-0.118501
Wnk1	Wnk1	EY2	blue	-0.167845	0.0255216	0.161929	-0.155921	0.0564577	0.0322929	0.0701565	-0.0337117	0.0129662	-0.0171288	0.0334103	0.0357761	-0.00606142
Dlg1	Dlg1	EY2	blue	-0.0602155	0.126998	0.161878	-0.0562337	0.115897	0.124522	0.0705373	0.0912068	-0.0631971	-0.00922151	0.0925934	0.0543266	-0.0955958
Phtf2	Phtf2	EY2	blue	-0.0259367	0.134247	0.161645	-0.0668389	0.159881	0.129515	0.0510496	0.114532	-0.0680465	0.0758837	0.056592	0.116012	-0.141572
Brox	Brox	EY2	blue	-0.0451271	0.150422	0.16155	-0.0376542	0.152138	0.136824	0.0662959	0.101586	-0.0373996	0.0780091	0.0368355	0.110922	-0.11526
Sin3b	Sin3b	EY2	blue	-0.12157	-0.0138022	0.161459	0.00948584	0.053718	0.03788	-0.0340918	-0.0248569	-0.027447	0.0249176	0.0456687	0.112183	-0.0717086
Colec12	Colec12	EY2	blue	-0.146651	0.076264	0.161278	-0.0494578	0.0676794	0.0428923	0.0580705	-0.019972	-0.0235614	5.91e-07	0.0114111	0.0253137	-0.0722957
Akap13	Akap13	EY2	blue	-0.08251	0.0901437	0.160496	-0.0123396	0.0887569	0.0449413	0.0267108	0.0163376	-0.0327092	0.0129763	0.0875395	0.055452	-0.0803713
Fam13b	Fam13b	EY2	blue	-0.0903481	0.135444	0.160376	-0.0206177	0.11809	0.101325	0.0590643	0.0400866	-0.00273284	0.0538577	0.00561859	0.0914094	-0.0697068
Tspan5	Tspan5	EY2	blue	-0.0849265	0.0720474	0.160237	-0.0164986	0.0549935	0.0624908	2.81e-06	-0.00100819	-0.0414715	-0.0306111	0.0780134	0.0169573	-0.0720985
Dync1i2	Dync1i2	EY2	blue	-0.0745971	0.0816812	0.159633	-0.0307499	0.0979255	0.0587802	0.0164612	0.020033	-0.0257641	0.019901	0.0460598	0.0740303	-0.0713007
Fam160a1	Fam160a1	EY2	blue	-0.0354349	0.0856888	0.159466	-0.0504861	0.0971409	0.15413	0.0546242	0.0794796	-0.0562913	-0.0344963	0.126791	0.0536307	-0.117353
Wipf2	Wipf2	EY2	blue	-0.020284	0.140109	0.15879	-0.0301912	0.14843	0.12711	0.0485259	0.0909476	-0.0137849	0.0613023	0.0451094	0.0967081	-0.11454
Slc30a1	Slc30a1	EY2	blue	-0.113444	0.00699362	0.158518	0.071443	0.0584996	0.00207504	-0.0372016	-0.0406177	-0.0596903	-0.0301173	-0.00672958	0.0569168	-0.115021
Plpp5	Plpp5	EY2	blue	-0.024276	0.0872191	0.157492	-0.0446528	0.130626	0.136424	-0.0273002	0.0917791	-0.106198	0.00258021	0.101787	0.121952	-0.155652
Trappc8	Trappc8	EY2	blue	-0.0501576	0.0995431	0.157473	-0.00146285	0.115301	0.127148	0.10335	0.0768701	-0.0824561	-0.0139862	0.070716	0.0606431	-0.129343
Gm14636	Gm14636	EY2	blue	-0.0283916	0.132451	0.157435	-0.052826	0.10273	0.0929978	0.0296059	0.0645936	0.0125846	0.0454576	0.0419294	0.0721897	-0.0886572
Glul	Glul	EY2	blue	-0.117325	-0.00938877	0.157311	0.0320723	0.0282749	0.00498829	-0.0758831	-0.0502978	-0.0431658	-0.0297509	0.0746668	0.0254037	-0.0653358
Ankrd12	Ankrd12	EY2	blue	-0.0934135	0.0933632	0.15722	-0.0417952	0.047403	0.116524	0.0522764	0.0354551	-0.00987466	-0.0601693	0.0644497	0.00608655	-0.045658
Ttll7	Ttll7	EY2	blue	-0.135945	0.0208085	0.156566	-0.0336523	0.0498649	0.116759	0.0116164	0.0134509	-0.0502927	-0.0149304	0.04035	0.0799912	-0.0958228
Rell1	Rell1	EY2	blue	-0.0284413	0.154046	0.15655	-0.104299	0.157307	0.145709	0.0431545	0.10905	0.0364625	0.062452	0.00323807	0.1054	-0.114376
Akap9	Akap9	EY2	blue	-0.0926854	0.127799	0.156146	-0.0942869	0.0463026	0.0778542	-0.0254457	0.00509043	-0.05134	-0.0784945	0.021056	-0.0437857	-0.0832388
Stx12	Stx12	EY2	blue	-0.0472748	0.10005	0.155656	-0.0242456	0.127171	0.135598	0.0299621	0.0910467	-0.106468	0.0296343	0.0984735	0.0850399	-0.123638
Cobl	Cobl	EY2	blue	-0.0396086	0.093692	0.155646	-0.0331511	0.0500485	0.0604476	0.0596539	-0.00260298	0.033281	-0.0746632	0.0308195	-0.0170327	-0.0770052
Arhgap10	Arhgap10	EY2	blue	-0.0444808	0.147145	0.15564	-0.0197715	0.164762	0.0986594	0.095903	0.0797163	-0.00613481	0.121654	0.0326193	0.119154	-0.0821067
Rassf5	Rassf5	EY2	blue	-0.0321305	0.120369	0.155597	0.00790187	0.119369	0.113484	0.0567188	0.05431	0.0118432	0.0401868	0.0551447	0.0931622	-0.105275
Tpd52l2	Tpd52l2	EY2	blue	-0.0031533	0.0944385	0.155021	-0.0577407	0.14178	0.107201	0.0890863	0.0930204	-0.00543125	0.106682	0.0715803	0.155928	-0.100182
Rnf214	Rnf214	EY2	blue	-0.0898047	0.0955036	0.154429	0.0200529	0.0995853	0.0699743	0.0816507	0.0205761	-0.0122421	0.0367408	0.0174338	0.0612606	-0.0648874
Mark3	Mark3	EY2	blue	-0.0979507	0.119447	0.154398	-0.0228767	0.146579	0.00797973	0.000997096	0.0161899	-0.0692553	0.158066	-0.0815252	0.151845	-0.175031
Kif3a	Kif3a	EY2	blue	-0.0900841	0.0696487	0.154217	0.0190257	0.0771521	0.0886718	0.0648489	0.014982	0.0307353	0.0605623	-0.0156149	0.120001	-0.0849907
Hs3st1	Hs3st1	EY2	blue	-0.116465	0.0116269	0.15353	0.0773514	0.0295162	0.0379153	-0.0688684	-0.0423001	-0.0363035	-0.0978182	0.0380064	-0.00794284	-0.0572146
Osbpl2	Osbpl2	EY2	blue	-0.014515	0.138402	0.15326	-0.0451049	0.121103	0.12307	0.036314	0.0771036	-0.00860233	0.0188193	0.0786551	0.0673458	-0.104626
Mcur1	Mcur1	EY2	blue	-0.0570972	0.0587263	0.152736	-0.0174327	0.0789193	0.044274	-0.0122197	0.0239366	-0.0215476	0.0147964	0.0740323	0.07146	-0.0920913
Rb1	Rb1	EY2	blue	-0.105866	0.0810982	0.152731	-0.043278	0.0564959	0.106968	0.0593238	0.0235604	-0.0176343	-0.0626963	0.0413884	0.0219856	-0.0727801
Arrdc4	Arrdc4	EY2	blue	0.0556332	0.151883	0.152727	-0.069451	0.168973	0.163401	-0.0121965	0.149425	-0.0975702	-0.0283675	0.236901	0.0372796	-0.141954
Cebpg	Cebpg	EY2	blue	-0.116473	0.0717486	0.151357	0.0057133	0.0323296	0.109075	-0.0326321	0.00243058	-0.0282506	-0.0733102	-0.0275004	0.00929855	-0.108234
Gm20219	Gm20219	EY2	blue	-0.105662	0.00208307	0.150927	0.0611225	-0.0158277	0.0535346	-0.0117079	-0.047898	-0.00262336	-0.109067	-0.00189512	-0.0126007	-0.0385057
Ube2d3	Ube2d3	EY2	blue	-0.121578	-0.0321854	0.150814	-0.00346644	0.0546859	0.0290214	-0.0959952	-0.0274193	-0.04032	0.022926	-0.0089164	0.105441	-0.124717
Tmem185b	Tmem185b	EY2	blue	-0.0641499	0.0682785	0.150342	0.000989225	0.117337	0.097447	-0.000951006	0.0451004	-0.0543542	0.0169183	0.0287662	0.090861	-0.117455
Zfand2a	Zfand2a	EY2	blue	-0.0650957	0.079479	0.149631	-0.0268564	0.0855509	0.0728352	0.0483074	0.0383856	-0.0174561	0.0380055	0.00213088	0.0831491	-0.107785
Prrc1	Prrc1	EY2	blue	-0.011928	0.0942466	0.149354	-0.0532992	0.105779	0.110463	0.0220943	0.0728392	-0.051003	0.0165393	0.109665	0.0735199	-0.0972793
Ap1s2	Ap1s2	EY2	blue	-0.0577805	0.11308	0.149146	0.00164154	0.156278	0.103062	0.0518158	0.0808939	-0.0465738	0.1078	-0.0158843	0.143403	-0.152482
Spink2	Spink2	EY2	blue	-0.128128	0.00527458	0.149023	-0.0122193	0.0709577	0.0095328	-0.0211295	-0.0339666	0.0547339	0.0750086	-0.077441	0.172788	-0.097402
Cxcl2	Cxcl2	EY2	blue	-0.0884666	0.0529061	0.148809	0.00632501	0.104807	0.0718337	-0.0157994	0.0130206	-0.00780001	0.0209491	0.0239214	0.0666721	-0.0939594
Gab1	Gab1	EY2	blue	-0.0463942	0.0851649	0.148369	-0.0480891	0.0607432	0.105466	0.0580644	0.0556019	0.00790069	-0.00295756	0.0569808	0.0608542	-0.0851003
Npc1	Npc1	EY2	blue	-0.0873153	0.0876948	0.148284	-0.00483379	0.107614	0.0760534	0.05327	0.0150822	0.0251265	0.0167587	-0.0095802	0.0774234	-0.0935929
Arhgap23	Arhgap23	EY2	blue	-0.0445425	0.0939649	0.147951	-0.031791	0.0951958	0.0865049	0.0151938	0.040211	-0.0185093	0.0349084	0.060383	0.0883072	-0.0979407
Sash1	Sash1	EY2	blue	-0.152776	0.0176711	0.147889	0.0378627	0.000959735	0.0303385	-0.0109446	-0.0532478	-0.00393898	-0.0858067	0.0244594	-0.0235238	-0.0319324
Mta3	Mta3	EY2	blue	0.0560935	0.167009	0.147763	-0.0513768	0.105358	0.196126	-0.0278903	0.131485	-0.111109	-0.111385	0.0908803	0.00744065	-0.201998
Lor	Lor	EY2	blue	-0.136803	-0.0205147	0.147735	0.0655911	-0.0211088	0.0350289	-0.00472753	-0.0542697	-0.0558739	-0.127451	0.0387962	-0.0237387	-0.0685003
Exoc3l4	Exoc3l4	EY2	blue	0.0087067	0.0755242	0.146568	-0.0405175	0.140034	0.137431	0.0013573	0.111761	0.00200704	0.0810935	0.0332064	0.195575	-0.19867
1810058I24Rik	1810058I24Rik	EY2	blue	-0.0569644	0.0172873	0.146229	0.0276136	0.0754911	0.113717	-0.0912684	0.0450263	-0.246252	-0.0321675	0.134817	0.0640127	-0.16927
P2ry2	P2ry2	EY2	blue	0.00482772	0.0609704	0.145992	-0.0498765	0.0994826	0.128836	-0.0301792	0.0853246	-0.074617	-0.0217725	0.123708	0.0970858	-0.133487
Dcaf12	Dcaf12	EY2	blue	0.00108097	0.135184	0.145835	-0.00384911	0.152248	0.135482	0.0699675	0.117633	-0.0346255	0.0696014	0.086702	0.12503	-0.137821
Hspa5	Hspa5	EY2	blue	0.0860321	0.179867	0.145441	-0.15506	0.237968	0.115038	-0.0535054	0.165396	-0.0108241	0.156384	0.00735555	0.144521	-0.184908
Cab39	Cab39	EY2	blue	0.0459266	0.183324	0.145274	-0.0595826	0.152009	0.120086	0.000980937	0.12335	-0.132526	0.00836572	0.0536135	0.0596414	-0.234947
Fbxw11	Fbxw11	EY2	blue	-0.0663617	0.0961667	0.145242	-0.0132301	0.103498	0.0672034	0.041248	0.0327245	-0.00601064	0.0423724	0.023071	0.0891405	-0.11197
Tmem128	Tmem128	EY2	blue	0.0606083	0.1431	0.145111	-0.0474639	0.158601	0.194918	0.0243137	0.179365	-0.0837444	0.0900057	0.123892	0.148153	-0.172194
Tmem106b	Tmem106b	EY2	blue	-0.0571928	0.0866949	0.1437	-0.0570825	0.0905967	0.104568	0.02186	0.0584943	-0.0446914	0.0184029	0.0698084	0.0704308	-0.119909
Foxn2	Foxn2	EY2	blue	0.0219427	0.161375	0.142444	-0.0540252	0.142443	0.132428	0.0449523	0.126846	-0.0523786	0.0514479	0.0692841	0.0746126	-0.114277
Chmp2a	Chmp2a	EY2	blue	-0.235888	-0.104578	0.141682	0.076428	-0.07361	-0.0892417	-0.089531	-0.214238	0.0103	-0.121249	-0.14492	-0.0134949	-0.0379343
Clta	Clta	EY2	blue	-0.110988	-0.0180308	0.141553	0.0430337	0.0841088	0.0650777	-0.064925	0.0136899	-0.145237	0.0729536	-0.0390698	0.161198	-0.196061
Ccng2	Ccng2	EY2	blue	-0.116897	0.0792157	0.141344	0.0143352	0.0838076	0.0863666	0.0618073	0.025725	-0.00406776	0.055194	0.0118253	0.0876357	-0.0848608
Tax1bp3	Tax1bp3	EY2	blue	-0.049212	0.0895448	0.140674	0.018883	0.0923376	0.0702365	-0.0153711	0.0103696	-0.0559952	0.0612178	0.0152435	0.105418	-0.109952
Lrrc8e	Lrrc8e	EY2	blue	-0.0621325	0.0613323	0.140505	-0.0362151	0.0827634	0.114693	-0.00821533	0.0498908	-0.0585503	-0.0268216	0.0873977	0.0680555	-0.0987891
Cnksr3	Cnksr3	EY2	blue	-0.0905144	0.0478147	0.140116	-0.0156996	0.0177177	0.0750167	-0.0130893	-0.0020111	-0.0562427	-0.130672	0.0513581	-0.0542521	-0.056381
Atg12	Atg12	EY2	blue	-0.0813129	0.0693473	0.139363	0.0268918	0.0918217	0.0548224	0.0360103	-0.000506918	0.0137943	0.0299623	-0.0221522	0.0948527	-0.0992975
Ly96	Ly96	EY2	blue	-0.096993	0.0313059	0.138527	-0.0105618	0.0771981	0.0995343	-0.00666507	0.0230586	-0.043022	0.00103242	0.0557541	0.07598	-0.0977167
Mfhas1	Mfhas1	EY2	blue	-0.0632924	0.0810213	0.138122	0.0428039	0.0829402	0.044313	0.0496623	0.0188227	-0.011398	0.050315	0.0131029	0.098442	-0.0917752
Kdm4b	Kdm4b	EY2	blue	-0.0387536	0.109943	0.138111	-0.00711815	0.108469	0.0965651	0.0669356	0.064766	-0.0227946	0.0290397	0.0392632	0.0842331	-0.0875677
Kif13b	Kif13b	EY2	blue	-0.0347566	0.093252	0.137746	-0.0779914	0.04945	0.0594174	-0.0222457	0.00274842	0.0260363	-0.0433853	0.0315664	0.00514916	-0.0523815
Ctnnbip1	Ctnnbip1	EY2	blue	-0.0556735	0.00614143	0.137447	-0.00611382	0.00603597	0.0909856	-0.0293817	0.0265185	-0.103946	-0.101344	0.1554	0.018253	-0.0676102
Bicdl1	Bicdl1	EY2	blue	-0.0619057	0.0695182	0.136194	-0.0152733	0.0796691	0.112436	0.00641925	0.0569257	-0.0672609	0.0153937	0.071924	0.0703536	-0.0967086
Ces2g	Ces2g	EY2	blue	-0.073279	0.0384968	0.136189	0.0075634	0.0334626	0.0465672	-0.00282896	0.0053133	-0.0264721	-0.0655738	0.0291335	0.00386417	-0.0758795
Zfp703	Zfp703	EY2	blue	-0.0785448	0.0669254	0.135957	0.0212246	0.0922498	0.0320096	0.0431387	0.00646269	-0.0409449	0.0868763	-0.0271007	0.0900577	-0.0659789
Bnipl	Bnipl	EY2	blue	-0.0513924	0.0562684	0.135814	-0.00214416	0.015403	0.0688745	0.0185487	-0.00260907	0.0248165	-0.0967303	0.0728684	0.00155348	-0.029561
Epha4	Epha4	EY2	blue	-0.0900526	0.0240563	0.135693	-0.047469	0.00993457	0.0545666	-0.0107985	-0.00940203	-0.0324091	-0.0755723	0.0332318	0.00106738	-0.0324419
Pabpc1	Pabpc1	EY2	blue	-0.180617	0.0887955	0.135637	-0.0795655	0.0743664	0.0199527	-0.0498133	-0.0300639	-0.046566	-0.0300405	-0.0832944	-0.0138933	-0.110187
Srpk2	Srpk2	EY2	blue	-0.0733071	0.0997814	0.135313	-0.0205624	0.0872612	0.0655119	-0.0671735	0.0217935	-0.163559	-0.0253046	0.052082	-0.00391427	-0.122273
Plekhn1	Plekhn1	EY2	blue	-0.130248	-0.00945684	0.135083	-0.00956284	0.00657389	0.0127539	0.0229067	-0.0708995	0.0452417	-0.0403199	-0.00666557	0.0221908	-0.0373313
Sdf2	Sdf2	EY2	blue	-0.0738106	0.0373346	0.13489	0.0353333	0.0591682	0.0825491	-0.0164334	0.0043227	-0.0506365	0.00797144	0.014721	0.063466	-0.105219
Dlc1	Dlc1	EY2	blue	-0.0578619	0.0907512	0.134521	-0.0296219	0.094546	0.0982114	0.0444038	0.051668	-0.0568461	0.0439243	0.0668143	0.078657	-0.0856724
Zmiz1	Zmiz1	EY2	blue	-0.0681483	0.0837771	0.13434	-0.0296461	0.0343855	0.0374211	0.0222142	-0.0277268	0.027478	-0.0267438	0.0485367	0.00165246	0.00533566
Rhob	Rhob	EY2	blue	-0.14024	0.0156892	0.134326	0.0200575	0.0278262	-0.00238171	0.00816162	-0.0646657	0.0479254	0.0249643	-0.00842035	0.0395744	-0.00145951
Ptgs1	Ptgs1	EY2	blue	-0.0640962	0.0322295	0.13286	0.0390851	0.0510847	-9.84e-06	-0.0042005	-0.0381224	0.0986967	0.0148669	-0.0731665	0.104588	-0.0594169
Acadl	Acadl	EY2	blue	-0.000679347	0.126379	0.132788	0.0175942	0.0724117	0.0298111	-0.0693209	0.0140888	0.0443422	0.0272631	-0.0731002	0.0793275	-0.121196
Egfr	Egfr	EY2	blue	-0.0316742	0.186334	0.131517	-0.0417144	0.0895766	0.0661818	-0.026626	0.0381385	-0.0730208	-5.6e-05	-0.0170391	0.00407902	-0.162004
Psmd8	Psmd8	EY2	blue	-0.0846314	-0.0629495	0.131342	0.0332175	0.0762748	0.0208555	-0.102051	-0.00284541	-0.0657454	0.0985348	-0.032794	0.194773	-0.147166
Tusc2	Tusc2	EY2	blue	0.0538476	0.111916	0.131246	-0.0661447	0.137434	0.151211	0.0146511	0.138412	-0.0837816	0.00472625	0.142932	0.0849023	-0.134281
Lyrm1	Lyrm1	EY2	blue	-0.030164	0.0765986	0.130756	0.0333861	0.0769441	0.0944828	0.0303717	0.041469	-0.0369697	-0.00455461	0.0789791	0.0701568	-0.0927414
Arhgap27os2	Arhgap27os2	EY2	blue	-0.0133671	0.0668111	0.130545	-0.0391001	0.0623887	0.101747	0.00399136	0.0506654	-0.0698693	-0.0775724	0.130364	0.00631912	-0.0783462
Dnajc1	Dnajc1	EY2	blue	0.0345931	0.161662	0.129784	-0.0190461	0.150949	0.134302	0.0668535	0.123526	-0.010994	0.0852057	0.0562985	0.113926	-0.120698
Pld3	Pld3	EY2	blue	-0.0694703	0.0472545	0.129176	-0.0475283	0.0580904	0.0683889	0.0192626	0.0183502	-0.0164341	0.03073	0.0374055	0.0868091	-0.0837866
Dnaja4	Dnaja4	EY2	blue	-0.075434	0.0115322	0.128761	-0.00588065	0.0906831	0.0388711	-0.0701699	-0.00231212	-0.0267637	0.0453845	0.0253794	0.108164	-0.109677
Faf1	Faf1	EY2	blue	0.0687013	0.167938	0.128457	-0.0309933	0.101263	0.131218	0.0145601	0.116333	-0.0505464	-0.0519123	0.059851	0.0349941	-0.179894
Ercc1	Ercc1	EY2	blue	-0.031557	0.0869986	0.128429	0.0643513	0.135184	0.0366883	0.0435063	0.0367745	0.0230551	0.154379	-0.0708271	0.208848	-0.169995
Ghitm	Ghitm	EY2	blue	-0.136681	0.0355518	0.127562	0.00584238	0.00157231	0.0615822	-0.0477213	-0.0395718	0.0495764	-0.0697452	-0.120022	0.0257206	-0.101624
Atl2	Atl2	EY2	blue	-0.0146305	0.137536	0.126741	-0.042214	0.0859389	0.102326	0.105885	0.0670669	-0.016075	0.0179128	0.0908804	0.0248501	-0.0796129
Lzts2	Lzts2	EY2	blue	-0.0763464	0.0824559	0.126176	0.00258863	0.0731349	0.0730561	0.0147132	0.0139306	0.0245418	0.0206218	-0.0138136	0.0544554	-0.0531081
Arhgef3	Arhgef3	EY2	blue	-0.0663769	0.0605458	0.125905	-0.00282295	0.111587	0.0779174	0.0306842	0.035007	-0.0279178	0.100922	0.0259502	0.140711	-0.10064
Traf3ip2	Traf3ip2	EY2	blue	-0.038078	0.0928124	0.124072	0.0134666	0.116284	0.0797245	0.0518729	0.0569262	-0.0345162	0.0273567	0.0711282	0.0582891	-0.100673
Zdhhc13	Zdhhc13	EY2	blue	0.0135667	0.100604	0.123631	-0.062876	0.102508	0.0863349	0.0543242	0.0887272	-0.0435371	0.0112103	0.0795107	0.0651316	-0.0979435
Ddx17	Ddx17	EY2	blue	-0.0219792	0.193429	0.123322	-0.0278364	0.122829	0.0575311	-0.02726	0.053567	-0.0397665	0.0494801	-0.0526484	0.0495195	-0.171064
Zfp954	Zfp954	EY2	blue	-0.055208	0.0550147	0.123231	0.00259439	0.0450503	0.0855751	0.0501728	0.0292818	0.0185058	-0.0193073	0.0422174	0.0130263	-0.0603224
Ccdc130	Ccdc130	EY2	blue	-0.0449806	0.106318	0.122997	0.00162816	0.100015	0.100797	0.0878135	0.0676204	0.0137528	-0.00557251	0.055157	0.0387151	-0.0966732
Rasgef1b	Rasgef1b	EY2	blue	-0.0702263	0.0393739	0.122716	-0.0160149	0.0530014	0.0717485	0.0236952	0.0242425	-0.0274916	-0.0187898	0.0295552	0.023582	-0.0572323
Zfp513	Zfp513	EY2	blue	-0.0669289	0.0387106	0.122613	0.0402523	0.0882346	0.0690988	0.0107341	0.0308115	-0.0728355	0.0145358	0.0386283	0.0878006	-0.0918468
Pmp22	Pmp22	EY2	blue	-0.0527139	0.0463571	0.121997	0.0278573	0.0398202	0.0268731	0.0144209	-0.00509224	-0.0595882	-0.0472941	0.0712718	-0.00431195	-0.043486
Smad7	Smad7	EY2	blue	-0.056875	0.0775948	0.121806	-0.0368672	0.0446632	0.0477243	0.0696502	-0.00151508	0.0575755	-0.000169458	0.0157512	0.0246973	-0.0300236
Micu1	Micu1	EY2	blue	-0.00322768	0.132535	0.121223	-0.0236291	0.118103	0.0582755	0.0552548	0.0504768	0.0307453	0.0746962	-0.00223501	0.0963945	-0.0691153
Gm2a	Gm2a	EY2	blue	-0.11902	-0.0200491	0.120885	0.00839534	-0.0107359	-0.0152626	-0.0387547	-0.0719648	-0.0183947	-0.0148883	-0.0141711	0.0337915	-0.0483869
S100a8	S100a8	EY2	blue	-0.132089	-0.00132896	0.120836	0.0244393	0.0218928	-0.0224942	-0.159178	-0.0835793	-0.00971634	-0.0347349	-0.0385015	0.0363491	-0.0866622
Slc44a1	Slc44a1	EY2	blue	-0.0561382	0.107574	0.120631	-0.0140415	0.0841794	0.0687556	0.0328683	0.0291742	-0.0266106	0.0156329	0.0733583	0.016246	-0.0489723
Fam83h	Fam83h	EY2	blue	0.0255269	0.17587	0.119303	-0.0395817	0.0628058	0.0651854	0.00303832	0.0459819	-0.0231574	-0.0519638	0.0017133	-0.0154773	-0.134379
Sbno2	Sbno2	EY2	blue	0.0399164	0.156864	0.119257	-0.0603342	0.153009	0.098934	0.0645764	0.114289	-0.0447927	0.0614746	0.133213	0.0596147	-0.0784451
Gtpbp2	Gtpbp2	EY2	blue	-0.0978824	0.0355514	0.118576	-0.00182115	0.0383481	0.0415466	0.0908185	-0.0238273	0.0301585	0.0107438	-0.0379676	0.0535568	-0.0534795
Bri3	Bri3	EY2	blue	-0.0918976	-0.00817468	0.118446	0.0292405	0.0399022	0.0654889	-0.101371	-0.0101582	-0.0727813	0.0252172	-0.0981896	0.110625	-0.130453
Sgms2	Sgms2	EY2	blue	-0.101319	0.0173439	0.11785	0.0166805	0.0607697	0.0391076	-0.0306264	-0.00877197	-0.0400664	0.0448855	-0.0262984	0.107321	-0.116742
Zrsr2	Zrsr2	EY2	blue	0.0758239	0.162035	0.117848	0.0189596	0.163075	0.106942	0.0381928	0.132599	-0.0537064	0.0504536	0.0477566	0.093739	-0.169738
Zfand5	Zfand5	EY2	blue	-0.103026	0.0282149	0.116535	-0.0524176	0.0250679	0.0178033	0.0161084	-0.0408629	-0.0284786	-0.0506304	0.0233003	-0.0434759	-0.0190333
Snhg6	Snhg6	EY2	blue	0.0035691	0.135325	0.115323	0.0613764	0.0833488	0.0755287	-0.0584989	0.0471993	-0.0179685	-0.0066499	-0.0731492	0.0521429	-0.165603
Mid2	Mid2	EY2	blue	-0.070309	0.0865682	0.114402	0.011952	0.0843323	0.0660601	0.0168833	0.0367782	-0.025124	-0.00220089	0.0309606	0.0272453	-0.0776702
Usp43	Usp43	EY2	blue	-0.0324671	0.0677253	0.114349	-0.0455608	0.0781585	0.0717894	0.0138908	0.0289473	-0.0399936	0.049071	0.0222565	0.0686825	-0.0724651
Thnsl1	Thnsl1	EY2	blue	-0.0567168	0.0253274	0.111268	-0.023815	0.0675963	0.0593326	0.0143035	0.0291881	-0.0684414	0.0183808	0.00569165	0.0912469	-0.104314
Rffl	Rffl	EY2	blue	-0.0651946	0.069876	0.108941	-0.0118922	0.10502	0.0565612	0.0430903	0.030329	-0.0377569	0.0511772	0.0462355	0.0825438	-0.0775888
Elovl4	Elovl4	EY2	blue	-0.13495	-0.0479071	0.107269	0.0404678	-0.0582999	-0.0625408	-0.0751404	-0.127754	0.0169577	-0.110053	-0.0496182	-0.0698968	-0.0186913
Dpp7	Dpp7	EY2	blue	-0.0422657	0.0342689	0.106928	-0.00431916	0.0472967	0.0720829	0.0146867	0.0206926	-0.0354892	-0.0216796	0.0615207	0.0364701	-0.0737755
Rab21	Rab21	EY2	blue	-0.0448359	0.0930148	0.106505	-0.0130849	0.0410918	0.048805	-0.0557723	0.0155786	-0.0868623	-0.0381088	-0.0532137	0.0181829	-0.158621
Nr1d2	Nr1d2	EY2	blue	-0.0985199	0.0481156	0.104328	0.0159263	0.0709329	0.0489098	0.0226528	-0.00329136	-0.027683	0.0399188	-0.0256452	0.0381044	-0.0562255
Scand1	Scand1	EY2	blue	-0.174458	-0.107054	0.102488	0.061503	-0.0446573	-0.0432263	-0.132142	-0.127719	-0.0710681	-0.0550318	-0.0853248	0.0239008	-0.0373945
Ankrd44	Ankrd44	EY2	blue	-0.0917897	0.0233984	0.101405	0.00911906	0.0201865	-0.0241278	0.0233619	-0.040335	-0.0174716	-0.0308646	-0.00532954	0.00086702	-0.0479361
Hspb2	Hspb2	EY2	blue	-0.107025	-0.0245223	0.100728	0.0297744	-0.0223767	0.0108373	-0.0243657	-0.0694573	0.0168328	-0.0209281	-0.0682481	0.0389518	-0.0426266
Cpt1a	Cpt1a	EY2	blue	-0.144432	-0.00530985	0.10067	0.0623136	-0.020268	-0.0402879	-0.0419208	-0.0878894	0.0434537	-0.0397371	-0.0627764	-0.0040805	-0.00050399
Plxdc2	Plxdc2	EY2	blue	-0.0889622	0.0519404	0.100446	0.0202309	-0.0257373	0.0100346	0.039192	-0.0504587	0.0171393	-0.100961	0.023972	-0.0525778	0.00831899
Net1	Net1	EY2	blue	-0.0579182	0.0602731	0.0991284	-0.0225123	0.0580986	-0.0289079	-0.0662551	-0.0293999	-0.141799	-0.102091	0.0751275	-0.0918805	-0.0459613
Lpin2	Lpin2	EY2	blue	-0.0744625	0.0226288	0.0913947	0.0363463	0.048324	-0.0631683	-0.0460133	-0.0606706	0.0374918	0.0862849	-0.0895086	0.078281	-0.069096
Atxn7l3b	Atxn7l3b	EY2	blue	-0.120751	-0.058785	0.0891556	0.0169756	-0.0432408	0.0246631	-0.0827539	-0.0395077	-0.0516395	-0.103792	0.0834745	-0.0574092	0.0443182
Tbc1d12	Tbc1d12	EY2	blue	-0.032691	0.0578872	0.0884846	0.00815248	0.0627388	0.040917	0.0284241	0.0421732	-0.0231218	-0.00248077	0.0209834	0.0482962	-0.0911206
Mxi1	Mxi1	EY2	blue	-0.155122	-0.00141681	0.0869725	0.0455853	-0.0037441	-0.041248	-0.00775349	-0.115366	0.0280228	-0.0240297	-0.0410183	0.0037783	0.0337211
S100a9	S100a9	EY2	blue	-0.0979626	-0.00897166	0.0866715	-0.00287908	0.0256214	0.00455772	0.010443	-0.0274305	-0.0390434	-0.0139364	0.0488124	0.0192841	-0.0239916
Hist1h4i	Hist1h4i	EY2	blue	0.0362625	0.117889	0.0838644	0.0156351	0.0835057	0.119172	0.144962	0.103406	0.0292884	0.0272909	0.0177342	0.059651	-0.0704076
Otub1	Otub1	EY2	blue	0.0268464	0.119377	0.0777798	0.0173186	0.0468788	0.0396291	0.0233873	0.0257553	-0.0261899	0.0155325	-0.0355349	0.0236206	-0.112046
Fam43a	Fam43a	EY2	blue	-0.0493111	0.0179449	0.0773379	0.031328	0.0424247	-0.00409196	-0.0215572	-0.00686306	-0.0168451	-0.00766676	0.0202908	0.0197869	-0.0516129
Atp1b1	Atp1b1	EY2	blue	-0.0975444	-0.00592269	0.073658	-0.00312316	0.0337711	-0.0259757	-0.00589016	-0.0402315	0.000156637	0.0321515	-0.0710543	0.0599231	-0.0549986
Tnfrsf21	Tnfrsf21	EY2	blue	-0.0866481	0.0666892	0.0694457	0.0525031	0.0133959	-0.0470909	0.00618308	-0.0670813	0.0530963	0.0359241	-0.0610627	-0.0017258	0.0278418
E030030I06Rik	E030030I06Rik	EY2	blue	-0.0691871	0.0152038	0.0687955	0.0812209	0.0204927	-0.0102636	-0.0172178	-0.0171079	-0.0336803	0.00405414	-0.0557516	0.0424325	-0.0523495
Plscr3	Plscr3	EY2	blue	0.0809975	0.144865	0.0664239	-0.000585806	0.043125	0.0863337	-0.0385136	0.0572451	-0.0604137	-0.0516924	-0.0072487	0.0173082	-0.149611
Calm4	Calm4	EY2	blue	-0.270443	-0.204127	0.0656709	0.110145	-0.174396	-0.220756	-0.132799	-0.282896	-0.0400013	-0.178869	-0.153437	-0.127589	0.0542513
Ocrl	Ocrl	EY2	blue	0.0256826	0.0874855	0.0655372	-0.0363323	0.0686694	0.0189195	-0.00471954	0.0328468	0.0288714	0.0456606	0.0148661	0.0443398	-0.021721
Hist1h1c	Hist1h1c	EY2	blue	-0.0512483	0.0773515	0.0502094	-0.00946769	0.0226703	-0.0144325	0.124722	-0.0204194	0.0540002	0.034598	-0.113269	0.0157604	-0.00429628
Map1lc3a	Map1lc3a	EY2	blue	-0.246664	-0.126305	0.0485951	0.0491207	-0.129154	-0.0416527	-0.128489	-0.175705	-0.0777571	-0.140492	-0.114427	-0.105134	0.0356918
Rnf170	Rnf170	EY2	blue	-0.0397334	0.0123267	0.0479751	0.0282451	0.00991612	0.0326018	0.0049924	0.00885379	-0.031507	-0.0071851	0.0290579	0.0427386	-0.0341842
H1f0	H1f0	EY2	blue	-0.205658	-0.123361	0.0298519	0.0902105	-0.140861	-0.188485	0.0415914	-0.234674	0.084335	-0.0600293	-0.16929	-0.0753395	0.0970522
Zcchc7	Zcchc7	EY2	blue	0.0331814	0.118246	-0.0045051	0.020717	0.00118181	-0.046843	-0.0396408	-0.0180641	-0.0135482	-0.0303905	-0.101169	-0.0621812	-0.0503788
Hist1h1e	Hist1h1e	EY2	blue	0.0387192	0.0951995	-0.0144476	-0.00995591	0.0292709	0.0174697	0.255119	0.0577274	0.0495299	-0.00617133	-0.0430704	-0.0247821	0.0322758

## Sheet: EY3
	gene_name	module	color	kME_EY1	kME_grey	kME_EY2	kME_EY3	kME_EY4	kME_EY5	kME_EY6	kME_EY7	kME_EY8	kME_EY9	kME_EY10	kME_EY11	kME_EY12
Rpl13	Rpl13	EY3	green	-0.0963704	-0.138468	-0.157538	0.657232	-0.208642	-0.186333	-0.0267735	-0.191608	0.0326966	-0.10865	-0.208834	-0.140686	0.110273
Rplp0	Rplp0	EY3	green	-0.145998	-0.190199	-0.080999	0.631124	-0.171218	-0.213652	-0.0856283	-0.222048	-0.0678491	-0.150374	-0.159118	-0.120987	0.0324996
Rps8	Rps8	EY3	green	-0.0171442	-0.0680041	-0.116848	0.628716	-0.129396	-0.104348	-0.0201641	-0.0986116	-0.0453031	-0.116578	-0.112784	-0.132697	0.0379536
Rps10	Rps10	EY3	green	-0.172603	-0.229306	-0.0860569	0.62183	-0.198067	-0.197852	-0.126661	-0.238296	-0.00958098	-0.10754	-0.243806	-0.0744187	0.0510923
Rpl37	Rpl37	EY3	green	-0.182803	-0.213728	-0.0584607	0.616256	-0.142929	-0.193479	-0.171691	-0.207944	-0.066875	-0.0465346	-0.218579	-0.021799	0.00365409
Rps20	Rps20	EY3	green	-0.1119	-0.113789	-0.0632487	0.613645	-0.0562944	-0.17592	-0.046115	-0.127047	0.0203464	0.0518382	-0.197336	0.0413703	-0.0544179
Rpl34	Rpl34	EY3	green	-0.251769	-0.260952	-0.0943944	0.613026	-0.243236	-0.234973	-0.150804	-0.298231	0.0255962	-0.141189	-0.295083	-0.120987	0.0988119
Rpl23	Rpl23	EY3	green	-0.361853	-0.256531	0.0381818	0.609269	-0.205405	-0.19776	-0.158536	-0.311007	-0.0647937	-0.177444	-0.217708	-0.0833362	0.0147689
Rpl28	Rpl28	EY3	green	-0.332299	-0.19662	0.0759395	0.60915	-0.176666	-0.103505	-0.0870107	-0.236896	-0.0446166	-0.209642	-0.126809	-0.114611	0.0231857
Rps24	Rps24	EY3	green	-0.341163	-0.280222	-0.0196553	0.607088	-0.248439	-0.261501	-0.166057	-0.348081	-0.00245879	-0.176201	-0.235435	-0.122603	0.0994665
Rpl27a	Rpl27a	EY3	green	-0.176028	-0.239082	-0.0889213	0.60671	-0.193348	-0.240594	-0.15963	-0.249079	-0.0435651	-0.16136	-0.217523	-0.138602	0.068224
Rps15a	Rps15a	EY3	green	-0.236614	-0.187607	-0.0316589	0.598378	-0.186155	-0.178375	-0.134157	-0.236734	-0.0757679	-0.166168	-0.162415	-0.126899	0.0340831
Rpl36	Rpl36	EY3	green	0.00752326	-0.207959	-0.231529	0.589873	-0.2247	-0.334497	-0.117941	-0.252935	-0.00161447	-0.101106	-0.200661	-0.171748	0.132534
Rps5	Rps5	EY3	green	-0.301806	-0.240271	0.0770489	0.585446	-0.143219	-0.13152	-0.116205	-0.240156	-0.00619691	-0.147576	-0.250544	0.0222408	-0.0798896
Rps16	Rps16	EY3	green	-0.220384	-0.193039	-0.035972	0.584264	-0.151195	-0.186646	-0.0745633	-0.224198	0.0111837	-0.0621949	-0.238686	-0.0395261	0.0340223
Gm10076	Gm10076	EY3	green	-0.133225	-0.318542	-0.125125	0.581963	-0.235765	-0.231749	-0.103811	-0.262266	-0.00286975	-0.119297	-0.249768	-0.0555983	0.0861534
Rpl18a	Rpl18a	EY3	green	-0.264906	-0.307244	-0.108291	0.580788	-0.274586	-0.317806	-0.155902	-0.358416	0.0667172	-0.128695	-0.303572	-0.13986	0.121246
Rpl37a	Rpl37a	EY3	green	-0.0941909	-0.183485	-0.0927278	0.576025	-0.151747	-0.165166	-0.0832513	-0.167589	-0.109592	-0.111915	-0.117025	-0.137632	0.0663085
Rps19	Rps19	EY3	green	-0.203596	-0.282324	-0.181084	0.56894	-0.31238	-0.275907	-0.150767	-0.32276	-0.0365465	-0.255616	-0.223006	-0.259554	0.171957
Fau	Fau	EY3	green	-0.321588	-0.209345	0.15241	0.561344	-0.0626508	-0.0740682	-0.146666	-0.195838	-0.0649488	-0.101824	-0.149011	0.081915	-0.138363
Rpl10a	Rpl10a	EY3	green	-0.275417	-0.222964	0.0443182	0.558713	-0.143271	-0.152936	-0.131527	-0.242087	-0.0922046	-0.0817927	-0.192083	0.00139363	-0.0311208
Rpl35	Rpl35	EY3	green	-0.175825	-0.277545	-0.138279	0.553135	-0.243619	-0.21633	-0.180689	-0.25885	0.00922768	-0.146237	-0.285087	-0.107463	0.0973186
Rpl32	Rpl32	EY3	green	-0.0227798	-0.191265	-0.250248	0.552632	-0.246893	-0.432259	-0.0901173	-0.313774	0.0995368	-0.0456125	-0.226716	-0.192253	0.223849
Rpl17	Rpl17	EY3	green	-0.330833	-0.267564	-0.0369016	0.550901	-0.238134	-0.24284	-0.159823	-0.333107	-0.016298	-0.16717	-0.245012	-0.12884	0.0840015
Rpsa	Rpsa	EY3	green	-0.0268717	-0.08896	-0.00994258	0.549677	0.00805827	-0.0101022	-0.0177547	-0.0178291	-0.0580639	0.0570686	-0.155606	0.1486	-0.117019
Rpl35a	Rpl35a	EY3	green	-0.28175	-0.264004	-0.0163004	0.54435	-0.213453	-0.207708	-0.163489	-0.296618	-0.0258775	-0.141105	-0.217793	-0.088324	0.0541664
Rpl9	Rpl9	EY3	green	-0.179849	-0.254199	-0.0976622	0.54343	-0.173493	-0.225713	-0.209276	-0.235566	-0.128589	-0.128641	-0.211287	-0.0865806	-0.00530912
Rpl7	Rpl7	EY3	green	-0.0919571	-0.214761	-0.135137	0.540085	-0.174883	-0.247072	-0.14234	-0.22248	-0.0521978	-0.0509581	-0.277013	-0.0548996	0.0267385
Rps14	Rps14	EY3	green	-0.138101	-0.214062	-0.0995719	0.540074	-0.176844	-0.202622	-0.128287	-0.210977	0.0213692	-0.0636601	-0.254976	-0.059963	0.0516215
Rpl26	Rpl26	EY3	green	-0.297539	-0.309657	-0.0829488	0.537089	-0.2506	-0.291252	-0.237506	-0.352427	0.0261456	-0.164275	-0.346584	-0.128083	0.0702839
Rps4x	Rps4x	EY3	green	-0.155298	-0.229842	-0.153573	0.534556	-0.234839	-0.270807	-0.104043	-0.272779	-0.0107622	-0.129322	-0.159413	-0.196679	0.170791
Rps27	Rps27	EY3	green	-0.177465	-0.223731	-0.13336	0.531269	-0.149604	-0.263965	-0.164364	-0.228151	-0.0896924	-0.0290801	-0.165506	-0.105822	0.0785964
Rps18	Rps18	EY3	green	-0.197115	-0.255762	-0.108533	0.530146	-0.240128	-0.213251	-0.164744	-0.259418	-0.0163734	-0.185727	-0.238654	-0.132336	0.070805
Rpl19	Rpl19	EY3	green	-0.124514	-0.197209	-0.111711	0.529063	-0.163895	-0.225592	-0.106018	-0.226358	0.0466891	-0.0185695	-0.286592	-0.0179649	0.0515786
Rps11	Rps11	EY3	green	-0.0594797	-0.20894	-0.161135	0.527768	-0.22141	-0.165315	-0.0590494	-0.175335	0.0272737	-0.109968	-0.223092	-0.113164	0.0914311
Rps3a1	Rps3a1	EY3	green	-0.170032	-0.157847	0.0079522	0.527741	-0.11138	-0.0656149	-0.0859451	-0.132107	-0.212622	-0.130604	-0.0659999	-0.0664231	-0.0518256
Rpl30	Rpl30	EY3	green	-0.108859	-0.166854	-0.0846211	0.526064	-0.131734	-0.194672	-0.106278	-0.180682	-0.0429486	-0.0642049	-0.180499	-0.0700063	0.0309844
Rpl15	Rpl15	EY3	green	-0.0304206	-0.191885	-0.178531	0.525718	-0.207003	-0.272161	-0.105466	-0.226541	0.0429736	-0.0317733	-0.264912	-0.0681463	0.0805671
Rpl6	Rpl6	EY3	green	-0.00380146	-0.171404	-0.186618	0.523002	-0.179578	-0.19443	-0.0992269	-0.158041	0.0429246	-0.0722353	-0.244517	-0.08018	0.0442047
Rps12	Rps12	EY3	green	-0.0896881	0.0126669	-0.045284	0.513578	-0.023302	-0.125318	-0.0371424	-0.0860341	0.0538718	-0.00926052	-0.202219	-0.0339633	-0.0234781
Rpl39	Rpl39	EY3	green	-0.289499	-0.226548	-0.0275774	0.506686	-0.20043	-0.250693	-0.134822	-0.304366	-0.0816354	-0.150776	-0.13716	-0.152061	0.107846
Rps7	Rps7	EY3	green	-0.276039	-0.256135	-0.00125982	0.505413	-0.21932	-0.147304	-0.155165	-0.245051	-0.0823989	-0.183443	-0.178093	-0.0927993	0.0180719
Rpl8	Rpl8	EY3	green	-0.00431936	-0.0698268	-0.0255656	0.50117	-0.0409754	0.0262639	-0.00872296	0.0145696	-0.1732	-0.117819	-0.0217712	-0.0257098	-0.115024
Rps21	Rps21	EY3	green	0.0649542	-0.0880129	-0.24821	0.496082	-0.174878	-0.211964	0.00989831	-0.12664	0.0782791	-0.0335636	-0.207148	-0.150013	0.168372
Eef1a1	Eef1a1	EY3	green	-0.327114	-0.104586	0.105963	0.494106	-0.096864	-0.132511	-0.0212987	-0.239879	0.0506717	-0.0365789	-0.236983	0.0169788	0.00947948
Rps23	Rps23	EY3	green	-0.0748735	-0.181911	-0.143448	0.489325	-0.147265	-0.205533	-0.144931	-0.173971	-0.0229096	-0.0611541	-0.228586	-0.0648569	0.0415611
Rps3	Rps3	EY3	green	-0.0842687	-0.13775	-0.0202597	0.489124	-0.0864266	-0.00190205	-0.0520599	-0.0477268	-0.231679	-0.11798	-0.00462286	-0.0330375	-0.0725198
Rpl3	Rpl3	EY3	green	0.0530758	-0.142734	-0.210976	0.478536	-0.180382	-0.240865	-0.0779678	-0.152749	0.0158232	-0.0363554	-0.193307	-0.102297	0.0845447
Rack1	Rack1	EY3	green	-0.194679	-0.202645	-0.067783	0.471331	-0.15834	-0.204927	-0.128377	-0.230482	0.0330348	-0.107759	-0.239313	-0.0916754	0.0382573
Rpl22	Rpl22	EY3	green	-0.0314139	-0.211024	-0.184462	0.466619	-0.173115	-0.249023	-0.161399	-0.177194	-0.075619	-0.0450179	-0.0870752	-0.118188	0.108102
Rps29	Rps29	EY3	green	0.0216346	-0.110746	-0.14205	0.460912	-0.0946812	-0.238781	-0.118071	-0.135767	-0.132922	-0.0810559	-0.0243537	-0.15363	0.0490733
Rps28	Rps28	EY3	green	-0.191317	-0.14622	0.0197759	0.457664	-0.0885833	-0.087114	-0.104079	-0.162918	-0.0795484	-0.121385	-0.149922	-0.043662	-0.01417
Rps26	Rps26	EY3	green	0.00641793	-0.126208	-0.176197	0.455353	-0.141122	-0.292559	-0.1976	-0.187441	-0.0741515	-0.0647986	-0.145571	-0.160338	0.0875601
Rpl18	Rpl18	EY3	green	0.0673481	-0.138404	-0.212711	0.450566	-0.18476	-0.174421	-0.0681819	-0.106886	0.0187972	-0.083102	-0.184467	-0.115229	0.0838047
Rpl38	Rpl38	EY3	green	-0.0836089	-0.168048	-0.0244921	0.435777	-0.102202	-0.091279	-0.17123	-0.120663	-0.0293768	-0.0660633	-0.142149	0.020952	-0.029206
Rplp1	Rplp1	EY3	green	0.0689964	0.0588907	0.0555232	0.425188	0.112583	0.0809896	0.01888	0.130187	-0.129957	0.0168332	0.0737453	0.0905036	-0.1947
Rpl21	Rpl21	EY3	green	-0.0305169	-0.210251	-0.182242	0.423452	-0.190597	-0.277872	-0.181736	-0.208326	-0.104211	-0.0895484	-0.146481	-0.172163	0.0955337
Rps13	Rps13	EY3	green	0.155538	-0.0977848	-0.191443	0.419814	-0.0846763	-0.1097	-0.0772756	0.00540022	-0.103218	-0.0430744	-0.0111426	-0.0868982	0.00664691
Rpl36a	Rpl36a	EY3	green	-0.0777511	-0.274469	-0.289105	0.41857	-0.268326	-0.360318	-0.125743	-0.280861	-0.0233722	-0.0813374	-0.176456	-0.24889	0.281549
Rps2	Rps2	EY3	green	-0.173693	-0.0948869	0.111849	0.402066	0.0184253	0.0690118	-0.0318649	-0.0432838	-0.156798	-0.0719314	-0.086932	0.095004	-0.149614
Rpl11	Rpl11	EY3	green	0.17423	-0.128684	-0.231703	0.395225	-0.149697	-0.129267	-0.0821718	-0.0353442	-0.144709	-0.118833	0.0447473	-0.176597	0.113535
Rpl24	Rpl24	EY3	green	-0.116244	-0.188448	-0.104628	0.39424	-0.145256	-0.239004	-0.212546	-0.200504	-0.0548086	-0.00231414	-0.188647	-0.0364925	0.0229776
Uba52	Uba52	EY3	green	-0.216296	-0.278236	-0.155633	0.390982	-0.300169	-0.264703	-0.101822	-0.329596	0.102357	-0.189021	-0.261025	-0.208566	0.229603
Gm10260	Gm10260	EY3	green	-0.194795	-0.265816	-0.0942964	0.390443	-0.211166	-0.185793	-0.167524	-0.227472	-0.0441683	-0.160285	-0.19383	-0.123451	0.0707006
Tpt1	Tpt1	EY3	green	-0.507063	-0.131667	0.268589	0.386511	-0.0123027	-0.0376933	-0.127578	-0.204367	-0.166235	-0.107121	-0.0444407	0.0356508	-0.135325
Rpl12	Rpl12	EY3	green	-0.220372	0.0112123	0.0993736	0.384999	0.0490364	-0.030692	-0.0899797	-0.0588694	-0.0992015	-0.0315926	-0.106644	0.010527	-0.121545
Rplp2	Rplp2	EY3	green	0.0361678	-0.151506	-0.262682	0.376843	-0.157488	-0.263938	-0.0711305	-0.15513	0.0463245	-0.0341118	-0.229245	-0.12214	0.135523
Rpl41	Rpl41	EY3	green	0.11782	0.0847921	0.0159659	0.360544	0.12756	0.0817274	0.108413	0.131603	-0.0552157	0.0777326	-0.0233241	0.133803	-0.148969
Rpl13a	Rpl13a	EY3	green	-0.159751	-0.130325	-0.0923784	0.358419	-0.17403	-0.133067	-0.0567334	-0.161699	-0.000441851	-0.167357	-0.105756	-0.19558	0.104657
Rpl10	Rpl10	EY3	green	-0.10332	-0.20905	-0.137814	0.355928	-0.142539	-0.260167	-0.187084	-0.215044	-0.0483219	-0.0403237	-0.192026	-0.0811573	0.0756449
Rps6	Rps6	EY3	green	-0.0757638	-0.167067	-0.171326	0.344939	-0.194761	-0.150705	-0.0956796	-0.155944	0.00283534	-0.124454	-0.202686	-0.166072	0.132469
[truncated: 130 more rows]

## Sheet: EY4
	gene_name	module	color	kME_EY1	kME_grey	kME_EY2	kME_EY3	kME_EY4	kME_EY5	kME_EY6	kME_EY7	kME_EY8	kME_EY9	kME_EY10	kME_EY11	kME_EY12
[truncated: 6,562 more rows]

## Sheet: EY5
	gene_name	module	color	kME_EY1	kME_grey	kME_EY2	kME_EY3	kME_EY4	kME_EY5	kME_EY6	kME_EY7	kME_EY8	kME_EY9	kME_EY10	kME_EY11	kME_EY12
[truncated: 246 more rows]

[truncated: 7 more sheets: EY6, EY7, EY8, EY9, EY10, EY11, EY12]
