# Supplementary material for: YAP-driven malignant reprogramming of oral epithelial stem cells at single cell resolution
Source: Nat Commun. 2025 Jan 8;16:498. doi: 10.1038/s41467-024-55660-6 (PMC11711616; doi:10.1038/s41467-024-55660-6)
Supplement: Supplementary file 14 — Source Data [file 41467_2024_55660_MOESM14_ESM.xlsx]

## Sheet: Figure 1b
Normal	HNSC
30	100
10	77.5
15	100
20	80
20	70
30	95
30	100
40	65
10	60
20	63.3333
15	70
15	37.5
	100
	50
	100
	35
	45
	100
	100
	52.5
	62.5
	85
	32.5
	70
	66.6667
	57.5
	80
	86.6667
	90
	73.3333
	52.5
	83.3333
	52.5
	60
	100
	53.3333
	47.5
	42.5
	66.6667
	86.6667
	62.5
	60
	100
	25

## Sheet: Figure 1c
	1-25	26-50	51-75	76-100
Benign	58.33	41.67	0	0
HNSC	2.27273	15.9091	40.9091	40.9091

## Sheet: Figure 1e
Time (days)	Ctrl	E	Y	EY
9			0
10				1
11				1
11				1
13		0
13		0
13		1
13		1
13		0
13				1
13				1
13				1
13				1
13				1
13				1
13	0
14		1
14		1
14		1
14				1
14				1
14				1
15				0
15			1
15				1
15			0
16		1
16		1
16		1
16		1
16		1
16				1
16				0
16				0
16				1
16				0
16				1
16				0
16				0
16				1
16				1
16				1
16				1
16				1
20		0
20		0
20		0
20		0
20		0
20		0
20				0
20	0
20	0
20	0
20	0
20	0
20	0
20	0
20	0
20			0
20			0
20			0
20			1
20				1
20			0
21			0
22		0
22	0
24				1
29		0
29		0
29		0
29		0
29		0
29		0
29		0
29		0
29		0
29		0
29		0
29		0
29				1
29	0
29	0
29	0
29	0
29	0
29	0
29	0
29	0
29		0
30		1
30			0
30			0
32			0
35			0
40			0
45			0
50			0
60			0
70		1
70		1
75			1
82			1
87		0
89			0
90		0
90		0
90		0
90	0
90	0
96			1
103			1
110		1
110			0
117			1
124			0
130		1
150			0
174		0
174	0
174	0
174	0
174	0
174	0

## Sheet: Figure 1g
	Frequency (%)
Genotype	Normal	Dysplasia	Carcinoma
N	100	0	0
E	36.3636	63.6364	0
Y	0	81.81	18.18
EY	0	18.75	81.25

## Sheet: Figure 1h
Carcinoma per tongue
N	E	Y	EY
0	0	0	2
0	0	1	1
0	0	0	0
0	0	0	4
0	0	0	5
0	0	1	3
0	0	0	2
0	0	0	3
0	0	0	4
0	0	0	0
0	0	0	0
0			2
0			2
0			1
			1
			3

## Sheet: Figure 1i
Carcinoma size (mm^2)
N	E	Y	EY
0	0	0	616
0	0	14164	1845
0	0	0	8984
0	0	0	0
0	0	0	977178
0	0	19240	457286
0	0	0	190034
0	0	0	35150
0	0	0	8633
0	0	0	394090
0	0	0	322301
0			114643
0			39639
0			516333
			107356
			35939
			208822
			587805
			1515
			13032
			7054
			18439
			7061
			6905
			959
			0
			0
			1759
			624
			697099
			206578
			3487
			915093
			99229
			5390
			568
			14381

## Sheet: Figure 1j
Depth of Invasion (mm)
N	E	Y	EY
0	0	0	104
0	0	120	62
0	0	0	111
0	0	0	0
0	0	0	858
0	0	45	191
0	0	0	371
0	0	0	263
0	0	0	107
0	0	0	428
0	0	0	453
0			593
0			424
0			312
			418
			193
			470
			574
			56
			136
			71
			154
			123
			62
			88
			0
			0
			69
			37
			731
			235
			671
			372
			265
			70
			37
			110

## Sheet: Figure 1l
Days	N					E							Y						EY
0	80	74	70	90	95	78	75	65	99	85			70	75	80	85	90		65	70	75	80	85	90	95
6	91.04	72.7	91.07	85.1		88.36	152.25	114.58	105.58	72.91	84.39		80.44	98.4	105.23	92.95			81.87	116.22	190.08
10	82.2083	101.865	98.6577			79.2335	101.308	124.954	99.435	74.5822	92.8724	105.186	115.704	102.523	117.298	112.213	145.252		116.766	197.671	162.014	219.293
15	76.8	96.39	80.52			87.27	101.61	111.76	105.07				109.56	98.88	99.15	128.53	141.05	126.64	151.62	199.67	164.13
20	60.3329	61.9037	65.2711	87.4325	96.123	84.3429	112.357	116.315	118.827				122.454	159.973	101.093	149.367	159.533		165.461	151.037	165.478	216.48	221.426	211.224

## Sheet: Figure 1m
	Day	Normal	Dysplasia	Carcinoma
Y	6	0	100	0
EY	6	0	100	0
Y	10	0	87.5	12.5
EY	10	0	56	44
Y	15	0	100	0
EY	15	0	50	50
Y	20	0	81.81	18.18
EY	20	0	18.75	81.25

## Sheet: Figure 2h
N	E	Y	EY
37.005	59.3444	72.348	91.956
42.7485	50.2427	81.077	95.9466
39.887	54.67	60.2711	93.356

[truncated: 50 more sheets: Figure 2j, Figure 2l, Figure 2n, Figure 5a, Figure 5g, Figure 5i, Figure 5j, Figure 6c, Figure 6e, Figure 6h, Figure 6k, Figure 6n, Figure 6o, Figure 7a, Figure 7b, Figure 7c, Figure 7d, Figure 7e, Figure 7f, Figure 7h …]
